# Supplementary material for: Mucosal host-microbe interactions associate with clinical phenotypes in inflammatory bowel disease
Source: Nat Commun. 2024 Feb 17;15:1470. doi: 10.1038/s41467-024-45855-2 (PMC10874382; doi:10.1038/s41467-024-45855-2)
Supplement: Supplementary file 4 — Supplementary Data 1-19 [file 41467_2024_45855_MOESM4_ESM.xlsx]

## Sheet: INDEX
Index of Supplementary Tables to "Mucosal host-microbe interactions associate with clinical phenotypes in inflammatory bowel disease"
Supplementary Data 1. Nucleotide sequences of primers used for library construction for bacterial 16S rRNA gene (Illumina) sequencing.
Supplementary Data 2. Differential gene expression analyses between non-inflamed and inflamed biopsies from ileal CD (group 1), colonic CD (group 2) and UC (group 3).
Supplementary Data 3. Differential gene expression analysis between inflamed biopsies from patients with CD (reference) and patients with UC.
Supplementary Data 4. Differential expression analysis of deconvoluted cell types between inflamed colonic biopsies of patients with CD (reference) and patients with UC.
Supplementary Data 5. Relative abundances of mucosal bacterial groups in different groups (CD, UC and non-IBD controls) and biopsy locations (ileum or colon).
Supplementary Data 6. Comparison of relative abundances of bacterial groups between non-IBD controls and ileal CD (group 1), colonic CD (group 2) and UC (group 3).
Supplementary Data 7. Hierarchical analysis performed using an end-to-end statistical algorithm (HAllA) demonstrating the main associations between mucosal bacterial groups and clinical phenotypes.
Supplementary Data 8. Classification metrics of the predictive model performance (test dataset).
Supplementary Data 9. Genes and bacteria contained in component pairs from sparse-CCA analysis within inflamed tissues (adjusted P<0.05).
Supplementary Data 10. Pathway annotation of genes involved in component pairs from sparse-CCA analysis within inflamed tissues (adjusted P<0.05).
Supplementary Data 11. Genes and bacteria contained in component pairs from sparse-CCA analysis within non-inflamed tissues (adjusted P<0.05).
Supplementary Data 12. Pathway annotation of genes involved in component pairs from sparse-CCA analysis within non-inflamed tissues (adjusted P<0.05).
Supplementary Data 13. Individual pairwise gene-bacteria associations. (adjusted P <0.05)
Supplementary Data 14. Genes and bacteria associated with fibrostenotic CD/Montreal B2 (reference: Montreal B1).
Supplementary Data 15. Microbiota-associated gene clusters in patients with non-stricturing, non-penetrating disease (Montreal B1) and fibrostenotic CD (Montreal B2) including microbiota-associated pathway annotation and cluster comparisons.
Supplementary Data 16. Genes and bacteria associated with TNF-α-antagonists use (reference: non-users).
Supplementary Data 17. Microbiota-associated gene clusters in patients not using and using TNF-α-antagonists including microbiota-associated pathway annotation and cluster comparisons.
Supplementary Data 18. Individual pairwise gene-bacteria associations and their interaction with the degree of mucosal dysbiosis (Lloyd-Price et al., Nature 2019).
Supplementary Data 19. Mucosal microbiota and other phenotypic factors explaining variation in mucosal cell type enrichment in patients with IBD.

## Sheet: Supplementary Data 1
Supplementary Data 1. Nucleotide sequences of primers used for library construction for bacterial 16S rRNA gene (Illumina) sequencing.
Primer	Sequence
V3_F_modified	aatgatacggcgaccaccgagatctacactctttccctacacgacgctcttccgatctNNNNCCTACGGGAGGCAGCAG
V4_1R	caagcagaagacggcatacgagatCGTGATgtgactggagttcagacgtgtgctcttccgatctGGACTACHVGGGTWTCTAAT
V4_2R	caagcagaagacggcatacgagatACATCGgtgactggagttcagacgtgtgctcttccgatctGGACTACHVGGGTWTCTAAT
V4_3R	caagcagaagacggcatacgagatGCCTAAgtgactggagttcagacgtgtgctcttccgatctGGACTACHVGGGTWTCTAAT
V4_4R	caagcagaagacggcatacgagatTGGTCAgtgactggagttcagacgtgtgctcttccgatctGGACTACHVGGGTWTCTAAT
V4_5R	caagcagaagacggcatacgagatCACTGTgtgactggagttcagacgtgtgctcttccgatctGGACTACHVGGGTWTCTAAT
V4_6R	caagcagaagacggcatacgagatATTGGCgtgactggagttcagacgtgtgctcttccgatctGGACTACHVGGGTWTCTAAT
V4_7R	caagcagaagacggcatacgagatGATCTGgtgactggagttcagacgtgtgctcttccgatctGGACTACHVGGGTWTCTAAT
V4_8R	caagcagaagacggcatacgagatTCAAGTgtgactggagttcagacgtgtgctcttccgatctGGACTACHVGGGTWTCTAAT
V4_9R	caagcagaagacggcatacgagatCTGATCgtgactggagttcagacgtgtgctcttccgatctGGACTACHVGGGTWTCTAAT
V4_10R	caagcagaagacggcatacgagatAAGCTAgtgactggagttcagacgtgtgctcttccgatctGGACTACHVGGGTWTCTAAT
V4_11R	caagcagaagacggcatacgagatGTAGCCgtgactggagttcagacgtgtgctcttccgatctGGACTACHVGGGTWTCTAAT
V4_12R	caagcagaagacggcatacgagatTACAAGgtgactggagttcagacgtgtgctcttccgatctGGACTACHVGGGTWTCTAAT
V4_13R	caagcagaagacggcatacgagatCGTACTgtgactggagttcagacgtgtgctcttccgatctGGACTACHVGGGTWTCTAAT
V4_14R	caagcagaagacggcatacgagatGACTGAgtgactggagttcagacgtgtgctcttccgatctGGACTACHVGGGTWTCTAAT
V4_15R	caagcagaagacggcatacgagatGCTCAAgtgactggagttcagacgtgtgctcttccgatctGGACTACHVGGGTWTCTAAT
V4_16R	caagcagaagacggcatacgagatTCGCTTgtgactggagttcagacgtgtgctcttccgatctGGACTACHVGGGTWTCTAAT
Bold uppercase letters highlight the index sequences.
Lowercase letters indicate adapter sequences necessary for flow-cell binding.
Underlined lowercase letters indicate binding sites for Illumina sequencing primers.
Regular uppercase letters indicate the V3 and V4 region primers (341F for the forward primer, 806R for the reverse primer).
The inclusion of four maximally degenerated bases (“NNNN”) maximizes the diversity during the first four bases of the run, which is important for unique cluster identification and base-calling accuracy.

## Sheet: Supplementary Data 2
Supplementary Data 2. Differential gene expression analyses between non-inflamed and inflamed biopsies from ileal CD (group 1), colonic CD (group 2) and UC (group 3). (linear regression, t test)
Gene	P-value	Beta-coefficient	Standard Error	Group	BH-adjusted P
MUC1	2.93828e-32	2.16141	0.15228	1	4.68186e-28
MYOF	1.59869e-28	1.08857	0.083777	1	2.5472e-24
FCGR3B	4.79744e-28	2.73123	0.212715	1	7.64328e-24
GKN2	8.28833e-27	2.16956	0.174397	1	1.32041e-22
QSOX1	3.16951e-26	0.734622	0.0599607	1	5.04903e-22
AQP9	3.24599e-26	2.73714	0.22347	1	5.17054e-22
SLC6A14	8.36502e-26	2.75117	0.227088	1	1.33238e-21
CEACAM5	9.46299e-26	1.611	0.133167	1	1.50717e-21
MXRA5	1.06432e-25	1.53888	0.12738	1	1.69503e-21
FPR2	1.99118e-25	2.51156	0.209425	1	3.17095e-21
ANXA10	3.02053e-25	3.07321	0.257522	1	4.8099e-21
TPBG	3.04095e-25	0.667043	0.0558998	1	4.8421e-21
MYEOV	3.10422e-25	2.21017	0.185263	1	4.94254e-21
S100A9	3.89199e-25	2.2356	0.187898	1	6.19643e-21
CXCL1	3.95235e-25	1.93884	0.162986	1	6.29213e-21
FZD7	4.04979e-25	-0.834001	0.0701294	1	6.44685e-21
CXCR2	4.47371e-25	2.37121	0.199626	1	7.12126e-21
CXCR1	4.48529e-25	2.61836	0.220441	1	7.13924e-21
IL20RA	9.23742e-25	1.56462	0.13287	1	1.47023e-20
ANXA3	2.4175e-24	0.863596	0.0741972	1	3.84745e-20
KIAA0895	3.30255e-24	0.924681	0.079749	1	5.25568e-20
EPS8L1	4.10237e-24	0.835028	0.0722088	1	6.5281e-20
CSF3R	5.83354e-24	1.92523	0.167207	1	9.28232e-20
S100A8	7.61775e-24	2.43719	0.212371	1	1.21206e-19
PIK3R3	9.86107e-24	0.758249	0.0662845	1	1.5689e-19
ITGA2B	1.0063e-23	1.50891	0.131939	1	1.60092e-19
HCAR3	1.02342e-23	2.29356	0.200591	1	1.62805e-19
SLC11A1	1.04013e-23	1.63227	0.142785	1	1.65454e-19
KRT17	1.7082e-23	2.18783	0.192574	1	2.71706e-19
AGXT2	1.78631e-23	-1.90153	0.167467	1	2.84112e-19
TREM1	2.85069e-23	2.30525	0.204224	1	4.53374e-19
NFE2	3.0352e-23	1.85362	0.164344	1	4.82687e-19
FFAR4	3.95299e-23	1.26675	0.112688	1	6.28605e-19
EML2	5.55711e-23	0.502323	0.0448804	1	8.83635e-19
C4BPB	5.71531e-23	1.32342	0.118284	1	9.08734e-19
PLS3	7.49554e-23	0.702814	0.0630348	1	1.19172e-18
NCALD	8.04853e-23	0.797937	0.0716317	1	1.27955e-18
TCN1	8.65769e-23	2.09838	0.188551	1	1.37631e-18
ZG16B	1.03339e-22	1.01238	0.0911757	1	1.64268e-18
GPT2	1.39344e-22	0.793965	0.0717823	1	2.21488e-18
TFAP2C	1.8817e-22	1.61358	0.146455	1	2.99077e-18
F3	1.93836e-22	0.657537	0.0597036	1	3.08063e-18
GUCA2B	2.22887e-22	-1.44508	0.131451	1	3.54212e-18
FPR1	2.77618e-22	2.35743	0.21506	1	4.41162e-18
TTC39A	2.86983e-22	0.871733	0.0795597	1	4.56016e-18
RAB3B	2.96496e-22	1.05086	0.0959487	1	4.71102e-18
OSM	3.20009e-22	2.43513	0.222563	1	5.0843e-18
FCGR3A	4.63689e-22	1.49966	0.137737	1	7.36663e-18
OTUB2	5.1913e-22	1.07322	0.0987171	1	8.2469e-18
IL1B	5.56077e-22	2.22012	0.204398	1	8.83328e-18
GALNTL6	5.56828e-22	1.72674	0.158977	1	8.84466e-18
TFF1	5.71337e-22	1.1998	0.110501	1	9.07454e-18
SLC7A11	6.86372e-22	1.39558	0.128846	1	1.0901e-17
KRT6B	6.95965e-22	1.88724	0.17427	1	1.10526e-17
SHBG	1.01079e-21	-1.70567	0.158291	1	1.60514e-17
PHKA1	1.13883e-21	1.02449	0.0952281	1	1.80835e-17
CLDN1	1.16999e-21	1.75332	0.163033	1	1.85771e-17
TNFAIP6	1.41795e-21	1.97712	0.184319	1	2.25129e-17
CCL28	1.51287e-21	1.0063	0.0938955	1	2.40183e-17
HCAR2	2.15898e-21	1.93922	0.181817	1	3.42737e-17
ACOT12	3.01333e-21	-1.58865	0.149626	1	4.78336e-17
TMEM63C	3.11649e-21	-1.08731	0.102454	1	4.94681e-17
SAMD9L	3.21062e-21	0.782713	0.0737832	1	5.09589e-17
CFI	3.4006e-21	1.00937	0.0952245	1	5.39709e-17
PROK2	3.47282e-21	2.01475	0.190127	1	5.51137e-17
IER3	4.06212e-21	1.18117	0.111704	1	6.44617e-17
S100A11	4.31775e-21	0.864153	0.0817917	1	6.85141e-17
MUC4	4.76836e-21	1.48574	0.140817	1	7.56596e-17
TFF2	5.83405e-21	1.97408	0.187622	1	9.2563e-17
BACE2	5.84005e-21	0.892279	0.0848059	1	9.26524e-17
FCAR	5.95642e-21	1.75423	0.166774	1	9.44926e-17
PIGR	6.39319e-21	0.921791	0.0877206	1	1.01415e-16
FCGR2A	6.994e-21	1.38447	0.131915	1	1.10939e-16
TPM4	7.82925e-21	0.511107	0.0487754	1	1.2418e-16
COL28A1	7.9718e-21	1.0322	0.0985286	1	1.26433e-16
CD300E	1.26162e-20	2.03562	0.195558	1	2.0008e-16
ALDH1A2	1.59215e-20	2.14595	0.206831	1	2.52483e-16
DUOXA2	1.696e-20	3.16132	0.304966	1	2.68935e-16
PLAUR	1.72509e-20	1.1697	0.112866	1	2.7353e-16
CAPN8	1.89504e-20	1.14936	0.11105	1	3.00459e-16
KCNJ15	1.92843e-20	2.01741	0.194968	1	3.05734e-16
SLPI	2.11548e-20	1.64955	0.159625	1	3.35368e-16
GLS	2.14013e-20	-0.554272	0.0536452	1	3.39253e-16
ANKRD22	2.43181e-20	1.26511	0.122665	1	3.85466e-16
ADM	2.55453e-20	0.957571	0.0929111	1	4.04894e-16
LATS2	3.21213e-20	0.675488	0.065755	1	5.0909e-16
DUOX2	3.302e-20	2.98468	0.290656	1	5.23302e-16
GRHL1	3.37504e-20	1.17039	0.114011	1	5.34843e-16
SFTPA2	3.52047e-20	1.40552	0.136999	1	5.57853e-16
B4GALNT3	3.69338e-20	1.02722	0.100193	1	5.85216e-16
TRIB2	4.06587e-20	0.903922	0.0882884	1	6.44196e-16
CBS	4.46137e-20	-0.890561	0.087099	1	7.06815e-16
HS3ST1	4.97348e-20	0.725582	0.0710745	1	7.87899e-16
IL11	5.33604e-20	2.31001	0.226506	1	8.45282e-16
SPINK4	5.39755e-20	1.24757	0.12235	1	8.54971e-16
CXCL3	5.48366e-20	1.97534	0.193766	1	8.68557e-16
IL1RN	5.60812e-20	1.61641	0.158609	1	8.88214e-16
IL13RA2	5.7672e-20	1.74092	0.170895	1	9.13352e-16
TNFSF13	5.98716e-20	0.602154	0.0591417	1	9.48127e-16
MUC5AC	6.53695e-20	2.98526	0.293575	1	1.03513e-15
FOLH1	6.75648e-20	2.58105	0.253945	1	1.06982e-15
KCNH6	8.29985e-20	-1.75388	0.173075	1	1.31412e-15
DUSP4	8.31127e-20	1.0898	0.107545	1	1.31584e-15
CBX7	9.14942e-20	-0.455684	0.0450313	1	1.44844e-15
KRT16	9.61207e-20	1.89251	0.187155	1	1.52159e-15
PCDH7	1.15382e-19	1.04919	0.104034	1	1.82639e-15
C2CD4A	1.24025e-19	1.58019	0.15685	1	1.96306e-15
AGR2	1.32597e-19	0.790783	0.0785703	1	2.09862e-15
ALDOC	1.39633e-19	-1.02481	0.1019	1	2.20983e-15
WNT5A	1.40951e-19	1.02866	0.102296	1	2.23055e-15
ZNF395	1.52686e-19	-0.38322	0.0381546	1	2.4161e-15
PLA2G10	1.7155e-19	0.727636	0.0725698	1	2.71443e-15
LCN2	2.00887e-19	1.92679	0.192614	1	3.17844e-15
PFN2	2.08266e-19	-0.809585	0.080974	1	3.29497e-15
SOAT2	2.08635e-19	-1.667	0.166736	1	3.30061e-15
OASL	2.23537e-19	1.07307	0.10744	1	3.53614e-15
CDHR1	2.29665e-19	-2.14312	0.214663	1	3.63283e-15
FMO1	2.40015e-19	-2.12537	0.213024	1	3.79632e-15
DHRS9	2.65672e-19	1.0127	0.101655	1	4.20187e-15
IL1A	2.71077e-19	2.03611	0.204446	1	4.28709e-15
MEFV	2.7376e-19	1.56989	0.157656	1	4.32924e-15
TRIM16	2.87111e-19	0.687706	0.0691116	1	4.54009e-15
UGT1A4	2.92118e-19	-1.76492	0.177412	1	4.61898e-15
FOXQ1	2.95701e-19	1.97501	0.198567	1	4.67533e-15
VWA1	3.02576e-19	0.807453	0.0812089	1	4.78373e-15
GLT1D1	3.17841e-19	1.61265	0.16231	1	5.02475e-15
LILRA2	3.48341e-19	1.74681	0.176052	1	5.50658e-15
RPS6KA2	4.29613e-19	0.649119	0.065627	1	6.7909e-15
CA2	4.8951e-19	1.73912	0.176172	1	7.7372e-15
SULF2	4.94851e-19	0.839821	0.0850875	1	7.82112e-15
LYPD6B	5.12715e-19	1.41101	0.143035	1	8.10294e-15
LILRA3	5.1983e-19	1.94421	0.197126	1	8.21488e-15
GPX4	5.25426e-19	-0.620537	0.0629271	1	8.30279e-15
JADE2	5.31626e-19	-0.44075	0.0447033	1	8.40022e-15
TC2N	5.72089e-19	0.524935	0.0533006	1	9.03901e-15
ASPH	6.93088e-19	0.421247	0.0428963	1	1.09501e-14
CYP4A11	7.03606e-19	-1.45289	0.147984	1	1.11156e-14
ZNF175	8.17851e-19	-0.371023	0.0378768	1	1.29196e-14
PTGS2	8.2194e-19	1.88255	0.1922	1	1.29834e-14
IL1R2	8.2568e-19	1.7687	0.180588	1	1.30416e-14
ENTPD3	8.25697e-19	1.28775	0.131482	1	1.30416e-14
CYP2J2	1.04828e-18	-0.80677	0.0826726	1	1.65555e-14
CDH16	1.0953e-18	-1.47704	0.151459	1	1.7297e-14
TMEM192	1.12624e-18	-0.493166	0.0505918	1	1.77845e-14
CKAP4	1.22305e-18	0.631608	0.0648757	1	1.93119e-14
RHOBTB2	1.28387e-18	-0.903471	0.0928691	1	2.02711e-14
MMP3	1.38451e-18	2.77987	0.286078	1	2.18587e-14
HK2	1.44025e-18	1.28921	0.132753	1	2.27372e-14
S100P	1.59772e-18	1.11442	0.114938	1	2.52217e-14
CXCL6	1.60933e-18	1.64415	0.169592	1	2.54033e-14
TIMP1	1.67529e-18	1.07342	0.11079	1	2.64427e-14
ARSJ	1.74885e-18	1.26771	0.13093	1	2.76022e-14
GAD1	1.81621e-18	1.26045	0.130256	1	2.86635e-14
CDC25B	1.97739e-18	0.713607	0.0738416	1	3.12052e-14
GNA14	2.16632e-18	0.801347	0.0830377	1	3.41845e-14
LRFN4	2.33382e-18	0.944409	0.0979751	1	3.68254e-14
COL7A1	2.3412e-18	1.62191	0.168269	1	3.69395e-14
CD59	2.50855e-18	0.661296	0.0686812	1	3.95774e-14
RIPK2	2.57087e-18	0.720602	0.0748692	1	4.0558e-14
CRISP3	2.69211e-18	1.7283	0.179696	1	4.2468e-14
SLC9A3R2	3.02941e-18	0.406944	0.0423888	1	4.77859e-14
KCNE3	3.45615e-18	0.753318	0.07863	1	5.45139e-14
TNNC2	3.62681e-18	-0.989199	0.103329	1	5.7202e-14
NUCB2	3.69221e-18	0.650295	0.0679469	1	5.82298e-14
PLCD3	4.46608e-18	0.9959	0.104369	1	7.04301e-14
MNDA	4.54146e-18	1.43534	0.150462	1	7.16144e-14
C9orf24	4.68202e-18	-1.00605	0.105511	1	7.3826e-14
ITLN1	4.7429e-18	1.12192	0.117687	1	7.47813e-14
ANXA5	4.83643e-18	0.553722	0.058102	1	7.62511e-14
GPX8	4.98017e-18	1.09657	0.115116	1	7.85124e-14
PGM2L1	5.02029e-18	0.748775	0.0786152	1	7.91399e-14
CEACAM3	5.1434e-18	1.49465	0.156986	1	8.10754e-14
MEPCE	5.29855e-18	-0.265518	0.0279009	1	8.35158e-14
DIRAS2	5.39342e-18	-1.60413	0.168611	1	8.50057e-14
FAM168B	5.52337e-18	-0.278534	0.0292879	1	8.70483e-14
LIMK2	5.56434e-18	0.335667	0.0352995	1	8.76884e-14
MMP14	5.70063e-18	0.487995	0.0513383	1	8.98305e-14
SAA2	6.1175e-18	2.12607	0.223917	1	9.63935e-14
SOX14	6.30798e-18	1.70052	0.179185	1	9.93886e-14
ZP2	7.11249e-18	-1.27228	0.134317	1	1.12057e-13
CD276	8.4443e-18	0.492847	0.0521729	1	1.33032e-13
CEACAM6	9.02876e-18	1.15708	0.12262	1	1.4223e-13
SLC28A2	1.02064e-17	-1.36678	0.145127	1	1.60772e-13
HDAC5	1.04475e-17	-0.387846	0.0411973	1	1.64559e-13
FCGR1A	1.08998e-17	1.49019	0.158397	1	1.71671e-13
ITGB6	1.12986e-17	0.62274	0.066231	1	1.77941e-13
ACVRL1	1.1906e-17	0.719179	0.076552	1	1.87495e-13
PILRA	1.25418e-17	1.2476	0.13291	1	1.97497e-13
RHBDF1	1.26554e-17	0.471265	0.0502124	1	1.99271e-13
BCKDHB	1.27389e-17	0.380049	0.0404978	1	2.00574e-13
RBP4	1.47746e-17	1.15246	0.123098	1	2.32611e-13
MMEL1	1.60597e-17	-0.956369	0.102291	1	2.52828e-13
VSNL1	1.6542e-17	1.55687	0.166599	1	2.60404e-13
VNN3	1.77568e-17	1.2845	0.137611	1	2.7951e-13
SHH	1.82353e-17	0.738515	0.0791528	1	2.87024e-13
FAM189A2	1.89365e-17	0.893708	0.0958447	1	2.98042e-13
COL5A3	1.92378e-17	0.983318	0.105482	1	3.02764e-13
CHAC1	2.09609e-17	1.04962	0.112751	1	3.29862e-13
CDC42EP5	2.15872e-17	0.518987	0.0557768	1	3.39696e-13
EGFL6	2.16538e-17	1.42295	0.152936	1	3.40722e-13
USF2	2.19564e-17	-0.23744	0.0255253	1	3.45463e-13
CD55	2.51357e-17	0.993846	0.107076	1	3.95461e-13
ST3GAL4	2.53411e-17	1.1201	0.120695	1	3.98667e-13
PDE10A	2.54461e-17	1.2795	0.13788	1	4.00293e-13
RNF183	2.56744e-17	1.27342	0.137245	1	4.03858e-13
FOXN3	2.6008e-17	-0.441241	0.0475654	1	4.0908e-13
GRIN2D	2.72018e-17	1.28253	0.138358	1	4.2783e-13
SH3KBP1	2.79075e-17	0.506467	0.0546598	1	4.38901e-13
FAM102B	2.9531e-17	0.247796	0.0267678	1	4.64404e-13
SH2D7	3.35544e-17	-0.948145	0.102637	1	5.27643e-13
CXCL2	3.36436e-17	1.63786	0.177307	1	5.29013e-13
DEFB4A	3.4928e-17	1.91615	0.207561	1	5.49173e-13
MUC2	3.51437e-17	0.837351	0.0907124	1	5.52529e-13
DPEP1	3.53929e-17	-1.18075	0.127928	1	5.56412e-13
RND1	3.77152e-17	0.868872	0.0942367	1	5.92883e-13
ARNTL2	3.85907e-17	0.730319	0.0792394	1	6.06607e-13
INHBA	4.13448e-17	1.76785	0.192029	1	6.49858e-13
PDZK1IP1	4.26503e-17	1.19527	0.129901	1	6.70335e-13
HIF1A	4.65214e-17	0.585224	0.063693	1	7.31131e-13
PARM1	4.94756e-17	1.02666	0.111851	1	7.77509e-13
SLC45A3	5.05453e-17	0.581934	0.0634221	1	7.94269e-13
PPP1R14C	5.54005e-17	1.18194	0.12901	1	8.70508e-13
AMN	5.86454e-17	-0.657637	0.0718498	1	9.21437e-13
MMP10	5.98196e-17	2.38074	0.260192	1	9.39826e-13
SORBS3	6.5265e-17	-0.534677	0.0585201	1	1.02531e-12
APOM	6.75446e-17	-0.92676	0.101492	1	1.06106e-12
APOA1	7.04448e-17	-1.86425	0.204302	1	1.10655e-12
FCGR1B	8.11285e-17	1.24166	0.136394	1	1.27429e-12
VSIG1	8.43659e-17	1.90271	0.209147	1	1.32505e-12
PRDM1	8.76791e-17	0.696723	0.0766338	1	1.377e-12
RRNAD1	8.98674e-17	-0.316227	0.0347968	1	1.41128e-12
S100A12	9.31746e-17	1.65052	0.18173	1	1.46312e-12
GNG4	1.04129e-16	-1.42316	0.156989	1	1.63503e-12
USH1G	1.11448e-16	-1.46018	0.161258	1	1.74984e-12
KLK6	1.1659e-16	1.70975	0.188965	1	1.83047e-12
L1TD1	1.2142e-16	1.6471	0.182166	1	1.90616e-12
TFEC	1.2491e-16	-1.04318	0.115429	1	1.96083e-12
LILRB2	1.27272e-16	1.14448	0.126678	1	1.99779e-12
SLC17A9	1.28546e-16	1.1615	0.128584	1	2.01765e-12
TMED3	1.28927e-16	0.479228	0.0530554	1	2.0235e-12
LYPD1	1.30604e-16	1.92583	0.213256	1	2.04969e-12
NFKBIZ	1.32129e-16	0.773315	0.0856494	1	2.0735e-12
CLEC4E	1.44152e-16	1.76842	0.196153	1	2.26203e-12
PYGO2	1.45412e-16	-0.210274	0.023327	1	2.28166e-12
TFCP2L1	1.48595e-16	1.18377	0.131372	1	2.33145e-12
SLC23A3	1.53914e-16	-0.939791	0.104358	1	2.41476e-12
CTSS	1.57269e-16	0.515584	0.0572734	1	2.46723e-12
UNC13D	1.60498e-16	0.723935	0.0804459	1	2.51773e-12
ASPHD2	1.67613e-16	0.918098	0.102097	1	2.62918e-12
FNDC4	1.71469e-16	1.08112	0.120272	1	2.68949e-12
PTPN12	1.7504e-16	0.298499	0.0332193	1	2.74532e-12
LRAT	1.7544e-16	-1.87419	0.208582	1	2.75143e-12
SLC34A3	1.76477e-16	-1.72218	0.191684	1	2.76751e-12
HGF	1.81576e-16	1.1842	0.13187	1	2.8473e-12
ITGAV	1.85508e-16	0.377972	0.0421054	1	2.90877e-12
ECM1	1.88787e-16	0.729823	0.0813254	1	2.96e-12
MPZL2	1.92704e-16	0.574938	0.0640889	1	3.02121e-12
COL2A1	2.15375e-16	-1.28644	0.143675	1	3.37644e-12
CDC42EP1	2.19564e-16	0.508816	0.0568452	1	3.44188e-12
OTOP2	2.30643e-16	-1.26992	0.141997	1	3.61533e-12
LILRA6	2.32737e-16	1.47808	0.165297	1	3.64792e-12
LILRA5	2.38328e-16	1.50435	0.168304	1	3.73531e-12
AK1	2.43081e-16	1.06393	0.119071	1	3.80956e-12
CALU	2.43571e-16	0.395066	0.0442159	1	3.817e-12
C1orf105	2.4412e-16	-1.09164	0.122181	1	3.82537e-12
ZNF185	2.66938e-16	0.920383	0.103172	1	4.18265e-12
PLD2	2.68372e-16	0.288008	0.0322878	1	4.20486e-12
FCN3	2.7801e-16	1.55825	0.174798	1	4.35558e-12
CSF3	2.78788e-16	1.90708	0.213938	1	4.3675e-12
ECT2	2.82978e-16	0.541136	0.0607209	1	4.43286e-12
IMPDH1	2.84776e-16	0.598664	0.0671834	1	4.46072e-12
ACSL4	2.8726e-16	0.678923	0.0762017	1	4.49935e-12
F10	2.88106e-16	-1.1134	0.124973	1	4.51232e-12
BATF2	2.88469e-16	0.67542	0.0758141	1	4.51772e-12
ANO1	2.89362e-16	1.13723	0.127658	1	4.53141e-12
ZBTB44	3.0775e-16	-0.314598	0.0353523	1	4.81906e-12
VWA3B	3.10483e-16	0.919687	0.103364	1	4.86154e-12
STXBP1	3.21062e-16	0.527152	0.0592812	1	5.02687e-12
SEMG1	3.30504e-16	1.56577	0.176168	1	5.17437e-12
CLEC5A	3.48566e-16	1.41353	0.159186	1	5.45679e-12
CNTN4	3.81545e-16	-0.886806	0.100026	1	5.9727e-12
CRIP1	3.99034e-16	-0.846654	0.0955715	1	6.24608e-12
FADS6	4.1672e-16	-1.01444	0.114599	1	6.52249e-12
PYCR1	4.39374e-16	0.864447	0.0977441	1	6.87664e-12
SRPX2	4.58949e-16	0.958388	0.108449	1	7.18255e-12
DDHD2	4.7675e-16	-0.388255	0.0439632	1	7.46067e-12
CEACAM7	4.80098e-16	2.35412	0.266596	1	7.51258e-12
MRAP2	4.88224e-16	0.68153	0.0772037	1	7.63924e-12
AGO1	4.89384e-16	-0.335496	0.0380065	1	7.65691e-12
CMTM2	4.90436e-16	1.41122	0.159875	1	7.67287e-12
GSDMC	4.94182e-16	1.00799	0.11421	1	7.73098e-12
ACSF2	4.95053e-16	-0.657818	0.0745358	1	7.74412e-12
FUT3	4.98042e-16	0.402021	0.0455568	1	7.79037e-12
RNF145	5.13507e-16	0.569006	0.064514	1	8.03176e-12
QPRT	5.26094e-16	-0.845986	0.0959588	1	8.22811e-12
S100A6	5.33767e-16	0.501043	0.056847	1	8.34758e-12
RBMS2	5.38619e-16	0.539246	0.0611911	1	8.42292e-12
LAMC3	5.42718e-16	1.60794	0.182485	1	8.48648e-12
UGT3A1	5.47614e-16	-1.88153	0.213569	1	8.56249e-12
RMND5A	5.62164e-16	-0.397982	0.045195	1	8.78944e-12
DPY19L1	5.62845e-16	0.612747	0.0695854	1	8.79952e-12
SAA1	5.71655e-16	2.39539	0.272102	1	8.93669e-12
SERPINE1	5.77898e-16	1.4554	0.165357	1	9.03371e-12
TRIM7	6.04136e-16	1.09487	0.124492	1	9.44324e-12
JAK2	6.06516e-16	0.369799	0.0420507	1	9.47984e-12
LRG1	6.14593e-16	0.960843	0.109285	1	9.60547e-12
MECOM	6.56611e-16	0.564707	0.0643042	1	1.02615e-11
ZNF507	6.92753e-16	-0.327935	0.0373778	1	1.08256e-11
FCN1	7.64496e-16	1.71718	0.196064	1	1.1946e-11
MMP1	7.70478e-16	1.94241	0.221812	1	1.20387e-11
HAS3	7.76023e-16	1.2554	0.143378	1	1.21246e-11
PCBP2	7.96565e-16	-0.261057	0.0298287	1	1.24447e-11
TSHZ1	7.97126e-16	-0.540224	0.0617275	1	1.24527e-11
CERK	8.01466e-16	-0.342703	0.039162	1	1.25197e-11
FKBP11	8.1365e-16	0.555078	0.063448	1	1.27092e-11
MDFI	8.37903e-16	1.33146	0.152271	1	1.30872e-11
CREB3L1	8.96599e-16	0.613935	0.0702966	1	1.40031e-11
ICOSLG	8.99499e-16	-0.346287	0.0396528	1	1.40475e-11
ERN2	9.30789e-16	0.600632	0.0688192	1	1.45352e-11
NCF2	1.02444e-15	1.10559	0.126893	1	1.59967e-11
SPTSSB	1.03337e-15	1.2927	0.148391	1	1.6135e-11
FRMD1	1.08025e-15	-1.11528	0.128127	1	1.6866e-11
RHOB	1.12431e-15	0.603127	0.0693385	1	1.75528e-11
TMPRSS3	1.13471e-15	0.928575	0.106771	1	1.7714e-11
TMEM165	1.15953e-15	0.278071	0.0319861	1	1.81002e-11
ZNF592	1.22362e-15	-0.239602	0.0275877	1	1.90994e-11
PLAU	1.22617e-15	0.99312	0.114352	1	1.91381e-11
TBC1D13	1.23032e-15	-0.378259	0.0435567	1	1.92017e-11
PGAP2	1.24492e-15	-0.364256	0.0419533	1	1.94282e-11
CLDN14	1.33103e-15	1.13543	0.130931	1	2.07708e-11
TFAP4	1.40459e-15	-0.389536	0.0449622	1	2.19172e-11
TTL	1.50636e-15	0.344019	0.0397585	1	2.35037e-11
RASAL1	1.51197e-15	0.98548	0.1139	1	2.35898e-11
FBXO16	1.5384e-15	1.09382	0.126461	1	2.40006e-11
MLKL	1.56025e-15	0.448028	0.0518117	1	2.43399e-11
CHST13	1.59095e-15	-0.989039	0.114416	1	2.48172e-11
ABCC1	1.60992e-15	0.52188	0.0603863	1	2.51115e-11
YIF1B	1.6404e-15	0.426416	0.049357	1	2.55853e-11
TSPAN1	1.68141e-15	0.66165	0.0766192	1	2.62232e-11
SLC13A1	1.77659e-15	-2.07191	0.240166	1	2.77059e-11
ELOVL6	1.80304e-15	0.566502	0.065684	1	2.81166e-11
LYPD5	1.80641e-15	1.34381	0.155815	1	2.81673e-11
HFE	1.82685e-15	0.346867	0.0402276	1	2.84842e-11
CCND1	1.84031e-15	0.506146	0.0587076	1	2.86923e-11
HOXC11	1.84726e-15	-1.48084	0.171774	1	2.87988e-11
CXCL5	1.87576e-15	2.67128	0.309947	1	2.92412e-11
TRIM29	1.89328e-15	1.3441	0.155982	1	2.95125e-11
CRY2	1.91484e-15	-0.345826	0.0401411	1	2.98466e-11
STRIP2	1.93859e-15	1.4448	0.16774	1	3.02149e-11
CLIC6	2.09433e-15	1.02036	0.118629	1	3.26401e-11
CNTFR	2.11428e-15	-1.29612	0.150716	1	3.2949e-11
IFITM2	2.27522e-15	0.790365	0.0920281	1	3.54548e-11
CDIPT	2.27797e-15	-0.360584	0.0419865	1	3.54953e-11
USP12	2.35635e-15	-0.317231	0.0369612	1	3.67143e-11
PLEKHH3	2.41734e-15	0.56924	0.0663542	1	3.76621e-11
TMEM252	2.53726e-15	-1.44684	0.168802	1	3.95279e-11
VCAN	2.54791e-15	0.887709	0.103576	1	3.96913e-11
GMPR	2.59435e-15	0.737079	0.0860295	1	4.04122e-11
LIPE	2.74475e-15	-0.659529	0.0770575	1	4.27522e-11
KAT7	2.77658e-15	-0.224826	0.0262736	1	4.32453e-11
GIPC1	2.82817e-15	0.429974	0.0502645	1	4.4046e-11
POMT1	2.86241e-15	-0.350823	0.0410207	1	4.45764e-11
LGALS2	2.93339e-15	-0.708183	0.082843	1	4.56787e-11
CUBN	3.17301e-15	-1.90351	0.222993	1	4.94069e-11
ICA1	3.17397e-15	0.319509	0.0374302	1	4.94187e-11
NELL2	3.24066e-15	-0.953141	0.111702	1	5.04538e-11
GOLM1	3.45558e-15	0.516063	0.060551	1	5.37965e-11
GGT7	3.55342e-15	-0.406106	0.047674	1	5.53162e-11
LPCAT1	3.56867e-15	0.730471	0.0857588	1	5.55499e-11
XPC	3.6259e-15	-0.289654	0.034016	1	5.64371e-11
PYGL	3.72684e-15	0.940358	0.110488	1	5.80045e-11
SH3PXD2A	3.85711e-15	0.339543	0.0399203	1	6.00282e-11
GNAI1	3.86174e-15	0.643385	0.0756449	1	6.00963e-11
CDHR2	3.90767e-15	-0.591165	0.0695204	1	6.08073e-11
KCND3	4.00519e-15	1.01612	0.119549	1	6.23208e-11
SLC19A3	4.51087e-15	-0.715395	0.0843537	1	7.01846e-11
LPL	4.61758e-15	1.44937	0.170972	1	7.18402e-11
PFKFB4	4.64137e-15	-0.708481	0.0835828	1	7.22058e-11
SLC4A11	4.8087e-15	1.14629	0.135322	1	7.48041e-11
PXDN	4.9531e-15	0.76303	0.0901269	1	7.70454e-11
GRAMD1B	4.99645e-15	-0.659985	0.0779682	1	7.77149e-11
GNA15	5.21483e-15	1.19165	0.14089	1	8.11062e-11
NPL	5.26145e-15	0.574211	0.0679005	1	8.18261e-11
DNAJC12	5.33651e-15	0.692732	0.0819372	1	8.2988e-11
SLC2A1	5.45921e-15	0.889084	0.105207	1	8.48907e-11
KLHL24	5.51131e-15	-0.409198	0.0484296	1	8.56954e-11
LGALS9	5.53425e-15	0.482544	0.0571147	1	8.60465e-11
ZBP1	5.59987e-15	0.941044	0.111408	1	8.70611e-11
CYP4F2	5.7797e-15	-1.27573	0.15112	1	8.98513e-11
MROH6	5.88476e-15	0.675392	0.0800322	1	9.14785e-11
SETD7	6.07313e-15	0.574848	0.0681582	1	9.44007e-11
MATN2	6.28006e-15	-0.624128	0.0740475	1	9.76109e-11
TRPV4	6.81903e-15	1.07585	0.127838	1	1.05981e-10
CDC14A	7.02746e-15	-0.516673	0.0614283	1	1.09214e-10
TAP1	7.11943e-15	0.486543	0.0578603	1	1.10636e-10
FAM167B	7.33385e-15	0.812771	0.0967096	1	1.13961e-10
TGFBI	7.49269e-15	0.715697	0.0851933	1	1.16421e-10
NAT8	7.70928e-15	-1.66156	0.197891	1	1.19779e-10
KRT7	7.74736e-15	1.69824	0.202278	1	1.20363e-10
COL4A1	8.37122e-15	0.773009	0.0922079	1	1.30047e-10
PITPNM3	8.60935e-15	0.942148	0.112443	1	1.33738e-10
SLC25A42	8.75665e-15	-0.456676	0.0545206	1	1.36017e-10
FLVCR2	8.87772e-15	-0.419881	0.0501408	1	1.37889e-10
NUAK2	9.00963e-15	-0.40134	0.0479401	1	1.39929e-10
PDIA4	9.17425e-15	0.463217	0.0553502	1	1.42476e-10
HAPLN2	9.32053e-15	-1.08555	0.129752	1	1.44738e-10
TRPV3	9.34613e-15	-0.831669	0.0994118	1	1.45127e-10
B3GNT6	9.47407e-15	0.698288	0.0834899	1	1.47104e-10
SMAGP	9.75779e-15	0.464171	0.055529	1	1.51499e-10
TFPI2	1.01756e-14	1.50412	0.180082	1	1.57977e-10
HIF1AN	1.06836e-14	-0.176363	0.0211348	1	1.65851e-10
IDS	1.1271e-14	-0.403249	0.0483732	1	1.7496e-10
MBIP	1.15472e-14	-0.328057	0.0393714	1	1.79235e-10
TRNP1	1.17066e-14	0.811017	0.0973587	1	1.81698e-10
TXLNG	1.19602e-14	-0.235235	0.0282504	1	1.85622e-10
CLCA4	1.26979e-14	1.81778	0.218554	1	1.97058e-10
CDHR5	1.27243e-14	-0.587174	0.0705995	1	1.97455e-10
C14orf28	1.30446e-14	-0.355945	0.0428178	1	2.02413e-10
DPCD	1.3271e-14	0.492588	0.0592745	1	2.05913e-10
HSPA6	1.34296e-14	1.07502	0.12939	1	2.08361e-10
IGSF9	1.35907e-14	-0.777077	0.0935504	1	2.10846e-10
THNSL1	1.36294e-14	-0.382128	0.0460059	1	2.11433e-10
MEP1B	1.39183e-14	-0.841353	0.101335	1	2.15901e-10
HLA-G	1.3985e-14	1.38039	0.166273	1	2.16921e-10
FAM217B	1.40067e-14	-0.312704	0.0376674	1	2.17244e-10
SF1	1.44401e-14	-0.152497	0.01838	1	2.23952e-10
SLC28A1	1.52275e-14	-1.13908	0.13743	1	2.36148e-10
RGS13	1.54591e-14	-0.956601	0.115448	1	2.39723e-10
GALE	1.55212e-14	0.327537	0.0395319	1	2.40672e-10
KRT23	1.58092e-14	1.16764	0.140978	1	2.45122e-10
IFITM3	1.58103e-14	0.794352	0.0959079	1	2.45123e-10
CBR3	1.59289e-14	0.735529	0.0888184	1	2.46946e-10
RAPGEF4	1.6045e-14	0.942186	0.113789	1	2.4873e-10
IDO1	1.61997e-14	1.56907	0.189534	1	2.51111e-10
TM4SF5	1.62315e-14	-0.815986	0.0985697	1	2.51588e-10
STK17B	1.62402e-14	-0.422849	0.05108	1	2.51707e-10
OSCAR	1.6922e-14	1.07707	0.130213	1	2.62257e-10
MZB1	1.69396e-14	0.88346	0.106808	1	2.62513e-10
BAG3	1.7738e-14	0.439098	0.053133	1	2.74869e-10
NFATC3	1.8425e-14	-0.347203	0.0420441	1	2.85496e-10
NAT1	1.85688e-14	0.354332	0.0429138	1	2.87705e-10
WEE1	1.96209e-14	-0.418776	0.0507727	1	3.03987e-10
MAOB	1.9807e-14	-0.734809	0.089105	1	3.0685e-10
NOS2	2.01744e-14	1.42541	0.172911	1	3.12521e-10
RASL10B	2.01874e-14	-1.31613	0.159656	1	3.12703e-10
PHLDA1	2.04691e-14	0.872754	0.1059	1	3.17046e-10
RNF186	2.06013e-14	0.886462	0.107577	1	3.19073e-10
CCL2	2.10059e-14	1.15397	0.140093	1	3.25318e-10
B9D1	2.12992e-14	0.717541	0.0871333	1	3.29839e-10
OLR1	2.14209e-14	1.2349	0.149974	1	3.31702e-10
PGRMC1	2.14483e-14	-0.449912	0.0546417	1	3.32105e-10
MTHFD2	2.40537e-14	0.619204	0.0753696	1	3.72423e-10
IKBIP	2.40917e-14	0.49829	0.0606538	1	3.72988e-10
CCDC60	2.48653e-14	1.29816	0.158114	1	3.84939e-10
TMEM50B	2.62883e-14	0.24479	0.0298475	1	4.06943e-10
FKBP10	2.80543e-14	0.746979	0.0911955	1	4.34253e-10
PYY	2.81999e-14	-1.03946	0.126916	1	4.36479e-10
INSR	2.89074e-14	-0.401817	0.0490848	1	4.474e-10
GPR84	2.89739e-14	1.49712	0.182892	1	4.48401e-10
PPCDC	2.91765e-14	0.270396	0.0330368	1	4.51506e-10
SLC5A12	3.2e-14	-1.38197	0.169154	1	4.95168e-10
ANKRD46	3.21171e-14	-0.38596	0.047245	1	4.96947e-10
SLC15A1	3.26166e-14	-0.762992	0.0934254	1	5.04644e-10
SLC50A1	3.27803e-14	0.294307	0.0360404	1	5.07144e-10
NRG1	3.27828e-14	1.16698	0.142906	1	5.07149e-10
ATG4D	3.43666e-14	-0.379327	0.0464948	1	5.31617e-10
ANKRD27	3.46193e-14	-0.272904	0.0334552	1	5.35491e-10
MATK	3.92167e-14	-0.625986	0.0769279	1	6.06564e-10
CRYBA2	4.09096e-14	-0.87796	0.107983	1	6.32708e-10
MAP4K4	4.10851e-14	0.537998	0.0661757	1	6.35381e-10
AP1AR	4.4676e-14	-0.395846	0.0487713	1	6.90869e-10
MANF	4.49834e-14	0.473194	0.0583089	1	6.95578e-10
GIT1	4.51053e-14	-0.267456	0.0329589	1	6.97418e-10
CHI3L1	4.51156e-14	2.31622	0.285431	1	6.97532e-10
PIGQ	4.84391e-14	0.251001	0.0309748	1	7.48869e-10
FBXO31	4.91065e-14	-0.295892	0.0365246	1	7.59137e-10
NLRP12	4.95748e-14	1.14257	0.141064	1	7.66327e-10
SELE	4.9676e-14	1.87379	0.231351	1	7.67842e-10
FAM151A	5.41207e-14	-1.37722	0.170331	1	8.3649e-10
DDX27	5.57525e-14	-0.237138	0.029346	1	8.61655e-10
WDR44	5.62534e-14	0.344953	0.0426958	1	8.69341e-10
PEPD	5.74631e-14	-0.601961	0.0745379	1	8.87977e-10
PI3	5.87023e-14	1.45827	0.180647	1	9.07068e-10
PANX2	5.97011e-14	1.11196	0.137793	1	9.22441e-10
CYP3A4	6.13699e-14	-1.34789	0.167122	1	9.48165e-10
EHF	6.37304e-14	0.521455	0.0647028	1	9.84571e-10
RAB17	6.37673e-14	-0.508067	0.0630424	1	9.85077e-10
SESN3	6.40312e-14	-0.496606	0.0616253	1	9.8909e-10
MSI2	6.73453e-14	0.398197	0.0494635	1	1.04022e-09
ME1	7.0442e-14	0.625596	0.0777807	1	1.08798e-09
PTAFR	7.37864e-14	0.890408	0.110808	1	1.13956e-09
SLC39A4	7.47015e-14	-0.653948	0.0814016	1	1.15361e-09
KLK7	7.92102e-14	1.56515	0.195055	1	1.22316e-09
GCFC2	8.04053e-14	-0.29358	0.0365982	1	1.24154e-09
NMUR2	8.15208e-14	1.36446	0.170143	1	1.25868e-09
CHN2	8.17073e-14	-0.639908	0.0797978	1	1.26148e-09
RARS2	8.28731e-14	-0.311901	0.0389058	1	1.2794e-09
TNMD	8.29027e-14	1.06377	0.132694	1	1.27977e-09
PKLR	8.29994e-14	-0.974339	0.12154	1	1.28118e-09
RAB11FIP5	8.32853e-14	0.570522	0.0711727	1	1.28551e-09
TAF3	8.5702e-14	-0.262228	0.0327318	1	1.32272e-09
C5AR1	8.61031e-14	1.07053	0.133638	1	1.32883e-09
GALNT5	9.04084e-14	0.649272	0.081131	1	1.39518e-09
THAP7	9.13257e-14	-0.232899	0.0291082	1	1.40925e-09
THSD4	9.13562e-14	-0.717356	0.0896575	1	1.40963e-09
CREBRF	9.29796e-14	-0.328786	0.0411074	1	1.43458e-09
ERLEC1	9.38224e-14	0.303641	0.0379704	1	1.44749e-09
GBP5	9.51847e-14	1.10858	0.138669	1	1.46841e-09
PRR16	1.01435e-13	1.05379	0.131986	1	1.56473e-09
FLVCR1	1.0425e-13	-0.707318	0.0886396	1	1.60806e-09
PLA2G4C	1.05762e-13	-0.633348	0.0793931	1	1.63127e-09
SLC25A51	1.06203e-13	-0.396872	0.0497539	1	1.63797e-09
PRSS22	1.06946e-13	1.16555	0.14614	1	1.64933e-09
CARD6	1.09159e-13	0.659495	0.0827239	1	1.68333e-09
GUCA2A	1.13173e-13	-0.978985	0.122889	1	1.74513e-09
SNX2	1.13215e-13	-0.258953	0.0325059	1	1.74566e-09
TRPM6	1.13843e-13	-0.79929	0.100345	1	1.75523e-09
TMED9	1.17361e-13	0.34231	0.0430011	1	1.80936e-09
LOXL2	1.1742e-13	0.73864	0.0927891	1	1.81015e-09
PBXIP1	1.18567e-13	-0.379064	0.0476281	1	1.82771e-09
TRHDE	1.19344e-13	-0.713163	0.0896183	1	1.83956e-09
IFITM1	1.21587e-13	0.7276	0.0914673	1	1.87403e-09
SLC39A5	1.23933e-13	-0.49538	0.0622989	1	1.91005e-09
FNDC3B	1.2666e-13	0.381185	0.0479591	1	1.95196e-09
C6orf141	1.27965e-13	0.941343	0.118461	1	1.97194e-09
ANXA1	1.28403e-13	0.77435	0.0974527	1	1.97856e-09
ERI1	1.32807e-13	0.309903	0.0390285	1	2.0463e-09
CLCN5	1.3767e-13	-0.471345	0.0594038	1	2.12109e-09
COL1A1	1.42037e-13	0.740092	0.0933338	1	2.18822e-09
RAB27B	1.44417e-13	0.515509	0.0650336	1	2.22475e-09
STAT1	1.45424e-13	0.537588	0.0678285	1	2.24011e-09
GAL3ST1	1.45454e-13	-0.678645	0.0856263	1	2.24042e-09
GDF15	1.45981e-13	0.725499	0.0915449	1	2.2484e-09
ANKH	1.47166e-13	-0.350353	0.0442155	1	2.2665e-09
TMEM63A	1.47795e-13	0.325815	0.0411224	1	2.27604e-09
ADCY9	1.47918e-13	-0.476725	0.0601703	1	2.2778e-09
LY6D	1.4981e-13	1.05915	0.133716	1	2.30677e-09
GPANK1	1.51742e-13	-0.3558	0.0449312	1	2.33636e-09
PDK2	1.5281e-13	-0.561499	0.0709175	1	2.35267e-09
ATP2C1	1.55619e-13	0.259943	0.0328432	1	2.39575e-09
XBP1	1.55907e-13	0.379557	0.047958	1	2.40003e-09
ZNF33B.1	1.56921e-13	-0.519772	0.0656831	1	2.41548e-09
MUC5B	1.60614e-13	2.01704	0.255014	1	2.47217e-09
DHTKD1	1.61298e-13	0.236036	0.0298446	1	2.48254e-09
ABCB1	1.63893e-13	-0.668525	0.0845565	1	2.52231e-09
DNAJC10	1.64197e-13	0.38296	0.0484396	1	2.52683e-09
MMP25	1.68043e-13	0.820876	0.10388	1	2.58584e-09
TIGD3	1.75822e-13	-0.65957	0.0835448	1	2.70538e-09
CLEC4D	1.80008e-13	1.2468	0.158003	1	2.76961e-09
ST8SIA6	1.80338e-13	1.13078	0.143305	1	2.7745e-09
ASRGL1	1.83034e-13	0.788661	0.0999791	1	2.81579e-09
EIF4EBP2	1.85647e-13	-0.398833	0.0505751	1	2.8558e-09
TRAPPC6A	1.9161e-13	-0.381999	0.0484721	1	2.94734e-09
POLD3	1.91836e-13	0.31557	0.0400438	1	2.95063e-09
MYCN	1.94639e-13	0.798181	0.101315	1	2.99355e-09
PCSK2	1.95645e-13	-1.0536	0.13375	1	3.00883e-09
RUNDC3B	1.97043e-13	-0.622974	0.0790954	1	3.03012e-09
LITAF	1.98797e-13	0.709583	0.0901082	1	3.0569e-09
SULT2A1	2.03059e-13	-1.56392	0.198686	1	3.12224e-09
IL18R1	2.14667e-13	0.587716	0.0747515	1	3.30051e-09
C15orf65	2.15089e-13	0.596951	0.0759292	1	3.30678e-09
SMC3	2.15562e-13	-0.318058	0.0404573	1	3.31383e-09
PHTF1	2.21205e-13	0.301801	0.0384099	1	3.40036e-09
ARMCX3	2.29628e-13	0.240493	0.0306311	1	3.52961e-09
TMEM116	2.30405e-13	-0.490607	0.062492	1	3.54132e-09
PLAC8	2.34941e-13	0.578232	0.0736833	1	3.61081e-09
STEAP4	2.40561e-13	0.987494	0.125897	1	3.69694e-09
RAB31	2.50414e-13	0.756528	0.0965315	1	3.84811e-09
DMBT1	2.51203e-13	1.10103	0.140498	1	3.85998e-09
ANXA2	2.57041e-13	0.408419	0.0521419	1	3.94943e-09
ABCD1	2.58689e-13	-0.476538	0.0608466	1	3.9745e-09
GPR155	2.71074e-13	0.46975	0.0600385	1	4.16451e-09
CDC42EP4	2.73217e-13	-0.282047	0.0360542	1	4.19715e-09
TMEM52	2.76401e-13	-0.840463	0.107463	1	4.2458e-09
VAMP2	2.77079e-13	-0.221727	0.0283518	1	4.25593e-09
WIPI1	2.81677e-13	0.412088	0.0527111	1	4.32628e-09
NFS1	2.87565e-13	-0.23132	0.0296014	1	4.41643e-09
MSRA	2.94195e-13	-0.451457	0.0577994	1	4.51795e-09
CPM	2.97567e-13	0.849678	0.108809	1	4.56944e-09
RHBDL2	3.02464e-13	1.21379	0.155491	1	4.64434e-09
MAP3K5	3.16224e-13	0.32664	0.0418827	1	4.8553e-09
THRA	3.28539e-13	-0.329331	0.0422617	1	5.04406e-09
TM4SF1	3.28618e-13	0.86241	0.11067	1	5.04494e-09
ZNF57	3.30512e-13	-0.372425	0.0477978	1	5.07368e-09
CNST	3.34554e-13	-0.280478	0.0360063	1	5.13541e-09
CUTC	3.35149e-13	-0.253809	0.0325839	1	5.14421e-09
DYSF	3.48405e-13	0.685488	0.0880747	1	5.34733e-09
SHROOM4	3.57233e-13	0.474729	0.0610276	1	5.48246e-09
POU2F3	3.57827e-13	-0.744906	0.0957629	1	5.49121e-09
ASPA	3.61903e-13	-0.790238	0.101615	1	5.5534e-09
ZNF618	3.61951e-13	0.687822	0.0884457	1	5.55377e-09
BST2	3.68989e-13	0.722436	0.0929344	1	5.6614e-09
SPAG4	3.81447e-13	0.886603	0.114133	1	5.85217e-09
ZRANB1	3.81906e-13	-0.182641	0.023512	1	5.85882e-09
BIK	3.87841e-13	0.535997	0.0690234	1	5.94948e-09
RMDN2	3.8949e-13	-0.441806	0.056899	1	5.97439e-09
JPH1	3.95633e-13	0.747289	0.0962733	1	6.06822e-09
IRF5	3.97268e-13	-0.473813	0.0610467	1	6.0929e-09
SIRT1	3.97549e-13	-0.265644	0.0342264	1	6.09681e-09
POLB	4.03153e-13	0.280098	0.0360995	1	6.18236e-09
CCSAP	4.06652e-13	0.376096	0.0484806	1	6.23561e-09
PPP2R5B	4.07557e-13	0.2906	0.0374616	1	6.24907e-09
REEP6	4.11371e-13	-0.810391	0.104489	1	6.30715e-09
RUNX1	4.14576e-13	0.33216	0.0428346	1	6.35586e-09
TBXAS1	4.15962e-13	0.681045	0.0878322	1	6.37669e-09
EIF4A2	4.30831e-13	-0.254373	0.0328301	1	6.6042e-09
SCUBE2	4.38944e-13	-0.94277	0.121725	1	6.72813e-09
MGAM	4.4136e-13	-0.882313	0.113932	1	6.76472e-09
PLCXD1	4.45647e-13	0.564416	0.0728975	1	6.82999e-09
KRT6A	4.50126e-13	1.38635	0.179094	1	6.89818e-09
SAT2	4.5582e-13	-0.554259	0.07162	1	6.98499e-09
MAP2K7	4.56794e-13	-0.182323	0.0235604	1	6.99945e-09
NSMF	4.68994e-13	-0.415881	0.0537717	1	7.18593e-09
PIGH	4.70829e-13	-0.304511	0.0393753	1	7.21357e-09
RAF1	4.8369e-13	-0.215555	0.0278887	1	7.41013e-09
NAALADL1	4.91178e-13	-0.845326	0.109405	1	7.52435e-09
DNASE1	4.9683e-13	-0.750734	0.0971861	1	7.61045e-09
TYSND1	5.04049e-13	-0.235648	0.0305151	1	7.72052e-09
KDM8	5.06705e-13	-0.594738	0.077024	1	7.7607e-09
LILRB3	5.18888e-13	1.13553	0.147136	1	7.94677e-09
STX11	5.30473e-13	0.919659	0.119221	1	8.12367e-09
CTSC	5.36418e-13	0.442862	0.0574245	1	8.21418e-09
KLHDC3	5.38098e-13	-0.270963	0.0351373	1	8.23936e-09
F2RL2	5.51468e-13	0.935588	0.121386	1	8.44353e-09
ENDOV	5.74338e-13	-0.285998	0.0371387	1	8.79311e-09
SLC9B2	5.80459e-13	0.866913	0.1126	1	8.88624e-09
GNE	5.82161e-13	0.507045	0.0658621	1	8.91173e-09
SLC22A15	5.94966e-13	0.82298	0.10695	1	9.10714e-09
TCF3	6.11867e-13	-0.199585	0.0259526	1	9.36524e-09
DRD5	6.12267e-13	1.09409	0.142269	1	9.37074e-09
HIRIP3	6.18036e-13	-0.304009	0.0395396	1	9.45843e-09
PDX1	6.20735e-13	1.69863	0.220946	1	9.49911e-09
MPP6	6.22515e-13	-0.687534	0.089435	1	9.52572e-09
ADD3	6.30792e-13	-0.325479	0.0423506	1	9.65174e-09
APOBR	6.37695e-13	0.510075	0.0663853	1	9.75673e-09
APOBEC3A	6.64176e-13	1.43702	0.18719	1	1.01612e-08
PTPRT	6.68733e-13	-0.962527	0.125399	1	1.02303e-08
TNS4	6.90129e-13	1.10787	0.144433	1	1.05569e-08
PLOD2	7.07447e-13	-0.524098	0.068363	1	1.08211e-08
GSN	7.58133e-13	0.429823	0.0561497	1	1.15956e-08
APPL1	7.62842e-13	-0.324291	0.0423692	1	1.16669e-08
F7	7.91414e-13	-1.25056	0.163518	1	1.21031e-08
TANK	8.19923e-13	0.214913	0.0281227	1	1.25383e-08
TSHZ2	8.30838e-13	0.863726	0.113056	1	1.27043e-08
DHPS	8.37572e-13	-0.18966	0.0248296	1	1.28065e-08
PHLDA2	8.47508e-13	0.634943	0.0831458	1	1.29575e-08
TMC7	8.52976e-13	0.369639	0.048411	1	1.30403e-08
ACVR2B	8.59755e-13	-0.334723	0.0438456	1	1.31431e-08
MYL4	8.62078e-13	1.05053	0.137618	1	1.31777e-08
NTS	8.83451e-13	-1.32842	0.174114	1	1.35035e-08
DNM1	8.92295e-13	-0.671628	0.0880481	1	1.36378e-08
KAT8	9.15278e-13	-0.176091	0.0230976	1	1.39882e-08
LAMB1	9.30814e-13	0.313792	0.0411749	1	1.42247e-08
RAP2B	9.34228e-13	0.325698	0.0427405	1	1.42759e-08
CHRNA7	9.65339e-13	-0.633298	0.0831654	1	1.47504e-08
DERL3	1.00006e-12	0.789904	0.103811	1	1.528e-08
MAU2	1.0074e-12	-0.16863	0.0221652	1	1.53911e-08
COX6B2	1.0125e-12	1.11475	0.146542	1	1.54679e-08
RIMKLA	1.01467e-12	0.815925	0.107265	1	1.55002e-08
IQCK	1.04291e-12	0.404449	0.0532023	1	1.59305e-08
RAB27A	1.09397e-12	0.348232	0.0458552	1	1.67093e-08
KL	1.09792e-12	-0.755037	0.0994313	1	1.67685e-08
TMEM86B	1.10714e-12	-0.658607	0.0867483	1	1.69083e-08
NPDC1	1.11343e-12	0.414892	0.0546541	1	1.70032e-08
CLEC7A	1.14409e-12	0.842806	0.11109	1	1.74703e-08
SLC23A1	1.15858e-12	-0.918848	0.121146	1	1.76904e-08
FAM172A	1.17241e-12	-0.264392	0.0348681	1	1.79004e-08
FOSL1	1.18298e-12	1.54877	0.204293	1	1.80605e-08
B4GALT1	1.20659e-12	0.388394	0.0512538	1	1.84198e-08
SCAPER	1.20946e-12	-0.518309	0.0684013	1	1.84624e-08
COL5A2	1.22133e-12	0.66645	0.0879703	1	1.86424e-08
ALPL	1.22642e-12	0.988213	0.130455	1	1.87189e-08
PTPN13	1.23821e-12	0.838728	0.110744	1	1.88975e-08
KCNK6	1.27526e-12	0.330018	0.0436032	1	1.94617e-08
VEGFB	1.29697e-12	-0.299544	0.0395916	1	1.97917e-08
KDSR	1.30409e-12	-0.295106	0.0390097	1	1.98991e-08
REG4	1.30708e-12	0.815013	0.107741	1	1.99435e-08
BTBD10	1.31819e-12	0.221158	0.0292415	1	2.01116e-08
RNF182	1.3199e-12	1.24577	0.164721	1	2.01364e-08
RAPGEF3	1.40485e-12	0.446945	0.0591781	1	2.1431e-08
HNRNPH3	1.42514e-12	-0.199386	0.0264083	1	2.17391e-08
CCDC170	1.4392e-12	1.00507	0.133149	1	2.19522e-08
F2R	1.47319e-12	0.567179	0.0751766	1	2.24691e-08
LGR5	1.4931e-12	-1.05376	0.139711	1	2.27713e-08
GPC4	1.50172e-12	0.386069	0.0511931	1	2.29013e-08
FAM118B	1.50672e-12	0.243803	0.0323309	1	2.2976e-08
LGMN	1.51148e-12	-0.436907	0.0579425	1	2.3047e-08
SGSM3	1.51709e-12	0.233532	0.0309735	1	2.31311e-08
ZNF526	1.51883e-12	-0.220271	0.0292154	1	2.31562e-08
PNMA1	1.58555e-12	0.414201	0.0549895	1	2.41718e-08
TCN2	1.58892e-12	-0.628248	0.0834104	1	2.42215e-08
RNF24	1.60569e-12	0.451567	0.059967	1	2.44756e-08
MAF	1.62845e-12	-0.638448	0.0848109	1	2.48208e-08
REPS1	1.64282e-12	-0.188447	0.025038	1	2.50382e-08
MFSD8	1.66474e-12	-0.252546	0.0335644	1	2.53706e-08
PRODH	1.70207e-12	-0.884197	0.117571	1	2.59379e-08
SAMD9	1.71098e-12	0.369265	0.0491067	1	2.60718e-08
SH3BGRL3	1.75176e-12	0.437091	0.0581569	1	2.66916e-08
STC1	1.81366e-12	1.32216	0.176055	1	2.76329e-08
NMT2	1.82905e-12	-0.240909	0.0320848	1	2.78656e-08
TRAF3	1.83063e-12	-0.211007	0.028103	1	2.78878e-08
MAGED1	1.91033e-12	0.327904	0.0437134	1	2.91001e-08
SNTA1	1.9179e-12	-0.388599	0.0518092	1	2.92134e-08
FNTA	1.92519e-12	-0.1682	0.0224269	1	2.93226e-08
PLEKHG6	1.93189e-12	-0.405637	0.0540895	1	2.94227e-08
TLR4	1.9683e-12	0.770866	0.102834	1	2.99753e-08
SMAD7	1.98327e-12	-0.357026	0.0476355	1	3.02013e-08
CNKSR3	1.99003e-12	-0.49399	0.0659145	1	3.03022e-08
PDLIM2	2.01077e-12	-0.346542	0.0462508	1	3.06159e-08
DRAM1	2.02056e-12	0.720002	0.0961048	1	3.07631e-08
COL15A1	2.0224e-12	0.841112	0.112273	1	3.0789e-08
ST6GALNAC2	2.08947e-12	0.830507	0.110938	1	3.18079e-08
AGAP1	2.12605e-12	-0.358395	0.0478924	1	3.23628e-08
STAU2	2.13692e-12	-0.522468	0.0698256	1	3.25261e-08
FCER1G	2.17439e-12	0.707379	0.0945749	1	3.30942e-08
CDC42SE1	2.30845e-12	0.274465	0.0367446	1	3.51323e-08
ACSS1	2.3183e-12	-0.390119	0.052233	1	3.52799e-08
XPNPEP2	2.38219e-12	-0.89932	0.120483	1	3.62497e-08
CEP55	2.44232e-12	0.660423	0.0885275	1	3.71624e-08
EVI5L	2.47888e-12	0.289304	0.0387932	1	3.77162e-08
IL6	2.4905e-12	1.51983	0.203817	1	3.78905e-08
UCK2	2.51629e-12	-0.368334	0.0494071	1	3.82803e-08
MYOM3	2.52422e-12	-0.550913	0.0739029	1	3.83984e-08
HDAC1	2.52659e-12	0.22013	0.0295302	1	3.84319e-08
ZNF438	2.52907e-12	0.272786	0.0365947	1	3.84671e-08
MMP24	2.532e-12	-0.826357	0.11086	1	3.85092e-08
UCN2	2.53888e-12	0.836243	0.112193	1	3.86113e-08
CCDC28A	2.55469e-12	-0.318501	0.0427372	1	3.88492e-08
SLC36A4	2.55678e-12	0.554192	0.0743641	1	3.88783e-08
CEBPB	2.58484e-12	0.544171	0.0730375	1	3.93024e-08
INPP5K	2.58516e-12	-0.211667	0.0284096	1	3.93047e-08
ASPDH	2.728e-12	-1.09039	0.146528	1	4.14738e-08
CDH23	2.7886e-12	-0.403912	0.0543051	1	4.23923e-08
KISS1	2.92116e-12	-0.838062	0.112794	1	4.44045e-08
ACSF3	2.95903e-12	-0.24095	0.0324386	1	4.49772e-08
CRBN	2.96801e-12	-0.254594	0.0342779	1	4.51107e-08
SPOCK1	2.96976e-12	1.12816	0.151895	1	4.51344e-08
CNFN	2.9797e-12	-0.728975	0.0981561	1	4.52825e-08
KLK10	3.00883e-12	1.53354	0.206536	1	4.57221e-08
TNFSF13B	3.01247e-12	0.864989	0.116499	1	4.57745e-08
MGAT3	3.06484e-12	-0.506154	0.0681968	1	4.65672e-08
FLRT3	3.08247e-12	0.606644	0.081747	1	4.6832e-08
PDE11A	3.12416e-12	0.603369	0.0813305	1	4.74622e-08
SPDEF	3.13975e-12	0.510379	0.0688038	1	4.7696e-08
KHK	3.30583e-12	-0.692049	0.0934038	1	5.02155e-08
ACADM	3.42426e-12	-0.390879	0.0527981	1	5.20111e-08
NT5DC1	3.46997e-12	-0.262014	0.0354022	1	5.27019e-08
FKBP14	3.4832e-12	0.374524	0.0506086	1	5.28994e-08
TOR1AIP2	3.50734e-12	-0.381693	0.0515854	1	5.32625e-08
ABCA2	3.53896e-12	-0.486224	0.0657261	1	5.37391e-08
PFKFB3	3.57135e-12	0.685586	0.0926942	1	5.42273e-08
MEP1A	3.63281e-12	-0.580482	0.0785143	1	5.5157e-08
IGFBP2	3.64064e-12	0.691903	0.0935894	1	5.52722e-08
PTGR1	3.65469e-12	-0.511648	0.0692134	1	5.54819e-08
PHLDB3	3.69699e-12	-0.365785	0.0494948	1	5.61203e-08
CES2	3.77619e-12	-0.447628	0.0605983	1	5.73187e-08
SLC5A11	3.83843e-12	-0.898709	0.12171	1	5.82597e-08
CPNE6	3.96857e-12	-1.16516	0.157914	1	6.0231e-08
ZSWIM5	3.98965e-12	-0.418313	0.056701	1	6.05469e-08
PLEKHG2	4.07775e-12	0.649389	0.0880666	1	6.18799e-08
C2orf88	4.17522e-12	-0.491946	0.0667512	1	6.33548e-08
ALDH4A1	4.2374e-12	0.587318	0.079719	1	6.42941e-08
STK39	4.30217e-12	0.31927	0.0433508	1	6.52725e-08
RASGRP4	4.31682e-12	0.878761	0.119328	1	6.54905e-08
HK1	4.36972e-12	0.582601	0.0791345	1	6.62887e-08
LAIR2	4.41708e-12	1.25344	0.170296	1	6.70027e-08
PARVA	4.41833e-12	0.291939	0.0396641	1	6.70172e-08
OAS3	4.45491e-12	0.557405	0.0757457	1	6.75676e-08
ITLN2	4.48232e-12	-1.4489	0.196918	1	6.79788e-08
CNGA1	4.48241e-12	-0.648098	0.0880824	1	6.79788e-08
NAAA	4.53093e-12	-0.543862	0.073934	1	6.8707e-08
PLAG1	4.6106e-12	-0.558233	0.0759181	1	6.99105e-08
FBXL3	4.65489e-12	-0.281719	0.0383214	1	7.05774e-08
NIPAL3	4.76975e-12	-0.252476	0.0343628	1	7.23142e-08
CYB5A	4.89543e-12	-0.500361	0.0681416	1	7.42147e-08
SNCA	4.91606e-12	0.770019	0.104875	1	7.45226e-08
CYB561D1	4.91703e-12	-0.247819	0.0337526	1	7.45324e-08
SETD1A	4.95488e-12	-0.184323	0.025109	1	7.51011e-08
NRK	4.99655e-12	-1.21112	0.165014	1	7.57277e-08
SCGN	5.00431e-12	-0.653621	0.0890585	1	7.58402e-08
RGMB	5.13387e-12	-0.465652	0.0634844	1	7.77987e-08
GOLT1A	5.16215e-12	-0.543638	0.0741259	1	7.82221e-08
GRAMD1C	5.20763e-12	-0.529503	0.0722132	1	7.8906e-08
NAGS	5.33766e-12	-0.442949	0.0604434	1	8.08708e-08
SUSD2	5.36626e-12	-0.955121	0.130349	1	8.12989e-08
PLA2R1	5.44551e-12	-0.408048	0.0557067	1	8.24941e-08
MT1H	5.55156e-12	-1.03031	0.140721	1	8.4095e-08
DDC	5.67942e-12	-0.511127	0.0698471	1	8.60261e-08
DACT2	5.69779e-12	-1.01754	0.13906	1	8.62988e-08
C4BPA	5.89409e-12	1.47851	0.202217	1	8.9266e-08
CRELD2	5.96409e-12	0.42996	0.0588219	1	9.03201e-08
FAM102A	5.97258e-12	-0.309473	0.0423398	1	9.04428e-08
TESC	6.01072e-12	0.895444	0.122526	1	9.10143e-08
ACE2	6.05134e-12	-0.618369	0.0846263	1	9.16233e-08
EFNB2	6.09833e-12	0.419996	0.0574886	1	9.23287e-08
PDLIM7	6.10167e-12	0.460023	0.0629682	1	9.23732e-08
ABHD6	6.10569e-12	-0.556668	0.0761982	1	9.24279e-08
STARD3	6.21754e-12	-0.209565	0.0286979	1	9.41149e-08
PDGFRL	6.32731e-12	0.804319	0.110189	1	9.57701e-08
ACMSD	6.3306e-12	1.36265	0.18668	1	9.58136e-08
SEMG2	6.39938e-12	0.905218	0.124044	1	9.68483e-08
THEMIS2	6.481e-12	0.822991	0.11281	1	9.8077e-08
ZC3H12A	6.49356e-12	0.598459	0.082036	1	9.82605e-08
SLC39A8	6.50213e-12	0.623104	0.085417	1	9.83838e-08
VAV2	6.54886e-12	-0.255883	0.0350831	1	9.90843e-08
LILRA1	6.64811e-12	1.14419	0.15693	1	1.00579e-07
APOC3	6.7381e-12	-1.29535	0.177718	1	1.01934e-07
DKK4	6.76765e-12	1.11296	0.15271	1	1.02374e-07
CA7	6.79419e-12	-1.00762	0.138269	1	1.02769e-07
HSD17B8	6.93439e-12	-0.434952	0.059714	1	1.04883e-07
TNFAIP2	7.05773e-12	0.836761	0.114925	1	1.06741e-07
BLCAP	7.19332e-12	-0.21411	0.02942	1	1.08785e-07
CYB5R2	7.22241e-12	0.41386	0.0568723	1	1.09217e-07
LAMC1	7.32117e-12	0.473526	0.0650922	1	1.10703e-07
UBA6	7.32434e-12	0.230949	0.0317472	1	1.10744e-07
C1GALT1	7.36898e-12	0.251397	0.034563	1	1.11412e-07
PIM3	7.41736e-12	0.42064	0.05784	1	1.12136e-07
NRIP3	7.45266e-12	0.978208	0.134523	1	1.12662e-07
SCLT1	7.47596e-12	0.261927	0.0360229	1	1.13007e-07
ZFAND2B	7.61338e-12	-0.262237	0.0360808	1	1.15076e-07
MSL2	7.70236e-12	-0.163971	0.0225667	1	1.16413e-07
ACVR2A	7.73966e-12	-0.365441	0.0502999	1	1.16969e-07
ODF2L	7.75717e-12	0.374574	0.0515597	1	1.17226e-07
CSDE1	7.77639e-12	-0.244703	0.0336851	1	1.17509e-07
FGF7	7.79612e-12	0.948248	0.130541	1	1.17799e-07
IGSF23	7.81789e-12	-0.813202	0.111957	1	1.1812e-07
LIPH	8.04665e-12	0.336595	0.0463717	1	1.21569e-07
FAM53B	8.0658e-12	-0.268283	0.0369627	1	1.2185e-07
PMM1	8.08347e-12	-0.379977	0.052354	1	1.22109e-07
OGN	8.12117e-12	-1.15198	0.15874	1	1.2267e-07
IFNLR1	8.14179e-12	-0.402311	0.0554406	1	1.22974e-07
LPCAT4	8.19547e-12	0.29313	0.0404011	1	1.23776e-07
AURKA	8.41146e-12	0.418307	0.0576891	1	1.2703e-07
SCML4	8.42906e-12	-0.505562	0.0697258	1	1.27287e-07
SLC14A2	8.68912e-12	-1.00814	0.13914	1	1.31206e-07
EPC1	8.70666e-12	-0.180978	0.024979	1	1.31462e-07
MECP2	9.01116e-12	-0.139891	0.0193237	1	1.36051e-07
ACBD3	9.08883e-12	0.257502	0.035577	1	1.37214e-07
MT1F	9.11529e-12	-0.784091	0.108339	1	1.37604e-07
BCL2L11	9.2638e-12	-0.411787	0.056919	1	1.39837e-07
RNF223	9.35333e-12	0.979525	0.135425	1	1.41179e-07
BHLHB9	9.37498e-12	-0.392466	0.0542637	1	1.41497e-07
EDN3	9.51113e-12	-0.429074	0.0593454	1	1.43542e-07
SLC13A2	9.55463e-12	-0.94683	0.13097	1	1.44189e-07
TMEM132A	9.69614e-12	0.860022	0.119004	1	1.46315e-07
ZNF821	9.78149e-12	-0.326639	0.0452075	1	1.47593e-07
TMEM45A	9.79151e-12	0.774261	0.107162	1	1.47734e-07
SIRT4	1.04306e-11	-0.645112	0.0894204	1	1.57366e-07
GORAB	1.05287e-11	0.322735	0.044745	1	1.58835e-07
CORO1C	1.07853e-11	0.286313	0.039718	1	1.62697e-07
DHRS4	1.08194e-11	-0.470331	0.0652503	1	1.632e-07
MS4A8	1.08612e-11	-0.602455	0.0835878	1	1.63819e-07
WNT4	1.10078e-11	0.541337	0.0751318	1	1.66019e-07
PPARA	1.10156e-11	-0.310242	0.0430591	1	1.66126e-07
SEMA3C	1.10682e-11	0.415227	0.0576366	1	1.66908e-07
RNF220	1.11923e-11	-0.191492	0.0265876	1	1.68768e-07
GALNT3	1.1239e-11	0.320529	0.044508	1	1.69461e-07
UBTD1	1.13231e-11	0.580937	0.080682	1	1.70719e-07
CDIP1	1.13638e-11	-0.331374	0.046026	1	1.7132e-07
MAOA	1.14454e-11	-0.511087	0.0709991	1	1.7254e-07
SEMA5A	1.16585e-11	-0.529045	0.0735261	1	1.75741e-07
CRYBG3	1.1797e-11	0.395371	0.0549637	1	1.77817e-07
ISCU	1.18676e-11	-0.182924	0.0254333	1	1.78869e-07
CDH3	1.1896e-11	1.5747	0.218955	1	1.79285e-07
SLC1A1	1.19087e-11	-0.496565	0.069047	1	1.79464e-07
OAS2	1.21595e-11	0.726088	0.101012	1	1.83231e-07
CXXC4	1.22411e-11	-0.642572	0.0894077	1	1.84449e-07
CMTM6	1.25099e-11	0.359245	0.0500113	1	1.88487e-07
ALKBH1	1.27219e-11	-0.194933	0.0271479	1	1.91668e-07
GUCY2C	1.28249e-11	-0.36635	0.0510307	1	1.93206e-07
KLHL36	1.28539e-11	-0.164371	0.0228973	1	1.93631e-07
WDR74	1.28598e-11	-0.27505	0.0383155	1	1.93707e-07
ICAM1	1.28756e-11	1.03329	0.143945	1	1.93932e-07
C1orf122	1.29598e-11	0.247734	0.0345167	1	1.95188e-07
MS4A10	1.30011e-11	-1.07498	0.149787	1	1.95796e-07
RRBP1	1.43868e-11	0.251314	0.0351031	1	2.16651e-07
C9orf78	1.4594e-11	-0.233907	0.0326829	1	2.19756e-07
SLC46A3	1.46141e-11	-0.453407	0.0633549	1	2.20044e-07
YPEL3	1.463e-11	-0.320463	0.0447797	1	2.20269e-07
HSD17B11	1.50257e-11	-0.451293	0.0631016	1	2.26212e-07
BAIAP2L1	1.50379e-11	0.319701	0.0447027	1	2.26381e-07
PDPN	1.54233e-11	1.02369	0.143226	1	2.32167e-07
MMP2	1.54438e-11	0.657236	0.091958	1	2.3246e-07
NUDT19	1.54687e-11	-0.290372	0.0406293	1	2.32819e-07
TSNARE1	1.57286e-11	-0.353768	0.0495196	1	2.36716e-07
TPRG1L	1.60712e-11	-0.301033	0.0421598	1	2.41855e-07
S100A16	1.61543e-11	0.377407	0.0528625	1	2.4309e-07
SNAI1	1.62208e-11	1.04573	0.146487	1	2.44074e-07
CPO	1.62546e-11	-1.39866	0.195936	1	2.44567e-07
ADAM9	1.639e-11	0.346603	0.0485647	1	2.46588e-07
DVL2	1.64903e-11	-0.180667	0.0253181	1	2.4808e-07
GJA1	1.66755e-11	0.747264	0.104748	1	2.50849e-07
PROM2	1.68322e-11	0.688576	0.0965426	1	2.53189e-07
FXR1	1.71348e-11	-0.187885	0.026354	1	2.57724e-07
HECA	1.7367e-11	-0.218647	0.0306788	1	2.612e-07
GPR37	1.74445e-11	0.989791	0.138895	1	2.62347e-07
DEFA5	1.74503e-11	-1.17578	0.164996	1	2.62417e-07
RNF157	1.77197e-11	-0.473549	0.0664769	1	2.66451e-07
SPIB	1.77303e-11	-0.758201	0.106438	1	2.66592e-07
KCNJ2	1.7795e-11	0.661075	0.0928114	1	2.67548e-07
SH2D6	1.79322e-11	-0.916032	0.12863	1	2.69592e-07
TMEM158	1.8325e-11	1.14722	0.161177	1	2.75479e-07
ZADH2	1.86842e-11	-0.25958	0.0364866	1	2.80861e-07
CA1	1.90789e-11	1.47973	0.208097	1	2.86774e-07
DBNDD1	1.93515e-11	0.888345	0.124972	1	2.90853e-07
TRIM69	2.00748e-11	0.405688	0.0571229	1	3.01704e-07
C19orf38	2.01986e-11	0.863016	0.121535	1	3.03545e-07
2001-05-01	2.03422e-11	0.693833	0.0977265	1	3.05682e-07
REN	2.03531e-11	-1.16612	0.164251	1	3.05826e-07
GBP4	2.05652e-11	0.742366	0.10459	1	3.08992e-07
CSF2	2.0788e-11	1.13093	0.159376	1	3.12318e-07
SSTR1	2.0817e-11	-0.454712	0.0640822	1	3.12733e-07
NRP1	2.11083e-11	0.347035	0.0489239	1	3.17089e-07
RBM48	2.14437e-11	-0.181157	0.0255487	1	3.22106e-07
PLCL2	2.1567e-11	-0.323073	0.0455697	1	3.23936e-07
NEBL	2.21207e-11	0.656323	0.0926318	1	3.32231e-07
CAPN13	2.2148e-11	-0.64308	0.0907656	1	3.32619e-07
GLUL	2.22104e-11	0.466294	0.0658182	1	3.33534e-07
SLC8A1	2.24116e-11	-0.561421	0.0792629	1	3.36533e-07
SLC22A5	2.2568e-11	-0.431561	0.0609392	1	3.38858e-07
ABCC2	2.27234e-11	-0.964003	0.136146	1	3.41169e-07
SDCBP	2.29275e-11	0.351908	0.0497108	1	3.4421e-07
SUN2	2.31247e-11	-0.275417	0.0389138	1	3.47147e-07
AGPAT3	2.32328e-11	-0.284326	0.0401771	1	3.48748e-07
JSRP1	2.35946e-11	0.899156	0.127105	1	3.54155e-07
TNKS	2.37599e-11	-0.21269	0.030071	1	3.56613e-07
EPC2	2.38164e-11	-0.225134	0.0318322	1	3.57436e-07
CRYM	2.39586e-11	-0.649101	0.0917911	1	3.59546e-07
CYP3A7	2.40472e-11	-0.91337	0.129174	1	3.60853e-07
FAM98C	2.43599e-11	-0.265868	0.0376125	1	3.6552e-07
FFAR2	2.45275e-11	0.749023	0.105982	1	3.68011e-07
ART3	2.47726e-11	0.978156	0.138437	1	3.71663e-07
ASB13	2.49819e-11	-0.327825	0.0464061	1	3.74779e-07
PLEKHN1	2.59168e-11	0.957336	0.13564	1	3.88778e-07
PF4	2.59868e-11	1.03423	0.146544	1	3.89802e-07
COL18A1	2.60059e-11	0.607638	0.0861004	1	3.90062e-07
ABHD15	2.61787e-11	-0.329452	0.0466899	1	3.92628e-07
IMMP2L	2.62841e-11	-0.470482	0.0666831	1	3.94182e-07
CLDN18	2.65808e-11	1.46319	0.20744	1	3.98605e-07
GLOD4	2.7312e-11	-0.259005	0.0367444	1	4.09544e-07
FAP	2.76126e-11	1.12355	0.159437	1	4.14024e-07
NFAM1	2.76505e-11	0.838543	0.118998	1	4.14564e-07
TLE1	2.78984e-11	0.452916	0.0642875	1	4.18252e-07
DHRS7	2.79952e-11	-0.461957	0.0655763	1	4.19676e-07
DPP7	2.80737e-11	-0.278206	0.039495	1	4.20824e-07
TMEM106A	2.83732e-11	0.50045	0.071064	1	4.25286e-07
CATSPERB	2.91795e-11	0.811217	0.115272	1	4.37342e-07
TP53I3	2.94395e-11	0.27466	0.0390371	1	4.4121e-07
KYNU	2.94412e-11	1.27141	0.180704	1	4.4121e-07
BEND7	3.0727e-11	-0.456942	0.0650134	1	4.60445e-07
JMY	3.08961e-11	-0.259304	0.0368986	1	4.62947e-07
FOCAD	3.0921e-11	0.332193	0.0472716	1	4.63289e-07
XYLB	3.12409e-11	-0.423791	0.0603214	1	4.68051e-07
FGR	3.16666e-11	0.852261	0.121349	1	4.74397e-07
MLLT6	3.20953e-11	-0.241224	0.0343581	1	4.80788e-07
DAB1	3.21316e-11	-0.838354	0.119412	1	4.813e-07
EEF2K	3.26201e-11	-0.342567	0.0488122	1	4.88584e-07
BMF	3.26482e-11	-0.511388	0.072869	1	4.88972e-07
ARMC9	3.26692e-11	0.462348	0.0658822	1	4.89255e-07
DHRS11	3.30048e-11	-0.397126	0.0566026	1	4.94247e-07
DGCR6	3.32809e-11	-0.508236	0.0724542	1	4.98348e-07
CYP2U1	3.38003e-11	-0.605624	0.086371	1	5.06092e-07
B3GNT9	3.38775e-11	0.567484	0.0809362	1	5.07215e-07
HLA-E	3.39502e-11	0.327348	0.0466897	1	5.08268e-07
IGSF6	3.45063e-11	0.865434	0.123487	1	5.16559e-07
TFF3	3.46305e-11	0.502825	0.0717534	1	5.18384e-07
ACE	3.49193e-11	-0.793186	0.113211	1	5.22672e-07
CPEB3	3.51568e-11	-0.288367	0.0411655	1	5.26192e-07
RHOQ	3.57064e-11	0.452521	0.064624	1	5.34382e-07
RBM4B	3.60741e-11	-0.197654	0.028234	1	5.39849e-07
LIMCH1	3.64626e-11	0.369772	0.0528341	1	5.45626e-07
PEBP1	3.6896e-11	-0.442301	0.063216	1	5.52075e-07
ZHX3	3.71677e-11	-0.34145	0.0488107	1	5.56104e-07
MLPH	3.80107e-11	0.500099	0.0715296	1	5.68678e-07
GRIN3A	3.82596e-11	1.22599	0.175383	1	5.72364e-07
TRAFD1	3.87271e-11	0.366397	0.0524304	1	5.79319e-07
ZBTB7B	3.87352e-11	-0.284763	0.0407491	1	5.79401e-07
MAP3K2	3.92271e-11	-0.271499	0.0388632	1	5.8672e-07
ABCC3	3.93162e-11	0.388974	0.0556821	1	5.88013e-07
IDH2	4.03372e-11	0.456165	0.0653423	1	6.03242e-07
DPP4	4.15969e-11	-0.590462	0.0846443	1	6.2204e-07
AQP3	4.19734e-11	-0.659613	0.0945784	1	6.27628e-07
SFTA2	4.20282e-11	0.731516	0.104892	1	6.28406e-07
ZBED1	4.2504e-11	-0.223805	0.0321003	1	6.35477e-07
TPPP	4.27513e-11	-0.615527	0.0882977	1	6.39132e-07
FGFBP1	4.31809e-11	1.10571	0.158655	1	6.45511e-07
DDX42	4.35542e-11	-0.117866	0.0169158	1	6.51048e-07
PPP1R3D	4.41311e-11	-0.224821	0.0322764	1	6.59628e-07
RRM2	4.41854e-11	0.665908	0.0956037	1	6.60395e-07
STRN3	4.53247e-11	0.18168	0.0261002	1	6.77378e-07
ABHD12	4.56036e-11	-0.346525	0.0497896	1	6.81501e-07
BAG6	4.59346e-11	-0.188328	0.0270643	1	6.86401e-07
CTDSPL2	4.61621e-11	-0.229252	0.0329496	1	6.89754e-07
TFAP2A	4.63004e-11	1.26198	0.181394	1	6.91774e-07
ZCCHC14	4.65354e-11	-0.284045	0.040833	1	6.95238e-07
PGAP3	4.67882e-11	-0.314838	0.0452659	1	6.98969e-07
SAP30L	4.77908e-11	-0.284975	0.0409941	1	7.139e-07
CLMN	4.91813e-11	0.357318	0.0514378	1	7.34621e-07
ZNF768	4.96135e-11	-0.248385	0.0357641	1	7.41028e-07
PDIA5	4.98341e-11	0.365907	0.0526916	1	7.44273e-07
TEX11	5.00724e-11	0.938759	0.1352	1	7.47781e-07
LDLRAD4	5.01398e-11	-0.295342	0.0425367	1	7.48737e-07
HUNK	5.0206e-11	-0.479536	0.0690675	1	7.49675e-07
MMP7	5.09645e-11	1.62332	0.233895	1	7.6095e-07
NAMPT	5.15368e-11	0.4977	0.0717309	1	7.69444e-07
FAR1	5.15462e-11	0.221769	0.0319625	1	7.69533e-07
GMCL1	5.23187e-11	-0.277658	0.0400325	1	7.81014e-07
SURF2	5.35713e-11	-0.316636	0.0456796	1	7.99659e-07
RIMS3	5.36441e-11	0.614071	0.0885922	1	8.00692e-07
HK3	5.42193e-11	0.919762	0.13273	1	8.09223e-07
ABCG2	5.45845e-11	-0.609949	0.088036	1	8.14619e-07
IRAK3	5.50716e-11	0.69447	0.100258	1	8.21833e-07
GSTA1	5.5388e-11	-0.963552	0.139124	1	8.26499e-07
SLC36A1	5.54603e-11	-0.42354	0.0611556	1	8.27522e-07
FOXO4	5.5534e-11	-0.291477	0.0420882	1	8.28567e-07
KANSL1	5.70768e-11	-0.1957	0.028278	1	8.51529e-07
ZNF212	5.85405e-11	-0.270002	0.0390393	1	8.73307e-07
SCN1B	5.92754e-11	0.695866	0.100646	1	8.84211e-07
S100A2	5.94702e-11	0.914011	0.132209	1	8.87058e-07
COPZ2	6.06222e-11	0.580895	0.0840654	1	9.0418e-07
ACOX2	6.0637e-11	-0.538431	0.0779205	1	9.0434e-07
GREB1	6.07919e-11	0.826563	0.119626	1	9.0659e-07
VSIG10	6.29973e-11	-0.347521	0.0503412	1	9.39416e-07
TREH	6.31609e-11	-0.836253	0.121146	1	9.41793e-07
SENP6	6.41065e-11	-0.128396	0.0186075	1	9.55828e-07
MAN1A1	6.50144e-11	-0.393487	0.0570453	1	9.693e-07
NR2C1	6.5089e-11	0.236899	0.0343451	1	9.70347e-07
ZNF623	6.56923e-11	-0.209598	0.0303943	1	9.79276e-07
NUDT14	6.67233e-11	-0.318913	0.0462646	1	9.94577e-07
CYP27B1	6.80281e-11	0.741444	0.107614	1	1.01396e-06
CA4	6.8281e-11	1.16772	0.1695	1	1.01766e-06
GSTA2	6.82812e-11	-1.03459	0.150175	1	1.01766e-06
SLC2A10	6.89345e-11	0.502235	0.0729195	1	1.02726e-06
RSU1	6.90576e-11	0.314394	0.045649	1	1.02903e-06
MBNL1	6.98827e-11	-0.187407	0.0272191	1	1.04125e-06
GALNT16	7.15967e-11	-0.825787	0.120012	1	1.06672e-06
IKZF5	7.18102e-11	-0.203297	0.0295475	1	1.06983e-06
AOC1	7.21966e-11	-0.457151	0.0664521	1	1.07551e-06
PURA	7.22857e-11	-0.264157	0.0383995	1	1.07677e-06
SLC25A36	7.40233e-11	-0.251712	0.0366125	1	1.10258e-06
SRGN	7.4297e-11	0.736494	0.107136	1	1.10658e-06
SNPH	7.48143e-11	0.520305	0.075701	1	1.11421e-06
PCDH17	7.62955e-11	0.91164	0.132704	1	1.13619e-06
ANO2	7.66955e-11	0.829285	0.120732	1	1.14207e-06
SOCS3	7.75256e-11	1.15373	0.168013	1	1.15436e-06
MT1G	7.76895e-11	-0.722306	0.105192	1	1.15672e-06
QSER1	8.10607e-11	-0.26269	0.0382983	1	1.20683e-06
PALM3	8.14992e-11	-0.934357	0.136241	1	1.21328e-06
TOR4A	8.18688e-11	0.302874	0.044168	1	1.2187e-06
CYP2D6	8.20769e-11	-0.891999	0.130088	1	1.22172e-06
NLRC5	8.32332e-11	0.571826	0.0834245	1	1.23884e-06
SLC16A2	8.66554e-11	0.826689	0.120732	1	1.28969e-06
RNF135	8.67448e-11	-0.233854	0.0341536	1	1.29094e-06
NT5DC2	8.69212e-11	0.553716	0.0808724	1	1.29347e-06
PUM2	8.74934e-11	-0.166999	0.024395	1	1.3019e-06
TMEM107	8.84082e-11	0.376683	0.0550402	1	1.31543e-06
CXCL11	8.88116e-11	1.55556	0.227321	1	1.32134e-06
RITA1	8.90406e-11	-0.356655	0.0521232	1	1.32466e-06
ENTPD5	8.94903e-11	-0.474606	0.0693701	1	1.33126e-06
RCN1	8.95247e-11	0.405466	0.0592649	1	1.33168e-06
DUSP10	9.05202e-11	0.55992	0.081864	1	1.3464e-06
ITGAX	9.47584e-11	1.18635	0.173657	1	1.40934e-06
TMTC2	9.61206e-11	0.387119	0.0566871	1	1.42951e-06
GPATCH11	9.9351e-11	-0.216713	0.031761	1	1.47745e-06
TLR8	1.00695e-10	1.0149	0.148794	1	1.49733e-06
COL5A1	1.00902e-10	0.583288	0.0855199	1	1.50031e-06
AKTIP	1.01062e-10	-0.290045	0.0425273	1	1.5026e-06
PML	1.0165e-10	0.31348	0.0459703	1	1.51123e-06
HMGN3	1.02727e-10	0.368474	0.0540496	1	1.52713e-06
OCEL1	1.05398e-10	-0.301001	0.0441817	1	1.56675e-06
NME5	1.06582e-10	0.827131	0.121444	1	1.58423e-06
ZNF704	1.08301e-10	-0.368915	0.0541885	1	1.60968e-06
C1QTNF6	1.09003e-10	0.438475	0.0644166	1	1.62001e-06
HAPLN3	1.12178e-10	1.00281	0.147433	1	1.66708e-06
PHLPP2	1.12624e-10	-0.442686	0.0650904	1	1.67352e-06
PPP4R4	1.1262e-10	0.767694	0.112878	1	1.67352e-06
IL1RAP	1.12619e-10	0.53573	0.0787712	1	1.67352e-06
TMCO4	1.12816e-10	0.286369	0.0421083	1	1.67611e-06
ZNF766	1.13442e-10	-0.18569	0.0273082	1	1.6853e-06
DACT1	1.13549e-10	0.531037	0.0780979	1	1.68677e-06
GTF3C3	1.16881e-10	-0.152409	0.0224311	1	1.73614e-06
LCN15	1.17221e-10	-1.14636	0.168731	1	1.74108e-06
PRKCSH	1.1725e-10	-0.208272	0.0306555	1	1.7414e-06
EMILIN2	1.18144e-10	0.592738	0.087262	1	1.75456e-06
ZBTB11	1.20008e-10	-0.169475	0.0249601	1	1.78212e-06
SNRNP48	1.20966e-10	-0.217865	0.0320935	1	1.79622e-06
ZNF385C	1.23141e-10	-0.849624	0.125215	1	1.8284e-06
NIPA1	1.26174e-10	-0.213378	0.0314671	1	1.8733e-06
BLZF1	1.28321e-10	0.252093	0.0371929	1	1.90506e-06
TEKT3	1.28626e-10	-0.965932	0.142519	1	1.90946e-06
PHOSPHO1	1.29354e-10	0.913069	0.134739	1	1.92014e-06
OXT	1.29552e-10	-1.02566	0.151359	1	1.92295e-06
BEX2	1.30473e-10	-0.55327	0.0816628	1	1.93648e-06
GID4	1.34397e-10	-0.252036	0.0372294	1	1.99458e-06
NNMT	1.35324e-10	0.882902	0.130441	1	2.00821e-06
SYTL4	1.35676e-10	0.296473	0.0438043	1	2.0133e-06
PLSCR1	1.36762e-10	0.368186	0.0544113	1	2.02927e-06
EPHX1	1.37412e-10	-0.427464	0.0631795	1	2.03879e-06
LAMA1	1.38401e-10	-0.567579	0.0839043	1	2.05331e-06
CTTN	1.38413e-10	0.223073	0.0329766	1	2.05336e-06
GABARAPL1	1.39389e-10	-0.35235	0.052097	1	2.0677e-06
CYBA	1.39424e-10	0.382834	0.0566047	1	2.06807e-06
CEACAM4	1.43467e-10	0.980935	0.145147	1	2.1279e-06
ZNF3	1.44326e-10	-0.223687	0.0331037	1	2.1405e-06
TLK1	1.44867e-10	-0.177242	0.0262328	1	2.14838e-06
NAB2	1.45296e-10	-0.425603	0.0629965	1	2.15459e-06
HTRA3	1.45645e-10	0.717995	0.106282	1	2.15962e-06
RNASEH2C	1.45732e-10	-0.211667	0.0313328	1	2.16077e-06
ZNF292	1.45931e-10	-0.350317	0.0518588	1	2.16358e-06
GBP1	1.46188e-10	0.568723	0.0841943	1	2.16723e-06
NUDT9	1.46735e-10	-0.304565	0.0450925	1	2.1752e-06
HTRA1	1.46794e-10	0.592082	0.0876618	1	2.17592e-06
PF4V1	1.50992e-10	0.87671	0.129899	1	2.23801e-06
AQP1	1.53316e-10	-0.676506	0.100276	1	2.27229e-06
GHDC	1.54044e-10	-0.287895	0.042679	1	2.28293e-06
C9orf40	1.54413e-10	-0.394309	0.058458	1	2.28825e-06
PPP1R1A	1.56693e-10	-0.830394	0.123157	1	2.32188e-06
AARS2	1.58164e-10	-0.229007	0.0339727	1	2.34352e-06
OGG1	1.59369e-10	-0.272647	0.0404548	1	2.36121e-06
PAG1	1.60899e-10	-0.400571	0.0594507	1	2.38372e-06
ADAMTS4	1.61205e-10	1.23985	0.184022	1	2.38809e-06
HABP2	1.61775e-10	1.17122	0.173852	1	2.39637e-06
ACSL1	1.62533e-10	0.614612	0.0912419	1	2.40744e-06
RPS6KA5	1.64781e-10	-0.303281	0.0450397	1	2.44057e-06
SPIRE1	1.65158e-10	0.405684	0.0602511	1	2.44599e-06
ADRA1B	1.66306e-10	-0.959929	0.142592	1	2.46283e-06
NEU1	1.66934e-10	-0.341943	0.0507988	1	2.47196e-06
GDPD2	1.69842e-10	-0.540675	0.0803589	1	2.51485e-06
TSPO	1.70005e-10	0.307737	0.0457392	1	2.51709e-06
IL15RA	1.7148e-10	0.311718	0.0463415	1	2.53877e-06
TCP11L1	1.72497e-10	-0.312034	0.0463958	1	2.55364e-06
DERA	1.74431e-10	-0.325512	0.048414	1	2.5821e-06
CFDP1	1.77672e-10	-0.314737	0.0468343	1	2.6299e-06
FBXW4	1.78159e-10	-0.203731	0.0303182	1	2.63692e-06
PGRMC2	1.79211e-10	-0.34423	0.0512346	1	2.65232e-06
ADNP	1.79331e-10	-0.127897	0.0190364	1	2.65393e-06
SEC14L1	1.8087e-10	0.275692	0.0410435	1	2.67652e-06
IL1RL2	1.81374e-10	0.835203	0.12435	1	2.68379e-06
PLA2G7	1.86057e-10	0.964387	0.143681	1	2.7529e-06
NBAS	1.86514e-10	-0.354549	0.0528264	1	2.75948e-06
RRAS2	1.87284e-10	-0.422568	0.0629679	1	2.77068e-06
PARP9	1.88363e-10	0.351984	0.052458	1	2.78646e-06
DHRS4L2	1.88739e-10	-0.353391	0.0526706	1	2.79183e-06
PIM2	1.89904e-10	0.546551	0.0814729	1	2.80887e-06
ATP13A3	1.92224e-10	0.262801	0.0391877	1	2.843e-06
CCL8	1.92468e-10	0.900072	0.134219	1	2.8464e-06
DUSP6	1.93784e-10	0.492515	0.0734575	1	2.86568e-06
ZNF710	1.96852e-10	0.267765	0.0399532	1	2.91085e-06
COL6A3	1.98857e-10	0.624081	0.0931441	1	2.94029e-06
NR4A2	2.01291e-10	0.426489	0.0636742	1	2.97608e-06
RNF167	2.02896e-10	-0.200842	0.0299917	1	2.99961e-06
LPIN1	2.03125e-10	0.339841	0.05075	1	3.00279e-06
ZNF91	2.04657e-10	-0.350019	0.0522804	1	3.02524e-06
ACER3	2.06087e-10	0.227426	0.0339756	1	3.04617e-06
RUSC2	2.08468e-10	0.416529	0.0622452	1	3.08115e-06
PSME4	2.10533e-10	0.191392	0.0286088	1	3.11147e-06
ST13	2.10885e-10	-0.216361	0.0323425	1	3.11646e-06
CDKN2AIPNL	2.15807e-10	-0.225221	0.0336877	1	3.18898e-06
CAPN2	2.16446e-10	0.335511	0.0501884	1	3.19821e-06
OAT	2.16987e-10	-0.603839	0.090333	1	3.20598e-06
SLC6A4	2.17749e-10	-0.900731	0.13476	1	3.21703e-06
REXO4	2.1808e-10	-0.168589	0.0252239	1	3.22169e-06
ORC3	2.20309e-10	-0.200519	0.0300094	1	3.2544e-06
SEPHS2	2.22409e-10	-0.323157	0.0483755	1	3.2852e-06
SLC25A1	2.22428e-10	-0.316072	0.0473149	1	3.28527e-06
ATP10B	2.22917e-10	0.517048	0.077405	1	3.29226e-06
FZD3	2.25299e-10	0.396189	0.0593286	1	3.32722e-06
C6	2.27414e-10	-1.2653	0.189524	1	3.35823e-06
TTC21B	2.28739e-10	-0.201788	0.0302296	1	3.37756e-06
TULP4	2.33648e-10	-0.314193	0.0470957	1	3.44981e-06
FAM83A	2.35352e-10	1.05912	0.158786	1	3.47473e-06
CCR1	2.37672e-10	0.778248	0.116708	1	3.50876e-06
NANS	2.40184e-10	0.290154	0.0435246	1	3.54559e-06
EPHB1	2.4444e-10	1.05758	0.158716	1	3.60818e-06
SMAD4	2.45951e-10	-0.187882	0.0282012	1	3.63024e-06
FAM161B	2.46534e-10	-0.340486	0.0511105	1	3.6386e-06
RPP14	2.46865e-10	-0.202614	0.0304155	1	3.64324e-06
LPAR1	2.49644e-10	-0.247346	0.0371417	1	3.68399e-06
BRINP2	2.49663e-10	-0.880934	0.132282	1	3.68403e-06
ZNF615	2.54057e-10	-0.232239	0.0348896	1	3.74861e-06
B4GALT5	2.54383e-10	0.272066	0.0408743	1	3.75317e-06
GCNT4	2.57397e-10	-0.579397	0.0870742	1	3.79738e-06
ALDOB	2.58362e-10	-0.616492	0.0926584	1	3.81136e-06
LEAP2	2.62006e-10	-0.59808	0.089925	1	3.86485e-06
ASTE1	2.6421e-10	-0.322029	0.0484299	1	3.89709e-06
IL17C	2.72462e-10	0.993197	0.149491	1	4.01854e-06
SENP2	2.7536e-10	-0.163327	0.0245902	1	4.06101e-06
FEV	2.7758e-10	-0.623273	0.093859	1	4.09347e-06
CENPE	2.78015e-10	0.478	0.0719853	1	4.09962e-06
SERPINB8	2.82877e-10	0.352211	0.0530666	1	4.17103e-06
ARHGAP35	2.84061e-10	-0.27466	0.041387	1	4.18819e-06
RAB11FIP1	2.8643e-10	-0.284441	0.0428704	1	4.22283e-06
PQBP1	2.87335e-10	-0.19434	0.0292931	1	4.23589e-06
UBXN6	2.90599e-10	-0.241448	0.0364048	1	4.28372e-06
VIPR1	2.90879e-10	-0.395484	0.0596315	1	4.28756e-06
TECR	2.92208e-10	-0.284958	0.0429715	1	4.30686e-06
APOB	2.9572e-10	-1.12463	0.169648	1	4.35831e-06
SLC1A4	3.00285e-10	0.489486	0.0738688	1	4.4253e-06
TMEM44	3.01964e-10	0.383189	0.0578362	1	4.44974e-06
ASL	3.0254e-10	0.25586	0.0386199	1	4.45792e-06
VPS35	3.04418e-10	-0.38564	0.0582188	1	4.48529e-06
AKAP6	3.0538e-10	-0.469773	0.0709263	1	4.49916e-06
CNN2	3.10956e-10	0.569344	0.0860017	1	4.581e-06
FANCC	3.17623e-10	-0.254796	0.03851	1	4.6789e-06
ELP2	3.18112e-10	-0.183789	0.0277792	1	4.68579e-06
TANC2	3.20705e-10	0.433354	0.0655146	1	4.72366e-06
E2F5	3.21119e-10	0.547478	0.0827709	1	4.72944e-06
ENG	3.23217e-10	0.541613	0.0818987	1	4.76001e-06
VNN2	3.24914e-10	1.09968	0.16631	1	4.78468e-06
PLA2G12A	3.26464e-10	-0.300982	0.0455246	1	4.80718e-06
DCUN1D2	3.2972e-10	-0.275889	0.0417404	1	4.85479e-06
NFX1	3.2997e-10	-0.15285	0.0231258	1	4.85815e-06
SLC6A19	3.32871e-10	-0.760488	0.115087	1	4.90053e-06
MGAT4B	3.3747e-10	-0.289529	0.0438318	1	4.9679e-06
GRIK2	3.39899e-10	-1.02204	0.154757	1	5.00332e-06
LRRC31	3.42654e-10	0.419133	0.063479	1	5.04352e-06
LRRC25	3.46971e-10	0.706746	0.107075	1	5.10672e-06
ZNF439	3.48134e-10	-0.525352	0.0796005	1	5.12349e-06
DOCK4	3.49602e-10	0.596882	0.0904491	1	5.14474e-06
LMLN	3.57212e-10	0.326942	0.0495726	1	5.25637e-06
DHDH	3.57952e-10	-0.835809	0.126737	1	5.26691e-06
ZNF12	3.58536e-10	-0.140086	0.0212427	1	5.27513e-06
SAA4	3.59181e-10	0.646879	0.0980977	1	5.28426e-06
SEMA6B	3.592e-10	0.660015	0.10009	1	5.28426e-06
CEPT1	3.59425e-10	-0.149415	0.0226589	1	5.28715e-06
LDHD	3.64041e-10	0.759252	0.115181	1	5.35467e-06
PAQR5	3.65744e-10	-0.902815	0.136978	1	5.37936e-06
SLCO4A1	3.66974e-10	0.594139	0.0901526	1	5.39708e-06
INSC	3.68146e-10	0.75819	0.115055	1	5.41395e-06
CLEC12A	3.68274e-10	0.968258	0.146934	1	5.41547e-06
TNS3	3.71184e-10	-0.214731	0.0325928	1	5.45789e-06
TRMT2B	3.72801e-10	-0.16327	0.0247847	1	5.4813e-06
TUBAL3	3.75366e-10	-0.366497	0.0556454	1	5.51863e-06
HSPA4L	3.85517e-10	0.497851	0.0756443	1	5.66749e-06
HIP1	3.86171e-10	0.406565	0.0617769	1	5.67672e-06
PLA2G4E	3.86718e-10	1.02833	0.156259	1	5.68437e-06
CENPV	3.89665e-10	-0.291234	0.0442635	1	5.7273e-06
IFT81	3.91977e-10	0.427044	0.0649152	1	5.76089e-06
ZFP41	3.9504e-10	-0.279342	0.042472	1	5.8055e-06
SMPD3	3.96121e-10	-0.347886	0.0528976	1	5.82099e-06
OSMR	3.98427e-10	0.728392	0.110773	1	5.85449e-06
SRD5A3	4.02777e-10	0.535674	0.0814889	1	5.918e-06
TCIRG1	4.04255e-10	0.306084	0.0465674	1	5.93932e-06
IYD	4.06377e-10	-0.434551	0.0661218	1	5.97008e-06
FAF1	4.07408e-10	-0.214928	0.032706	1	5.98483e-06
PEX14	4.0816e-10	-0.261117	0.0397367	1	5.99546e-06
ANK1	4.20516e-10	1.0017	0.152563	1	6.17654e-06
CD93	4.22517e-10	0.555171	0.0845659	1	6.20551e-06
SMLR1	4.25368e-10	-0.754474	0.114946	1	6.24695e-06
C2orf68	4.30367e-10	-0.168446	0.0256714	1	6.31994e-06
CCDC149	4.42569e-10	0.380178	0.0579842	1	6.49868e-06
DEGS2	4.43418e-10	-0.436575	0.0665894	1	6.5107e-06
PODXL	4.50086e-10	0.36996	0.056452	1	6.60816e-06
CLDN8	4.56181e-10	-1.64114	0.250514	1	6.69719e-06
SFT2D2	4.59865e-10	-0.21024	0.0320994	1	6.75081e-06
STRIP1	4.60373e-10	-0.200155	0.0305606	1	6.75781e-06
CPLX2	4.65295e-10	-0.79827	0.121919	1	6.82961e-06
CTHRC1	4.71029e-10	0.86225	0.131736	1	6.9133e-06
NCKIPSD	4.72974e-10	-0.23193	0.0354385	1	6.94137e-06
ATF7IP2	4.768e-10	0.354289	0.0541468	1	6.99704e-06
TMEM38B	4.78401e-10	-0.320766	0.049028	1	7.02005e-06
PEX12	4.79375e-10	-0.269518	0.0411972	1	7.03387e-06
GFOD2	4.81765e-10	-0.232433	0.0355335	1	7.06846e-06
WDTC1	4.85608e-10	-0.201261	0.0307749	1	7.12435e-06
MAFF	4.88622e-10	0.532841	0.0814907	1	7.16808e-06
SIRPB2	4.89624e-10	0.943658	0.144328	1	7.18229e-06
CTNNBIP1	4.90467e-10	0.304878	0.0466318	1	7.19417e-06
CENPC	4.91769e-10	-0.249757	0.0382037	1	7.21278e-06
FGL1	4.99896e-10	0.820152	0.12551	1	7.33148e-06
TP73	5.00367e-10	0.848276	0.129817	1	7.33788e-06
MCU	5.01575e-10	0.279268	0.0427411	1	7.35509e-06
CAP1	5.01611e-10	0.253573	0.0388087	1	7.35512e-06
ACOT9	5.04728e-10	0.223427	0.0342008	1	7.40033e-06
SLC22A4	5.05101e-10	-0.517506	0.0792182	1	7.40528e-06
TBC1D7	5.0905e-10	0.261446	0.04003	1	7.46267e-06
PLEK	5.13858e-10	1.07059	0.163961	1	7.53265e-06
MRO	5.15044e-10	-0.813086	0.124532	1	7.54951e-06
SLC8B1	5.162e-10	-0.205395	0.0314601	1	7.56595e-06
ALDH18A1	5.16855e-10	-0.302864	0.0463911	1	7.57503e-06
CDC37	5.24985e-10	0.142538	0.0218426	1	7.69365e-06
ABCB11	5.4448e-10	0.904922	0.138811	1	7.97881e-06
TRPM5	5.44549e-10	-0.718567	0.110226	1	7.97927e-06
WNK2	5.44982e-10	-0.406396	0.0623411	1	7.98507e-06
SCYL2	5.47251e-10	0.219627	0.0336947	1	8.01777e-06
PRRC2B	5.51818e-10	-0.16394	0.0251572	1	8.08413e-06
CCNE1	5.54461e-10	0.421643	0.0647112	1	8.1223e-06
ZDHHC6	5.58184e-10	-0.250626	0.0384716	1	8.17628e-06
PSAT1	5.60668e-10	0.672789	0.103287	1	8.2121e-06
MLLT10	5.72761e-10	-0.196378	0.0301662	1	8.38866e-06
BTBD2	5.74297e-10	-0.199092	0.0305853	1	8.41057e-06
EFNA1	5.77751e-10	-0.435094	0.0668521	1	8.46059e-06
TMEM125	5.81278e-10	-0.293692	0.0451334	1	8.51166e-06
CLPTM1L	5.85314e-10	-0.256853	0.0394798	1	8.57016e-06
PDCD4	5.97677e-10	-0.383803	0.0590271	1	8.7506e-06
ADAMTS2	6.02484e-10	0.740569	0.113921	1	8.82037e-06
LYPD6	6.02944e-10	0.512073	0.0787736	1	8.82649e-06
SEMA4F	6.13352e-10	0.523438	0.0805605	1	8.97824e-06
WNT2	6.23364e-10	0.815549	0.125575	1	9.12418e-06
ARHGEF7	6.25615e-10	-0.151948	0.0233987	1	9.15651e-06
PDE4B	6.28631e-10	0.787759	0.121325	1	9.20001e-06
C5AR2	6.29107e-10	0.967484	0.149008	1	9.20635e-06
HYAL1	6.30684e-10	0.610216	0.0939894	1	9.22879e-06
SCG2	6.36214e-10	-0.688402	0.106058	1	9.30909e-06
ALDH3A1	6.3718e-10	0.853485	0.131497	1	9.32259e-06
HEBP1	6.45805e-10	-0.442121	0.0681436	1	9.44813e-06
RHOU	6.47011e-10	-0.367102	0.0565839	1	9.46512e-06
IL12RB1	6.47794e-10	0.553649	0.0853405	1	9.47593e-06
BDH2	6.48159e-10	-0.41498	0.0639669	1	9.48063e-06
IFNG	6.49435e-10	1.22585	0.188969	1	9.49864e-06
ITGA2	6.50916e-10	0.49213	0.0758682	1	9.51965e-06
ENPEP	6.52114e-10	-0.777518	0.119871	1	9.53651e-06
MPP5	6.56992e-10	-0.320622	0.0494409	1	9.60719e-06
BEST4	6.57465e-10	-0.822211	0.12679	1	9.61345e-06
AQP7	6.59433e-10	-0.632195	0.0974965	1	9.64157e-06
CSNK1E	6.75992e-10	0.197998	0.0305563	1	9.883e-06
GCNT2	6.77512e-10	-0.355724	0.0549011	1	9.90454e-06
CREB5	6.78729e-10	0.761162	0.117481	1	9.92165e-06
SLFN11	6.83687e-10	0.628379	0.0970064	1	9.99346e-06
UBXN7	6.83923e-10	-0.176419	0.027235	1	9.99621e-06
IGFBP5	6.96978e-10	0.697351	0.107712	1	1.01863e-05
SLC16A1	7.00036e-10	0.370041	0.0571632	1	1.02303e-05
P2RY13	7.09448e-10	0.757593	0.117075	1	1.03672e-05
EPB41L4B	7.11084e-10	-0.368712	0.056983	1	1.03904e-05
PKM	7.35625e-10	0.287708	0.0445066	1	1.07482e-05
TMEM120A	7.42558e-10	-0.328278	0.0507961	1	1.08488e-05
MMD	7.62878e-10	0.451054	0.069847	1	1.11449e-05
CCL4	7.6869e-10	0.938009	0.145285	1	1.1229e-05
C2CD2L	7.74081e-10	-0.289863	0.0449046	1	1.1307e-05
SETD9	7.74656e-10	-0.432774	0.0670453	1	1.13146e-05
KCNG1	7.81622e-10	-0.762443	0.118147	1	1.14156e-05
NXPE2	7.84207e-10	0.620554	0.0961694	1	1.14526e-05
CRKL	7.84414e-10	-0.199395	0.0309012	1	1.14548e-05
ZNF181	7.86657e-10	-0.232542	0.036041	1	1.14868e-05
FAM214B	7.91143e-10	0.322663	0.0500166	1	1.15515e-05
FRMD5	7.98278e-10	0.742005	0.115049	1	1.16549e-05
GATA6	7.99148e-10	-0.343456	0.053255	1	1.16668e-05
ZDHHC9	8.00065e-10	-0.343278	0.0532292	1	1.16793e-05
ELF2	8.04442e-10	-0.124675	0.0193353	1	1.17424e-05
ZYX	8.05536e-10	0.319465	0.0495461	1	1.17576e-05
SLC2A3	8.0989e-10	0.817081	0.126741	1	1.18203e-05
AMT	8.13123e-10	-0.325726	0.0505307	1	1.18667e-05
ATP13A4	8.16456e-10	0.868974	0.134822	1	1.19145e-05
STK32A	8.1707e-10	0.755166	0.117167	1	1.19227e-05
SNX24	8.2053e-10	-0.335632	0.0520808	1	1.19724e-05
SLC52A3	8.27021e-10	-0.409081	0.0634921	1	1.20662e-05
PHKA2	8.34335e-10	-0.279696	0.0434215	1	1.21721e-05
SLC25A23	8.52491e-10	-0.375884	0.0583899	1	1.24361e-05
CNNM3	8.57984e-10	-0.338306	0.0525622	1	1.25154e-05
TYROBP	8.62359e-10	0.551432	0.0856877	1	1.25784e-05
TRIM35	8.63317e-10	-0.181987	0.0282801	1	1.25915e-05
ENPP5	8.83225e-10	-0.437913	0.0680942	1	1.2881e-05
LYN	8.8831e-10	0.366868	0.0570561	1	1.29542e-05
FBP1	8.92205e-10	-0.579051	0.0900665	1	1.30101e-05
LILRB4	9.04327e-10	0.982056	0.152809	1	1.3186e-05
BID	9.04416e-10	0.325478	0.0506449	1	1.31864e-05
TTC19	9.21495e-10	-0.222049	0.0345696	1	1.34345e-05
SPP1	9.32233e-10	1.02119	0.159036	1	1.35901e-05
ZCCHC8	9.3466e-10	-0.127213	0.0198132	1	1.36245e-05
APOL2	9.48461e-10	0.344047	0.0536068	1	1.38248e-05
CRABP1	9.49603e-10	-1.09139	0.170058	1	1.38405e-05
C9orf16	9.49679e-10	0.289393	0.0450928	1	1.38406e-05
SHCBP1	9.49787e-10	0.631588	0.0984134	1	1.38412e-05
CPNE2	9.5222e-10	-0.540926	0.0842927	1	1.38758e-05
SLC25A45	9.52469e-10	-0.32538	0.0507044	1	1.38784e-05
MLXIPL	9.58339e-10	-0.70649	0.110113	1	1.3963e-05
HINFP	9.61839e-10	-0.224566	0.0350042	1	1.4013e-05
PPID	9.65697e-10	-0.197793	0.0308345	1	1.40683e-05
LIPN	9.67903e-10	0.709233	0.110572	1	1.40994e-05
BPIFB1	9.75608e-10	1.68583	0.262886	1	1.42107e-05
SNX5	9.81997e-10	-0.182985	0.0285396	1	1.43028e-05
TBC1D17	9.88564e-10	-0.210142	0.0327815	1	1.43974e-05
KCNN4	9.91585e-10	0.866099	0.135121	1	1.44404e-05
ITGA5	9.95189e-10	0.594814	0.0928069	1	1.44919e-05
PLCH2	9.98877e-10	-0.656549	0.10245	1	1.45447e-05
RXRB	1.00153e-09	-0.131964	0.0205937	1	1.45823e-05
ACTR1B	1.00614e-09	-0.188212	0.0293754	1	1.46483e-05
CTSK	1.01081e-09	0.626639	0.097816	1	1.47154e-05
MYO5C	1.02836e-09	0.383483	0.0598898	1	1.49698e-05
FOXA2	1.03523e-09	0.557264	0.0870463	1	1.50689e-05
ZNF574	1.03994e-09	-0.206946	0.0323298	1	1.51363e-05
WSCD1	1.04049e-09	-0.43111	0.0673504	1	1.51432e-05
C2	1.0417e-09	0.655875	0.102468	1	1.51598e-05
ACKR4	1.05743e-09	0.457914	0.071571	1	1.53877e-05
USP30	1.06078e-09	-0.241863	0.0378061	1	1.54355e-05
CARD14	1.06581e-09	0.827886	0.129426	1	1.55076e-05
PLP2	1.08026e-09	0.453804	0.0709721	1	1.57167e-05
UBE2D1	1.09397e-09	0.292212	0.0457168	1	1.5915e-05
ALDH9A1	1.09439e-09	-0.25657	0.040141	1	1.59201e-05
RNF224	1.12157e-09	-0.992361	0.155367	1	1.63143e-05
SLC41A3	1.12708e-09	-0.202282	0.0316743	1	1.63934e-05
PPM1H	1.14602e-09	0.471063	0.0737966	1	1.66678e-05
TWSG1	1.15097e-09	0.36346	0.0569465	1	1.67386e-05
WDR33	1.15316e-09	-0.110541	0.0173204	1	1.67693e-05
ZBTB4	1.15494e-09	-0.184195	0.0288624	1	1.6794e-05
ARPC5L	1.17057e-09	0.187372	0.0293716	1	1.702e-05
FAH	1.17266e-09	-0.394993	0.0619203	1	1.70493e-05
GSTCD	1.17889e-09	0.286371	0.0448993	1	1.71387e-05
SLC5A4	1.18008e-09	-1.03011	0.161513	1	1.71548e-05
MMP12	1.18351e-09	1.36109	0.213426	1	1.72035e-05
VAT1	1.18941e-09	-0.3664	0.0574616	1	1.72881e-05
SERPINB9	1.1926e-09	0.831151	0.130357	1	1.73332e-05
RMND1	1.20696e-09	-0.302359	0.0474382	1	1.75408e-05
TMEM25	1.24061e-09	-0.549264	0.0862444	1	1.80285e-05
TMEM234	1.25322e-09	0.293516	0.0461008	1	1.82105e-05
GGNBP2	1.25426e-09	-0.13863	0.0217744	1	1.82244e-05
CATSPER1	1.26024e-09	0.694206	0.109052	1	1.83101e-05
SLC12A4	1.26261e-09	0.469573	0.073769	1	1.83432e-05
SLC30A4	1.26623e-09	-0.367354	0.0577154	1	1.83946e-05
TMEM163	1.28549e-09	1.373	0.215808	1	1.86731e-05
NR6A1	1.29029e-09	-0.327597	0.0514972	1	1.87414e-05
TMPRSS7	1.30023e-09	-0.813058	0.127838	1	1.88846e-05
DGKZ	1.30369e-09	-0.219524	0.0345187	1	1.89335e-05
VWF	1.31209e-09	0.698089	0.10979	1	1.90542e-05
SCIN	1.31521e-09	-0.427215	0.0671939	1	1.90982e-05
SLC1A7	1.31539e-09	-0.770234	0.121146	1	1.90995e-05
CRHR1	1.33601e-09	-0.697045	0.109684	1	1.93975e-05
CPLX1	1.37417e-09	0.64855	0.102136	1	1.99502e-05
BEGAIN	1.3813e-09	-0.529359	0.083378	1	2.00524e-05
NBEAL2	1.39639e-09	0.388781	0.0612552	1	2.027e-05
IQGAP1	1.4012e-09	0.237456	0.0374165	1	2.03384e-05
STIL	1.40337e-09	0.385254	0.0607083	1	2.03684e-05
SLC16A14	1.43019e-09	0.853168	0.134516	1	2.07563e-05
CPB1	1.43938e-09	0.887324	0.139927	1	2.08882e-05
RETSAT	1.44891e-09	-0.342768	0.0540636	1	2.10251e-05
SAFB2	1.45126e-09	-0.163571	0.0258006	1	2.10578e-05
SHMT1	1.45603e-09	-0.380728	0.0600593	1	2.11256e-05
FAM3A	1.4724e-09	-0.210178	0.0331661	1	2.13616e-05
PFKL	1.47825e-09	-0.235393	0.0371493	1	2.14449e-05
ACVR1	1.47927e-09	0.208179	0.0328551	1	2.14582e-05
IFI27	1.48183e-09	0.499052	0.078765	1	2.1494e-05
WAC	1.48385e-09	-0.168559	0.0266046	1	2.15217e-05
PCK1	1.48611e-09	-0.840768	0.132709	1	2.1553e-05
SFXN1	1.48664e-09	-0.29806	0.0470471	1	2.15592e-05
NKX1-2	1.52085e-09	-1.06191	0.167727	1	2.20539e-05
ZNF467	1.53579e-09	0.571725	0.0903292	1	2.2269e-05
SOWAHA	1.53725e-09	-0.430118	0.067958	1	2.22886e-05
RAB3D	1.54146e-09	0.450034	0.0711104	1	2.2348e-05
LST1	1.54791e-09	0.619918	0.0979659	1	2.244e-05
DNM3	1.55384e-09	0.742422	0.117338	1	2.25245e-05
CLPTM1	1.5598e-09	-0.239138	0.0377995	1	2.26092e-05
NCK2	1.57685e-09	-0.275055	0.0434905	1	2.28548e-05
LRP8	1.59046e-09	0.759123	0.120059	1	2.30505e-05
ING1	1.59428e-09	-0.217772	0.0344442	1	2.31042e-05
PPFIBP2	1.60878e-09	-0.192196	0.0304071	1	2.33128e-05
DDX60	1.61391e-09	0.352771	0.0558165	1	2.33856e-05
ZNF512B	1.62109e-09	-0.584326	0.0924659	1	2.34879e-05
CHRAC1	1.65383e-09	-0.187105	0.0296255	1	2.39607e-05
HSP90B1	1.66892e-09	0.263074	0.0416652	1	2.41776e-05
BMPR1A	1.67077e-09	-0.208199	0.0329754	1	2.42028e-05
FTL	1.68306e-09	-0.34132	0.0540711	1	2.43792e-05
DENND3	1.68547e-09	0.53396	0.0845922	1	2.44123e-05
PCSK1N	1.69208e-09	-0.599409	0.0949718	1	2.45064e-05
PSD4	1.7282e-09	-0.207825	0.0329487	1	2.50279e-05
PIGS	1.75169e-09	-0.284097	0.0450587	1	2.53663e-05
CYBRD1	1.75616e-09	-0.558176	0.0885353	1	2.54292e-05
SUCO	1.75778e-09	-0.331858	0.0526392	1	2.54509e-05
PSMB8	1.76126e-09	0.261844	0.041536	1	2.54996e-05
TRAK1	1.76872e-09	-0.242167	0.0384194	1	2.56058e-05
EIF5A2	1.77313e-09	0.454952	0.0721827	1	2.56678e-05
CNDP2	1.77373e-09	-0.339035	0.0537918	1	2.56748e-05
LAP3	1.81134e-09	0.398101	0.0632023	1	2.62174e-05
HBEGF	1.81454e-09	0.630892	0.100165	1	2.62618e-05
TMBIM6	1.81917e-09	-0.313391	0.0497601	1	2.6327e-05
FOXC1	1.82258e-09	0.838063	0.133075	1	2.63745e-05
SVIP	1.83208e-09	-0.263205	0.0418002	1	2.65101e-05
TMEM41A	1.8326e-09	-0.344965	0.0547852	1	2.65159e-05
MYO1F	1.8342e-09	0.50176	0.0796885	1	2.65372e-05
SEMA3G	1.83787e-09	-0.80319	0.127569	1	2.65885e-05
SAR1B	1.84436e-09	-0.320027	0.0508344	1	2.66805e-05
EPHX2	1.858e-09	-0.347703	0.0552424	1	2.6876e-05
MAF1	1.88096e-09	-0.182021	0.0289296	1	2.72062e-05
PRPF6	1.90068e-09	-0.160363	0.0254953	1	2.74896e-05
SCMH1	1.9101e-09	-0.207229	0.032951	1	2.76239e-05
ACO2	1.91042e-09	-0.348483	0.0554118	1	2.76267e-05
DYRK1B	1.92401e-09	-0.228787	0.0363868	1	2.78212e-05
RAD17	1.92544e-09	-0.132892	0.0211359	1	2.784e-05
ERLIN2	1.93538e-09	-0.258862	0.0411771	1	2.79818e-05
AUTS2	1.95551e-09	-0.326734	0.0519893	1	2.82708e-05
C1RL	1.96504e-09	0.200631	0.0319286	1	2.84066e-05
HELZ2	1.9704e-09	0.36188	0.0575946	1	2.84822e-05
PTPRJ	1.99814e-09	-0.286402	0.0456008	1	2.88812e-05
FTSJ1	1.99984e-09	0.2264	0.0360482	1	2.89036e-05
ALDH5A1	2.00745e-09	-0.370752	0.0590391	1	2.90117e-05
FOXA3	2.01417e-09	0.368395	0.0586695	1	2.91068e-05
EGR1	2.02099e-09	0.675015	0.107512	1	2.92032e-05
BPHL	2.02909e-09	-0.423709	0.0674934	1	2.93183e-05
GOLT1B	2.0467e-09	0.221773	0.0353357	1	2.95708e-05
TESK2	2.05237e-09	-0.317656	0.0506171	1	2.96506e-05
BAIAP3	2.06983e-09	-0.434664	0.0692791	1	2.99008e-05
HPN	2.08665e-09	0.985403	0.157097	1	3.01417e-05
ANGPTL2	2.10618e-09	0.649981	0.103651	1	3.04217e-05
AXDND1	2.11227e-09	1.12871	0.180008	1	3.05075e-05
AVIL	2.12927e-09	-0.530711	0.0846586	1	3.0751e-05
GOLIM4	2.18554e-09	-0.269217	0.0429786	1	3.15614e-05
RAB40C	2.18627e-09	-0.242288	0.0386798	1	3.15697e-05
SURF6	2.20663e-09	-0.200866	0.0320759	1	3.18615e-05
DENND5B	2.21151e-09	-0.288958	0.0461463	1	3.19297e-05
INSM1	2.25865e-09	-0.53481	0.0854619	1	3.26082e-05
CREBBP	2.2665e-09	-0.165732	0.0264864	1	3.27192e-05
CEP70	2.27263e-09	0.395627	0.0632323	1	3.28054e-05
NLN	2.2775e-09	-0.382048	0.0610658	1	3.28734e-05
CCNO	2.2808e-09	0.874924	0.139852	1	3.29188e-05
MAP3K4	2.28967e-09	-0.146215	0.0233745	1	3.30446e-05
CREBL2	2.30194e-09	-0.216523	0.0346196	1	3.32193e-05
IFT46	2.31343e-09	-0.189413	0.0302896	1	3.33828e-05
F5	2.32391e-09	0.79382	0.126959	1	3.35318e-05
MSANTD3	2.32624e-09	0.40963	0.0655157	1	3.35629e-05
MT1A	2.37102e-09	-1.07318	0.17174	1	3.42067e-05
CD14	2.3742e-09	0.575029	0.0920254	1	3.42502e-05
MBTD1	2.37713e-09	-0.201096	0.0321838	1	3.42901e-05
GDPGP1	2.39021e-09	0.258482	0.0413748	1	3.44764e-05
AHCYL2	2.42105e-09	0.345685	0.0553544	1	3.49188e-05
WIPF3	2.42971e-09	-0.742008	0.11883	1	3.50413e-05
A1CF	2.43107e-09	-0.379286	0.0607423	1	3.50585e-05
PRKG2	2.43129e-09	-0.743347	0.119047	1	3.50592e-05
MRC2	2.46068e-09	0.547623	0.087733	1	3.54805e-05
VCL	2.48142e-09	0.230432	0.0369261	1	3.57771e-05
PRKAR1A	2.51515e-09	0.222093	0.0356042	1	3.62609e-05
C11orf80	2.53329e-09	-0.264136	0.0423533	1	3.652e-05
AUP1	2.53672e-09	-0.178055	0.0285515	1	3.65668e-05
HRH1	2.54856e-09	-0.413814	0.0663654	1	3.6735e-05
FOXO1	2.55044e-09	-0.231043	0.0370543	1	3.67595e-05
TRIM32	2.57637e-09	-0.330399	0.0530049	1	3.71306e-05
EEF2	2.60283e-09	-0.239155	0.0383787	1	3.75094e-05
GFI1B	2.60891e-09	-0.645231	0.103551	1	3.75944e-05
SIRPB1	2.63857e-09	0.981616	0.15759	1	3.80191e-05
MME	2.6748e-09	-0.941901	0.151276	1	3.85385e-05
UBE2T	2.68294e-09	0.451784	0.0725664	1	3.86532e-05
RIPK4	2.68438e-09	-0.320145	0.0514231	1	3.86712e-05
DRG2	2.68952e-09	-0.128798	0.0206893	1	3.87426e-05
SYT12	2.70427e-09	0.965652	0.155142	1	3.89523e-05
LRRC28	2.70555e-09	-0.284543	0.0457154	1	3.8968e-05
B4GALT6	2.72196e-09	-0.350671	0.0563499	1	3.92017e-05
EAPP	2.75135e-09	-0.224863	0.0361453	1	3.96222e-05
ERCC6	2.75482e-09	-0.216284	0.0347674	1	3.96694e-05
RWDD2A	2.78585e-09	0.219445	0.0352875	1	4.01134e-05
HES2	2.87526e-09	0.60853	0.0979466	1	4.1398e-05
LYST	2.92736e-09	0.237608	0.0382651	1	4.21452e-05
SLC37A1	2.94093e-09	0.277026	0.0446194	1	4.23376e-05
FBXL19	2.97213e-09	0.174359	0.0280921	1	4.27838e-05
PGC	2.98608e-09	1.95474	0.314986	1	4.29817e-05
CTDSP2	3.04358e-09	-0.19965	0.03219	1	4.38062e-05
PMVK	3.05899e-09	-0.255644	0.0412243	1	4.4025e-05
NGEF	3.06414e-09	-0.326575	0.052665	1	4.4096e-05
CDK20	3.0853e-09	-0.515511	0.0831509	1	4.43975e-05
PAM	3.09112e-09	0.392477	0.0633094	1	4.44782e-05
TMEM200A	3.09952e-09	0.500356	0.0807177	1	4.45959e-05
RAB3IP	3.10364e-09	-0.218808	0.0352997	1	4.46521e-05
R3HDM4	3.11944e-09	0.274361	0.0442686	1	4.48763e-05
AHR	3.12786e-09	0.241128	0.0389095	1	4.49943e-05
TMTC4	3.14902e-09	-0.241371	0.0389567	1	4.52955e-05
SIRT3	3.19494e-09	-0.183761	0.0296715	1	4.59528e-05
CCDC88C	3.20411e-09	0.231551	0.0373914	1	4.60816e-05
UBXN10	3.20591e-09	0.627494	0.101331	1	4.61042e-05
CDKN1B	3.21979e-09	-0.174872	0.028243	1	4.63006e-05
ANO3	3.23005e-09	-1.04881	0.169405	1	4.64449e-05
OXCT1	3.28485e-09	0.397837	0.064292	1	4.72295e-05
AGTRAP	3.29117e-09	0.347707	0.0561941	1	4.73172e-05
SERPINB7	3.31509e-09	1.05393	0.170367	1	4.76578e-05
GJB2	3.33061e-09	0.263334	0.0425737	1	4.78775e-05
SIGLEC9	3.36962e-09	0.743025	0.120169	1	4.84349e-05
GJB3	3.39265e-09	1.20725	0.195287	1	4.87626e-05
TMEM245	3.43838e-09	-0.264826	0.0428563	1	4.94163e-05
CRAT	3.50802e-09	-0.284753	0.046109	1	5.04137e-05
CLYBL	3.51778e-09	-0.294895	0.0477553	1	5.05505e-05
NR1H3	3.54623e-09	-0.242038	0.0392052	1	5.09558e-05
COL1A2	3.5606e-09	0.593153	0.0960906	1	5.11586e-05
DBP	3.59219e-09	-0.437116	0.0708316	1	5.1609e-05
RAB13	3.67609e-09	0.217738	0.0353078	1	5.28107e-05
TRIP6	3.69848e-09	0.528237	0.0856731	1	5.31287e-05
ELL2	3.7029e-09	0.24503	0.0397421	1	5.31885e-05
PIK3R1	3.75742e-09	-0.228104	0.0370133	1	5.39678e-05
SMIM19	3.7578e-09	-0.260722	0.0423062	1	5.39696e-05
DAGLB	3.76592e-09	-0.187527	0.0304312	1	5.40823e-05
OGDHL	3.82129e-09	-0.769116	0.124865	1	5.48738e-05
ASMTL	3.84177e-09	-0.215433	0.0349809	1	5.5164e-05
BAG4	3.88014e-09	-0.247055	0.0401278	1	5.5711e-05
DPP3	3.88342e-09	0.23304	0.0378523	1	5.57542e-05
GGH	3.88388e-09	0.54491	0.0885092	1	5.5757e-05
CNOT7	3.88764e-09	-0.200994	0.0326483	1	5.58071e-05
GMDS	3.91726e-09	0.29629	0.0481387	1	5.62283e-05
MAP3K8	3.99506e-09	0.420147	0.068303	1	5.73412e-05
R3HDM2	4.06817e-09	-0.179817	0.029249	1	5.83864e-05
TCP10L2	4.07248e-09	-0.96612	0.157153	1	5.84441e-05
SLAMF7	4.10833e-09	0.562809	0.0915737	1	5.89546e-05
SERINC1	4.1514e-09	-0.242728	0.0395064	1	5.95684e-05
LSM14A	4.17646e-09	-0.148582	0.0241877	1	5.99239e-05
EDN2	4.17819e-09	-0.564227	0.0918518	1	5.99445e-05
RXRA	4.25359e-09	-0.202337	0.032957	1	6.1022e-05
PHF7	4.29565e-09	-0.382347	0.0622961	1	6.16211e-05
COL9A2	4.35987e-09	0.560385	0.0913454	1	6.25379e-05
CYB5R1	4.41623e-09	-0.187553	0.0305842	1	6.33421e-05
CASS4	4.41875e-09	0.769359	0.125461	1	6.33737e-05
ONECUT2	4.43372e-09	1.36906	0.223278	1	6.35839e-05
PAPPA	4.43779e-09	0.837718	0.136626	1	6.3638e-05
MYO1A	4.61466e-09	-0.373811	0.0610395	1	6.61697e-05
CCDC106	4.61698e-09	-0.318034	0.0519324	1	6.61982e-05
RTN4	4.62034e-09	-0.314023	0.0512787	1	6.62418e-05
BST1	4.62602e-09	-0.559411	0.0913531	1	6.63187e-05
BMP8B	4.64419e-09	-0.506018	0.0826439	1	6.65745e-05
NPAT	4.66423e-09	-0.176618	0.0288493	1	6.68571e-05
HLF	4.71039e-09	-0.69393	0.113383	1	6.75141e-05
PLA2G4D	4.71492e-09	0.799084	0.130569	1	6.75742e-05
NTN4	4.73614e-09	0.304509	0.049763	1	6.78736e-05
MOCS1	4.74137e-09	-0.411751	0.0672909	1	6.79438e-05
SORL1	4.807e-09	-0.330115	0.0539723	1	6.88794e-05
GPRIN2	4.82063e-09	-0.36585	0.0598201	1	6.907e-05
DNAL1	4.82509e-09	0.302958	0.049538	1	6.9129e-05
G6PD	4.82952e-09	0.229975	0.0376052	1	6.91877e-05
TGOLN2	4.83052e-09	-0.249662	0.0408248	1	6.91972e-05
SIDT2	4.83109e-09	-0.284052	0.0464483	1	6.92006e-05
ATXN1L	4.86149e-09	-0.15999	0.0261668	1	6.96311e-05
PC	4.92521e-09	-0.357865	0.0585532	1	7.05389e-05
RNF121	4.93926e-09	-0.256537	0.0419777	1	7.07337e-05
SCAMP5	4.93916e-09	-0.619203	0.101322	1	7.07337e-05
ERBB2	5.02951e-09	-0.303143	0.0496318	1	7.20176e-05
UCN3	5.06102e-09	-0.696986	0.114136	1	7.24637e-05
EPHX4	5.06972e-09	0.892021	0.146081	1	7.25831e-05
KCNK5	5.07459e-09	-0.294761	0.0482728	1	7.26479e-05
TNIP3	5.08256e-09	0.904444	0.148127	1	7.27569e-05
SLC25A26	5.10065e-09	-0.227776	0.0373086	1	7.30108e-05
SCAP	5.10784e-09	-0.178241	0.0291963	1	7.31085e-05
TMEM98	5.19415e-09	-0.317239	0.0519915	1	7.43386e-05
RBMX	5.22762e-09	-0.163126	0.0267396	1	7.48124e-05
KLHL32	5.2385e-09	0.568826	0.0932479	1	7.49629e-05
SGPL1	5.24043e-09	-0.233829	0.0383322	1	7.49854e-05
DGAT1	5.31135e-09	-0.373055	0.0611813	1	7.59948e-05
C9orf72	5.33677e-09	0.230113	0.0377443	1	7.63532e-05
TRIM23	5.34222e-09	-0.211212	0.0346452	1	7.64258e-05
DEFA6	5.34699e-09	-1.12253	0.184133	1	7.64887e-05
C7	5.35e-09	-0.814551	0.133617	1	7.65264e-05
NDE1	5.40771e-09	0.252391	0.0414154	1	7.73465e-05
CISD1	5.43913e-09	-0.30883	0.0506857	1	7.77904e-05
BMX	5.44539e-09	-0.49644	0.0814795	1	7.78746e-05
HNF4G	5.47552e-09	-0.396861	0.0651471	1	7.83e-05
AIP	5.48933e-09	-0.199684	0.0327818	1	7.84919e-05
SOS2	5.52498e-09	-0.241228	0.03961	1	7.89962e-05
EMP2	5.52942e-09	0.368132	0.0604493	1	7.90541e-05
AHCTF1	5.56001e-09	-0.14424	0.023689	1	7.9486e-05
CMTR2	5.56103e-09	-0.192985	0.0316948	1	7.94949e-05
CYTH3	5.56792e-09	-0.225387	0.0370178	1	7.95878e-05
GYG2	5.6522e-09	0.587442	0.0965272	1	8.07869e-05
PRDX4	5.68855e-09	0.326328	0.0536322	1	8.13008e-05
AREG	5.73449e-09	0.886341	0.145707	1	8.19516e-05
PRSS36	5.74036e-09	-0.288243	0.0473864	1	8.20297e-05
SCT	5.76116e-09	-0.613082	0.1008	1	8.23213e-05
JUND	5.78842e-09	-0.265207	0.0436106	1	8.27049e-05
PARP16	5.82937e-09	-0.208464	0.0342873	1	8.32842e-05
ZNF664	5.85256e-09	-0.246851	0.0406061	1	8.36096e-05
CHP2	5.8552e-09	-0.377394	0.0620808	1	8.36416e-05
KY	5.86237e-09	0.712386	0.117191	1	8.37381e-05
CYP2B6	5.88615e-09	-0.711331	0.117032	1	8.40719e-05
SLC38A5	5.93884e-09	0.535566	0.0881387	1	8.48186e-05
MGAT5	5.95721e-09	-0.179535	0.0295492	1	8.50748e-05
CXCL9	5.96542e-09	1.28085	0.210821	1	8.51862e-05
ITGB1	5.99382e-09	0.20339	0.0334818	1	8.55858e-05
RIMKLB	6.02731e-09	-0.473967	0.0780374	1	8.6058e-05
APAF1	6.16139e-09	0.21589	0.0355702	1	8.79662e-05
KLK13	6.20285e-09	-0.802799	0.132297	1	8.85519e-05
TCAIM	6.2131e-09	0.192433	0.0317135	1	8.8692e-05
PCYT2	6.23611e-09	-0.253743	0.0418226	1	8.90142e-05
CCDC93	6.30259e-09	-0.196861	0.0324578	1	8.99569e-05
KIAA1191	6.36139e-09	-0.214334	0.0353491	1	9.07898e-05
TRIM21	6.37207e-09	0.237517	0.0391746	1	9.09357e-05
MFSD6L	6.40895e-09	0.575123	0.0948744	1	9.14558e-05
NFE2L3	6.49551e-09	0.379786	0.0626773	1	9.26845e-05
PTGER2	6.52102e-09	0.396941	0.0655163	1	9.3042e-05
SECTM1	6.54145e-09	-0.437057	0.0721447	1	9.33269e-05
ECI1	6.63159e-09	-0.25081	0.0414188	1	9.46063e-05
ENKUR	6.67033e-09	0.708337	0.116996	1	9.51523e-05
GALNT8	6.70628e-09	0.590682	0.0975796	1	9.56584e-05
YBEY	6.73135e-09	-0.333594	0.0551156	1	9.60092e-05
WDR48	6.94743e-09	-0.169417	0.0280184	1	9.90842e-05
CCNI2	7.10472e-09	0.300258	0.0496921	1	0.00010132
KIAA2013	7.26117e-09	-0.25605	0.0424049	1	0.000103544
TCEA2	7.33172e-09	-0.637793	0.105658	1	0.000104543
TGFBR1	7.39666e-09	0.299141	0.0495701	1	0.000105462
XRCC4	7.39707e-09	0.311341	0.0515918	1	0.000105462
SLC15A3	7.41487e-09	0.545663	0.0904279	1	0.000105706
PNPLA6	7.44827e-09	-0.236044	0.039123	1	0.000106175
KCNK1	7.57311e-09	0.362068	0.0600424	1	0.000107947
HPGDS	7.60929e-09	-0.659177	0.109329	1	0.000108455
TMED4	7.62052e-09	-0.259038	0.0429652	1	0.000108608
ZNF250	7.62905e-09	-0.242671	0.0402519	1	0.000108722
FSTL1	7.63974e-09	0.528955	0.0877418	1	0.000108866
UCK1	7.66465e-09	-0.188392	0.0312533	1	0.000109214
RIMS2	7.68955e-09	-0.826536	0.137132	1	0.000109561
PRLR	7.72822e-09	-0.42077	0.0698217	1	0.000110104
INSL4	7.74723e-09	0.444252	0.0737239	1	0.000110367
PCSK5	7.75899e-09	-0.323432	0.0536764	1	0.000110527
PDK3	7.78343e-09	-0.298474	0.0495394	1	0.000110867
VIL1	7.88138e-09	-0.389616	0.0646922	1	0.000112254
RFX8	7.88829e-09	0.551421	0.091561	1	0.000112345
SIGMAR1	7.89204e-09	-0.25868	0.0429533	1	0.000112391
PLB1	7.91746e-09	-1.18034	0.196013	1	0.000112745
AADAC	7.9248e-09	-0.820977	0.13634	1	0.000112841
ACTN1	7.93755e-09	0.426237	0.0707888	1	0.000113015
TOPORS	7.94093e-09	-0.162875	0.0270504	1	0.000113055
TNFRSF10D	7.97409e-09	-0.267785	0.0444798	1	0.000113519
METTL16	8.01059e-09	-0.168689	0.0280237	1	0.000114031
CACHD1	8.04307e-09	0.489128	0.0812675	1	0.000114485
ZNF688	8.19623e-09	-0.194121	0.032272	1	0.000116657
RBPMS	8.20059e-09	0.406157	0.0675236	1	0.000116711
TNFRSF11B	8.21762e-09	0.548616	0.0912134	1	0.000116945
ZBED5	8.24309e-09	-0.160163	0.0266315	1	0.000117299
CDKN2AIP	8.25691e-09	-0.16738	0.0278329	1	0.000117488
XYLT1	8.26212e-09	-0.227841	0.0378875	1	0.000117553
ZFX	8.38647e-09	-0.12954	0.0215514	1	0.000119314
MYPN	8.39981e-09	0.923535	0.153655	1	0.000119496
CREB3L3	8.42401e-09	-0.575517	0.0957614	1	0.000119827
ZSCAN18	8.4237e-09	-0.368639	0.0613385	1	0.000119827
CDK2AP1	8.50742e-09	0.311598	0.0518636	1	0.000121001
SPON2	8.58201e-09	0.307979	0.0512755	1	0.000122053
CYP4F3	8.59393e-09	-0.493282	0.0821301	1	0.000122214
DUOXA1	8.82367e-09	0.982569	0.163733	1	0.000125473
C1R	8.82678e-09	0.55038	0.0917148	1	0.000125508
UBE2S	8.83444e-09	0.360721	0.0601119	1	0.000125608
VASN	8.94645e-09	0.622973	0.103856	1	0.000127192
SPI1	9.04548e-09	0.695944	0.116062	1	0.000128591
SLC30A1	9.06962e-09	-0.280602	0.0467998	1	0.000128925
PPP3CC	9.10359e-09	-0.377556	0.0629775	1	0.000129398
SPATA18	9.13275e-09	0.368076	0.0614025	1	0.000129804
CCNB1IP1	9.14761e-09	-0.240228	0.0400769	1	0.000130006
UBE2H	9.18906e-09	0.156192	0.0260612	1	0.000130586
HMMR	9.25323e-09	0.474394	0.0791717	1	0.000131488
BRAF	9.3053e-09	-0.153328	0.0255934	1	0.000132219
TIMM17A	9.46145e-09	0.198359	0.0331276	1	0.000134428
MBOAT2	9.47305e-09	0.401055	0.0669823	1	0.000134584
MTO1	9.47892e-09	-0.207211	0.034608	1	0.000134658
GPC1	9.48072e-09	0.481014	0.0803386	1	0.000134674
EPHA2	9.51836e-09	0.420539	0.0702471	1	0.000135199
WWTR1	9.54658e-09	0.419815	0.0701327	1	0.00013559
TEX264	9.56368e-09	-0.214223	0.0357895	1	0.000135823
ENPP3	9.63794e-09	-0.667471	0.111539	1	0.000136868
GNG13	9.80963e-09	-0.7929	0.132574	1	0.000139297
IARS2	9.86482e-09	-0.167875	0.0280741	1	0.000140071
HYAL2	9.92342e-09	0.249845	0.04179	1	0.000140893
ZNF540	9.96979e-09	-0.514526	0.0860743	1	0.000141541
THRB	1.00336e-08	-0.39648	0.0663401	1	0.000142437
SEMA3B	1.0064e-08	-0.372214	0.062286	1	0.000142858
ASTN2	1.01807e-08	-0.421718	0.070596	1	0.000144505
SBNO2	1.02408e-08	0.331122	0.0554406	1	0.000145348
ACBD4	1.03562e-08	-0.332571	0.0557033	1	0.000146975
SLC16A3	1.03908e-08	0.354985	0.0594638	1	0.000147457
ESRP2	1.03976e-08	0.28007	0.0469157	1	0.000147542
SPG21	1.049e-08	-0.231956	0.0388669	1	0.000148843
ITPRIPL2	1.05256e-08	0.30284	0.0507499	1	0.000149337
IGSF3	1.05664e-08	-0.324866	0.0544478	1	0.000149905
MED17	1.06529e-08	-0.1556	0.0260855	1	0.000151122
SS18L2	1.07074e-08	-0.201972	0.033865	1	0.000151885
SELP	1.07294e-08	0.75279	0.12623	1	0.000152186
PDE4A	1.08586e-08	0.402226	0.0674727	1	0.000154008
EIF2AK4	1.09243e-08	0.209508	0.0351513	1	0.000154928
KLF9	1.09331e-08	-0.244672	0.0410523	1	0.000155042
NEU4	1.10143e-08	-0.473548	0.0794731	1	0.000156183
BTN3A1	1.10322e-08	0.284846	0.0478067	1	0.000156426
SFRP5	1.10342e-08	-0.972059	0.163145	1	0.000156443
RPRD2	1.10719e-08	-0.217754	0.0365506	1	0.000156966
MEN1	1.10971e-08	-0.145971	0.0245036	1	0.000157313
ADORA2B	1.14155e-08	0.803097	0.134935	1	0.000161815
MEOX1	1.14708e-08	0.714041	0.119991	1	0.000162587
NR3C1	1.15373e-08	-0.280162	0.0470885	1	0.000163518
SLC9A6	1.15415e-08	-0.253059	0.0425337	1	0.000163567
SAFB	1.15582e-08	-0.107752	0.0181116	1	0.000163791
CLCN3	1.1833e-08	0.249806	0.0420207	1	0.000167673
BRD4	1.1913e-08	-0.132381	0.0222731	1	0.000168795
SYDE2	1.19148e-08	-0.329766	0.0554836	1	0.000168809
FHL2	1.1921e-08	0.30678	0.051617	1	0.000168885
C1orf52	1.19234e-08	-0.161214	0.0271251	1	0.000168907
TPCN2	1.19925e-08	-0.207701	0.0349532	1	0.000169874
DNMBP	1.20053e-08	-0.282051	0.0474671	1	0.000170042
NCK1	1.20307e-08	0.242955	0.0408903	1	0.00017039
SLC26A11	1.20727e-08	-0.263054	0.044278	1	0.000170973
AHNAK	1.20748e-08	-0.260217	0.0438007	1	0.000170991
ABCA1	1.20888e-08	0.547158	0.0921032	1	0.000171177
RBBP5	1.20907e-08	-0.167054	0.0281203	1	0.000171193
APOA4	1.2494e-08	-1.28425	0.216409	1	0.00017689
SLC46A1	1.25669e-08	-0.98205	0.165516	1	0.00017791
SAMHD1	1.25917e-08	0.369875	0.0623434	1	0.000178248
SALL1	1.26345e-08	0.655507	0.1105	1	0.000178841
SUGP1	1.26845e-08	-0.117736	0.0198495	1	0.000179537
RPRD1B	1.27154e-08	-0.125491	0.0211585	1	0.000179962
MBLAC2	1.27309e-08	-0.282722	0.0476705	1	0.000180168
LYRM7	1.27314e-08	-0.177876	0.0299923	1	0.000180168
SEMA4A	1.27433e-08	0.723731	0.122034	1	0.000180317
CHCHD7	1.27525e-08	-0.147133	0.0248098	1	0.000180435
CYP3A5	1.27743e-08	-0.509849	0.0859766	1	0.00018073
PKP4	1.28781e-08	0.146742	0.0247519	1	0.000182186
ZBTB46	1.30174e-08	0.440715	0.0743639	1	0.000184144
NID1	1.31262e-08	0.491442	0.0829458	1	0.00018567
SIRT2	1.32054e-08	-0.170072	0.0287105	1	0.000186777
TRABD	1.34289e-08	0.192044	0.0324372	1	0.000189925
POLR3E	1.34387e-08	-0.161134	0.0272171	1	0.000190051
HPS4	1.34617e-08	-0.15887	0.0268362	1	0.000190362
JKAMP	1.3474e-08	0.150972	0.0255028	1	0.000190523
SERPINH1	1.35718e-08	0.272391	0.0460242	1	0.000191892
ITGA11	1.36078e-08	0.705847	0.119273	1	0.000192386
FERMT1	1.364e-08	0.327465	0.0553389	1	0.000192828
SNRNP200	1.36669e-08	-0.137526	0.0232423	1	0.000193196
METTL24	1.37103e-08	-0.744093	0.125766	1	0.000193796
STRADB	1.37376e-08	-0.362913	0.0613435	1	0.000194167
KLHDC2	1.38175e-08	-0.21178	0.0358041	1	0.000195282
EZR	1.40833e-08	-0.255328	0.0431933	1	0.000199026
SHKBP1	1.41262e-08	0.185556	0.0313931	1	0.000199618
CCL3	1.41322e-08	1.00691	0.170356	1	0.000199687
PRTFDC1	1.42603e-08	-0.321333	0.0543814	1	0.000201484
TAB1	1.43451e-08	-0.144031	0.0243801	1	0.000202668
KCTD5	1.448e-08	0.22962	0.0388796	1	0.000204559
CARS2	1.45116e-08	-0.158837	0.0268965	1	0.00020499
PRDM2	1.47878e-08	-0.136166	0.0230716	1	0.000208877
UNC13B	1.48035e-08	0.21969	0.0372251	1	0.000209085
PIGG	1.49917e-08	0.143672	0.0243544	1	0.000211728
UBXN1	1.50094e-08	-0.166021	0.0281439	1	0.000211963
EFNA4	1.50436e-08	-0.251252	0.0425955	1	0.000212431
OSGIN1	1.51511e-08	-0.387456	0.0657019	1	0.000213933
RETN	1.51845e-08	0.605311	0.102652	1	0.00021439
PPARGC1A	1.52425e-08	-0.394689	0.0669416	1	0.000215194
ANLN	1.52513e-08	0.553425	0.0938659	1	0.000215302
SOCS1	1.53204e-08	0.68	0.115351	1	0.000216262
COL4A2	1.544e-08	0.330664	0.0561063	1	0.000217935
CLNS1A	1.54813e-08	-0.205185	0.0348184	1	0.000218503
RBL2	1.55187e-08	-0.18118	0.0307474	1	0.000219016
TUBGCP4	1.57263e-08	-0.184133	0.031262	1	0.00022193
EPPK1	1.58102e-08	-0.294072	0.0499363	1	0.000223097
SARM1	1.5826e-08	-0.452787	0.0768902	1	0.000223305
RBM3	1.5885e-08	0.276723	0.0469976	1	0.000224121
ARID4A	1.59009e-08	-0.148775	0.0252681	1	0.000224331
LPO	1.59196e-08	0.917353	0.155811	1	0.000224577
ARID1B	1.62439e-08	-0.166491	0.0282969	1	0.000229137
FAM13B	1.62502e-08	-0.170425	0.0289659	1	0.000229209
PTTG1IP	1.62805e-08	-0.273213	0.0464389	1	0.00022962
PAQR4	1.6348e-08	0.515147	0.0875733	1	0.000230555
NCDN	1.64241e-08	0.251234	0.0427155	1	0.000231612
SPATS2L	1.6516e-08	0.252814	0.0429919	1	0.000232893
CASP5	1.66209e-08	0.660752	0.112387	1	0.000234355
CAPG	1.68404e-08	0.392264	0.0667488	1	0.000237432
C1orf115	1.69557e-08	-0.341474	0.0581192	1	0.000239041
HAAO	1.70829e-08	-0.45817	0.0780002	1	0.000240817
AZIN1	1.71154e-08	-0.341189	0.0580887	1	0.000241259
TRPA1	1.71368e-08	0.463852	0.0789757	1	0.000241543
CDR2	1.72465e-08	-0.27989	0.0476643	1	0.000243073
LAMB3	1.73961e-08	-0.356531	0.0607333	1	0.000245163
DDX54	1.76849e-08	-0.181122	0.03087	1	0.000249216
CYP2S1	1.77141e-08	-0.498517	0.0849707	1	0.00024961
XAB2	1.79269e-08	-0.134518	0.0229372	1	0.000252589
EEPD1	1.79967e-08	-0.366376	0.0624804	1	0.000253556
RMDN3	1.80498e-08	-0.357031	0.0608926	1	0.000254285
E2F3	1.80689e-08	0.361776	0.0617041	1	0.000254537
TPRA1	1.82167e-08	-0.185646	0.0316722	1	0.000256601
HTR1D	1.82674e-08	-0.492998	0.0841156	1	0.000257296
SEC23B	1.83116e-08	0.213947	0.0365067	1	0.0002579
ZNF280D	1.84195e-08	-0.131911	0.0225129	1	0.000259402
OSBPL9	1.86188e-08	-0.184132	0.0314366	1	0.000262191
SLC9A3R1	1.86296e-08	-0.330913	0.0564974	1	0.000262324
S100A4	1.86731e-08	0.44502	0.0759848	1	0.000262917
RGS16	1.88026e-08	0.859613	0.146808	1	0.000264721
PHF10	1.89016e-08	-0.164386	0.0280794	1	0.000266097
MTMR4	1.89293e-08	-0.235976	0.0403098	1	0.000266468
SOD2	1.90541e-08	0.382003	0.0652688	1	0.000268206
ZCWPW1	1.93175e-08	-0.337207	0.0576412	1	0.000271893
FAM174B	1.93563e-08	0.34743	0.0593927	1	0.000272421
FIBP	1.95822e-08	-0.223968	0.0383018	1	0.000275581
PHGR1	1.96336e-08	-0.325163	0.0556124	1	0.000276284
ARG2	1.96617e-08	-0.701982	0.120065	1	0.00027666
GPD1L	1.97636e-08	-0.242984	0.0415665	1	0.000278073
DNAH2	2.00025e-08	0.819577	0.140258	1	0.000281415
KCP	2.0016e-08	-0.584041	0.0999521	1	0.000281585
DNAH9	2.01049e-08	0.800682	0.137048	1	0.000282816
RAD51B	2.0223e-08	-0.285365	0.0488539	1	0.000284457
GALK1	2.02355e-08	-0.370791	0.0634799	1	0.000284612
CYP4A22	2.04008e-08	-0.761868	0.130468	1	0.000286917
IL27	2.05572e-08	0.779112	0.133455	1	0.000289096
CHAD	2.05873e-08	-0.504084	0.0863493	1	0.000289499
ZMYND11	2.06647e-08	-0.131297	0.0224938	1	0.000290566
SACM1L	2.08134e-08	-0.149758	0.0256629	1	0.000292636
REEP2	2.11105e-08	-0.60269	0.103327	1	0.000296793
KPNA2	2.11272e-08	0.41539	0.0712175	1	0.000297007
BCL11A	2.12976e-08	-0.281938	0.0483506	1	0.00029938
IMP3	2.15151e-08	-0.181717	0.0311739	1	0.000302417
ELMOD2	2.15187e-08	-0.263954	0.045282	1	0.000302446
ZNF566	2.18929e-08	-0.212706	0.0365113	1	0.000307683
LHPP	2.19309e-08	-0.327231	0.0561729	1	0.000308195
SPTLC3	2.19712e-08	-0.365821	0.0628012	1	0.000308739
HTR3E	2.21085e-08	-0.802928	0.137869	1	0.000310647
MT1E	2.2607e-08	-0.525196	0.0902475	1	0.000317628
SMOX	2.26208e-08	0.526589	0.0904887	1	0.000317799
SLC3A1	2.2675e-08	-0.467787	0.0803907	1	0.000318539
MMP19	2.26884e-08	0.708533	0.121766	1	0.000318704
MARVELD1	2.27995e-08	0.350455	0.060238	1	0.000320241
GPR4	2.31188e-08	0.766836	0.131869	1	0.000324703
SLC5A9	2.35098e-08	-0.615683	0.105935	1	0.000330172
SLC7A7	2.35898e-08	-0.451582	0.0777089	1	0.000331272
SLC7A9	2.36472e-08	-0.68329	0.117591	1	0.000332054
FAM177B	2.38029e-08	0.411568	0.0708446	1	0.000334216
BAHD1	2.39486e-08	-0.167586	0.028853	1	0.000336238
CIAO1	2.40329e-08	-0.121258	0.0208793	1	0.000337398
DEAF1	2.41159e-08	-0.206315	0.0355294	1	0.00033854
FOXJ3	2.42467e-08	-0.164143	0.028272	1	0.000340352
TSPAN12	2.42862e-08	-0.350284	0.0603363	1	0.000340881
CCND3	2.43489e-08	0.274517	0.0472896	1	0.000341736
STS	2.43613e-08	0.378089	0.0651326	1	0.000341886
ABLIM3	2.43649e-08	0.37901	0.0652915	1	0.000341912
GPALPP1	2.45876e-08	-0.15825	0.0272699	1	0.000345013
TADA1	2.47224e-08	-0.182161	0.0313961	1	0.00034688
DIP2C	2.47593e-08	-0.252151	0.0434611	1	0.000347372
EZH1	2.48304e-08	-0.203226	0.0350317	1	0.000348345
SMIM20	2.48589e-08	-0.225981	0.0389557	1	0.000348721
PER2	2.48993e-08	-0.215199	0.037099	1	0.000349262
ABCA13	2.49831e-08	0.692704	0.119432	1	0.000350413
AHI1	2.53509e-08	0.2915	0.0502834	1	0.000355547
CTPS1	2.54344e-08	-0.334203	0.057656	1	0.000356691
ITGA1	2.54562e-08	0.185896	0.0320713	1	0.000356972
ULK3	2.54682e-08	-0.31649	0.0546026	1	0.000357115
RORC	2.58007e-08	-0.332633	0.0574128	1	0.000361751
ADPRHL1	2.59183e-08	-0.385042	0.0664689	1	0.000363374
DDO	2.60723e-08	-0.472223	0.081535	1	0.000365508
INO80B	2.61649e-08	-0.18711	0.0323107	1	0.000366769
STK40	2.61642e-08	0.226165	0.0390548	1	0.000366769
PCSK7	2.63632e-08	0.152438	0.0263302	1	0.000369507
USB1	2.64318e-08	0.173304	0.029937	1	0.000370441
RALB	2.64865e-08	0.252938	0.0436961	1	0.000371182
STC2	2.68049e-08	0.84702	0.146385	1	0.000375617
SPIN1	2.744e-08	-0.183358	0.0317139	1	0.000384489
ZNF33A	2.74767e-08	-0.155831	0.0269539	1	0.000384975
PGM2	2.75397e-08	0.210144	0.0363513	1	0.000385831
RERE	2.79269e-08	-0.205028	0.035483	1	0.000391227
EPN2	2.80473e-08	0.243152	0.042087	1	0.000392886
SCNN1A	2.82667e-08	0.3999	0.0692367	1	0.000395932
WWC2	2.84242e-08	0.550373	0.0953068	1	0.000398109
FCGBP	2.84664e-08	0.464197	0.0803879	1	0.000398672
COG8	2.84723e-08	-0.199404	0.0345323	1	0.000398725
TXLNA	2.85777e-08	0.132175	0.0228927	1	0.000400174
ARRDC2	2.85871e-08	0.264446	0.0458024	1	0.000400277
FAM20B	2.8614e-08	-0.13188	0.0228424	1	0.000400624
SEPSECS	2.87003e-08	-0.23108	0.0400287	1	0.000401804
IFI27L2	2.87115e-08	0.394256	0.0682957	1	0.000401933
NUDT16	2.87417e-08	-0.240656	0.0416895	1	0.000402327
EXOC3L1	2.91088e-08	0.338402	0.0586477	1	0.000407436
SIN3A	2.91508e-08	-0.15444	0.0267669	1	0.000407994
CTDSP1	2.92024e-08	-0.148774	0.0257864	1	0.000408688
CLEC6A	2.95949e-08	0.998487	0.173143	1	0.00041415
RPP25L	2.99487e-08	-0.220545	0.0382592	1	0.000419072
PRR15	3.01191e-08	-0.324321	0.0562726	1	0.000421427
TDP2	3.02057e-08	-0.350265	0.06078	1	0.000422608
PTPN3	3.02897e-08	-0.258228	0.0448134	1	0.000423753
IFI44	3.04556e-08	0.509072	0.088362	1	0.000426043
ACTC1	3.05151e-08	0.80365	0.139503	1	0.000426846
PLA2G2F	3.05665e-08	0.776962	0.134878	1	0.000427533
SLC2A4RG	3.06859e-08	-0.210895	0.0366154	1	0.000429173
ARPC3	3.07015e-08	0.182715	0.0317234	1	0.000429361
AICDA	3.07261e-08	-1.00429	0.174372	1	0.000429673
YDJC	3.07426e-08	-0.16819	0.0292028	1	0.000429873
PON3	3.07609e-08	-0.631578	0.109663	1	0.000430099
EDF1	3.09911e-08	-0.213071	0.0370057	1	0.000433287
ERRFI1	3.12674e-08	0.449191	0.0780381	1	0.000437118
MTMR12	3.13711e-08	-0.129825	0.022557	1	0.000438536
ABCB9	3.18835e-08	-0.314651	0.0547009	1	0.000445668
R3HCC1	3.19201e-08	-0.166204	0.0288951	1	0.000446147
ZSCAN29	3.2001e-08	-0.145985	0.025382	1	0.000447246
DNPEP	3.20101e-08	-0.222521	0.0386896	1	0.000447341
SUGCT	3.20681e-08	-0.526313	0.0915155	1	0.00044812
LPAR3	3.20896e-08	0.827244	0.143845	1	0.000448388
TMTC1	3.2382e-08	0.440251	0.0765766	1	0.000452441
POT1	3.23905e-08	0.316212	0.0550019	1	0.000452527
CSTB	3.24324e-08	0.267554	0.0465404	1	0.00045308
EIF4B	3.25459e-08	-0.195929	0.0340854	1	0.000454634
KLHDC9	3.2731e-08	0.465837	0.0810565	1	0.000457187
DHX9	3.28577e-08	-0.15263	0.0265615	1	0.000458923
TLE4	3.2905e-08	0.20448	0.0355865	1	0.000459551
LPCAT3	3.29079e-08	-0.336977	0.0586455	1	0.000459559
CHDH	3.30374e-08	-0.409086	0.0712045	1	0.000461334
IGFBP7	3.30414e-08	0.485673	0.0845355	1	0.000461357
EEF1B2	3.30554e-08	-0.254738	0.0443399	1	0.00046152
SMCO2	3.34611e-08	0.608852	0.106022	1	0.000467151
NR4A3	3.35276e-08	0.986091	0.171723	1	0.000468045
SMARCD1	3.37167e-08	-0.127073	0.0221334	1	0.000470651
P4HTM	3.39174e-08	-0.177765	0.0309692	1	0.000473419
LIN7A	3.49182e-08	-0.8759	0.152747	1	0.000487353
S100A3	3.51595e-08	0.985781	0.171949	1	0.000490686
BTN2A2	3.52263e-08	0.427258	0.0745313	1	0.000491583
CD300LB	3.52952e-08	0.686249	0.119718	1	0.000492509
CNNM2	3.57655e-08	-0.280356	0.0489311	1	0.000499037
NOD2	3.61298e-08	0.788262	0.137625	1	0.000504083
BRF1	3.61372e-08	-0.132926	0.0232081	1	0.000504151
ALDH1L1	3.64588e-08	1.10191	0.192445	1	0.000508601
ZXDC	3.69607e-08	-0.168843	0.0295019	1	0.000515564
RSL1D1	3.74722e-08	-0.194734	0.0340418	1	0.000522663
OLFML2B	3.75257e-08	0.642624	0.112344	1	0.000523371
GATM	3.76082e-08	-0.486013	0.0849716	1	0.000524484
ATP1A1	3.7634e-08	-0.322912	0.0564573	1	0.000524806
CTNNAL1	3.78098e-08	0.356884	0.0624069	1	0.00052722
GDF10	3.82649e-08	-0.82515	0.14435	1	0.000533527
FTH1	3.83226e-08	-0.425283	0.0744023	1	0.000534294
COPS5	3.87872e-08	-0.147346	0.0257886	1	0.000540733
AKR1A1	3.88115e-08	-0.241502	0.0422686	1	0.000541033
SMPDL3A	3.88149e-08	-0.357998	0.0626585	1	0.000541041
ZNF549	3.88536e-08	-0.317819	0.0556282	1	0.000541542
SERPINA7	3.89019e-08	-0.880625	0.154143	1	0.000542176
[truncated: 11,355 more rows]

## Sheet: Supplementary Data 3
Supplementary Data 3. Differential gene expression analysis between inflamed biopsies from patients with CD (reference) and patients with UC. (linear regression, t test)
Gene	P-value	Beta-coefficient	Standad Error	BH-adjusted P
SFXN3	5.27651e-15	0.526196	0.0619417	8.4076e-11
SEC14L2	1.01408e-13	1.00307	0.125114	5.38611e-10
ZBTB10	9.07781e-14	-0.651161	0.0810369	5.38611e-10
SLC25A12	3.95512e-13	-0.246463	0.0316272	1.57552e-09
C10orf99	1.37234e-12	-0.930618	0.122696	4.37336e-09
ASAP3	6.43069e-12	-0.575249	0.0785603	1.70032e-08
CDR2L	7.46972e-12	0.768423	0.105311	1.70032e-08
CWH43	1.94488e-11	-1.41161	0.197946	3.87371e-08
SEC22C	4.47772e-11	0.413634	0.0592136	7.6619e-08
TEX11	5.76886e-11	-1.15846	0.166906	7.6619e-08
GALNT6	5.77022e-11	0.544314	0.0784228	7.6619e-08
GIP	4.93334e-11	0.625832	0.0898099	7.6619e-08
CA12	1.32882e-10	-0.689994	0.10158	1.43885e-07
GRB10	1.36213e-10	0.44302	0.0652635	1.43885e-07
SYT12	1.18419e-10	1.25883	0.184765	1.43885e-07
PAQR7	1.44481e-10	0.483105	0.0712793	1.43885e-07
ADAMTSL5	1.56028e-10	0.584492	0.0864139	1.46244e-07
AADAC	2.75388e-10	1.5657	0.235032	2.3822e-07
DGKZ	2.84058e-10	0.197533	0.0296773	2.3822e-07
NXPE4	3.06041e-10	-0.89731	0.135086	2.43823e-07
TMEM41A	3.24426e-10	0.303009	0.0456892	2.46162e-07
HTR1D	4.8237e-10	1.56836	0.239085	3.49367e-07
PRKACB	6.84505e-10	-0.405609	0.0624415	4.54454e-07
B3GALT1	6.74851e-10	-0.833794	0.128307	4.54454e-07
MS4A12	7.23334e-10	-1.5213	0.234563	4.61024e-07
TYRO3	9.28507e-10	0.642314	0.0997423	5.47956e-07
HOXB9	9.23385e-10	-0.405754	0.062998	5.47956e-07
ZNF488	1.01729e-09	0.956594	0.148935	5.78913e-07
CEACAM7	1.08741e-09	-1.09912	0.171455	5.97477e-07
NPNT	1.26092e-09	0.416507	0.0652511	6.69716e-07
PMP22	1.37088e-09	0.701089	0.110102	7.04634e-07
MON1A	2.60064e-09	0.285601	0.0457105	1.29496e-06
AZGP1	3.67811e-09	0.893279	0.144481	1.77597e-06
IRAK2	4.48879e-09	0.523759	0.0852339	2.10366e-06
AIFM3	4.76212e-09	-0.713522	0.116328	2.16799e-06
FNIP2	5.63346e-09	-0.433972	0.0711227	2.49343e-06
SAT2	6.19033e-09	0.246001	0.0404357	2.5957e-06
C11orf80	6.14303e-09	0.266934	0.0438659	2.5957e-06
NXPE1	6.91744e-09	-0.53997	0.089067	2.82622e-06
GAL3ST2	7.35457e-09	-0.727327	0.120204	2.92969e-06
SEMA3G	8.3776e-09	0.735572	0.122071	3.06787e-06
MYO9A	8.4716e-09	-0.260894	0.0433117	3.06787e-06
PCBP4	8.43932e-09	0.299263	0.0496754	3.06787e-06
CASD1	7.95927e-09	-0.359862	0.0596229	3.06787e-06
TMEM92	8.76578e-09	0.611939	0.1017	3.10387e-06
GPD1	9.65032e-09	0.88702	0.147872	3.32755e-06
MACC1	9.81517e-09	0.408024	0.0680574	3.32755e-06
REEP6	1.01156e-08	0.597649	0.099783	3.35797e-06
HOXA10	1.23137e-08	-0.42697	0.071742	4.00422e-06
UNC5B	1.25836e-08	-0.510698	0.085871	4.01015e-06
PLAGL1	1.3176e-08	-0.388463	0.0654161	4.1166e-06
ENPEP	1.4134e-08	0.998589	0.168546	4.331e-06
VSIG2	1.46645e-08	-0.58689	0.0991776	4.40876e-06
MAPRE3	1.59074e-08	-0.534487	0.0905644	4.44681e-06
CA2	1.51054e-08	-0.880365	0.148917	4.44681e-06
NR0B2	1.55783e-08	1.09938	0.186152	4.44681e-06
AATK	1.57681e-08	0.914235	0.154865	4.44681e-06
WNT3	1.81265e-08	0.727051	0.123727	4.97979e-06
TBX3	1.93046e-08	0.474464	0.0809119	5.21355e-06
FOXD2	2.05367e-08	-0.479834	0.081997	5.45388e-06
CPNE8	2.19648e-08	-0.625942	0.107206	5.73749e-06
GRK5	2.48727e-08	0.471899	0.0811624	6.39229e-06
KCNJ13	2.91518e-08	1.03166	0.178396	7.37308e-06
CAMK1D	3.12478e-08	-0.496844	0.086119	7.77973e-06
VNN1	3.18542e-08	1.22516	0.212499	7.80869e-06
CUBN	3.38252e-08	0.972753	0.169069	8.10127e-06
PLB1	3.40646e-08	0.685604	0.11919	8.10127e-06
PDE6A	3.5035e-08	-1.48994	0.259271	8.20953e-06
C7orf31	3.63554e-08	-0.478194	0.0833193	8.39545e-06
GALK1	3.74018e-08	0.351563	0.0613156	8.51372e-06
ACE	3.98361e-08	0.507253	0.0886629	8.81594e-06
SLC6A20	3.93347e-08	0.92221	0.161122	8.81594e-06
STX1A	4.07727e-08	0.650595	0.113809	8.89961e-06
ACSM3	4.82171e-08	-0.478535	0.084203	9.84503e-06
SATB2	4.61163e-08	-0.51085	0.0897487	9.84503e-06
GSE1	4.79311e-08	-0.193929	0.0341166	9.84503e-06
AQP3	4.86437e-08	0.591033	0.10403	9.84503e-06
PARM1	4.68895e-08	-0.404525	0.0711105	9.84503e-06
SCN9A	4.88112e-08	-0.806394	0.141954	9.84503e-06
MYOM3	4.94704e-08	0.594806	0.104756	9.85327e-06
NMT1	5.56282e-08	0.199141	0.035218	1.0943e-05
ATP13A4	6.05318e-08	-0.675438	0.11981	1.17624e-05
GPR89A	6.49391e-08	0.264204	0.0469824	1.24667e-05
SLC5A9	6.68613e-08	0.961716	0.171197	1.26281e-05
GALNT14	6.73648e-08	1.06165	0.189036	1.26281e-05
GIMD1	7.31093e-08	0.344246	0.0614767	1.35456e-05
MS4A18	7.58751e-08	0.541335	0.0968029	1.38965e-05
SESTD1	7.71198e-08	0.321141	0.0574611	1.39639e-05
MAP2K6	7.98796e-08	-0.462654	0.0828869	1.42353e-05
LUZP2	8.0405e-08	-1.05455	0.188973	1.42353e-05
SLC16A4	8.86982e-08	0.795104	0.14299	1.5531e-05
PIGZ	9.27268e-08	-0.665727	0.119917	1.60599e-05
SYNE2	9.6337e-08	-0.25356	0.0457374	1.6495e-05
CTSE	9.73094e-08	0.75941	0.137034	1.6495e-05
EIF4G3	1.01715e-07	-0.216315	0.0390969	1.68825e-05
PPIP5K2	1.01175e-07	-0.195835	0.0353884	1.68825e-05
EYA2	1.08297e-07	-1.12029	0.20295	1.77897e-05
SLC44A2	1.09559e-07	-0.233145	0.0422542	1.78134e-05
MAOB	1.10701e-07	0.615902	0.111666	1.78173e-05
CISH	1.1379e-07	-0.223763	0.0406106	1.81314e-05
DAO	1.23395e-07	-1.28746	0.234364	1.94671e-05
MAML2	1.27502e-07	-0.272847	0.0497284	1.99178e-05
TMEM72	1.38656e-07	-1.25234	0.228964	2.14499e-05
TNFRSF12A	1.45696e-07	0.593595	0.108728	2.23223e-05
SLC34A3	1.50646e-07	0.801169	0.146934	2.28609e-05
SLC2A2	1.73929e-07	1.12496	0.20744	2.61452e-05
CPM	1.77537e-07	-0.478222	0.0882521	2.64381e-05
ECM2	1.96725e-07	0.872652	0.161673	2.90242e-05
SLC4A11	2.04604e-07	0.681601	0.126468	2.99097e-05
ALS2	2.17906e-07	0.226513	0.0421303	3.10302e-05
KDELR3	2.18111e-07	0.49407	0.091898	3.10302e-05
CLDN2	2.16378e-07	1.17057	0.217662	3.10302e-05
TM4SF4	2.23107e-07	1.55213	0.288952	3.14601e-05
LZTS3	2.28034e-07	0.388218	0.0723334	3.18728e-05
SLC28A1	2.31976e-07	0.843687	0.157301	3.21418e-05
MUC17	2.41669e-07	1.00072	0.186876	3.31961e-05
OAT	2.63145e-07	0.345449	0.0647235	3.58372e-05
SI	2.92339e-07	0.801063	0.150707	3.94757e-05
SFRP5	2.95299e-07	0.988046	0.185958	3.95403e-05
MGAT3	3.2626e-07	0.442269	0.0835666	4.33218e-05
WIPI1	3.41143e-07	-0.243544	0.0460991	4.45555e-05
ZNF575	3.40673e-07	-0.570053	0.107896	4.45555e-05
ACY3	3.53003e-07	0.425648	0.080678	4.53609e-05
NPY1R	3.51328e-07	-0.967782	0.1834	4.53609e-05
B4GALT6	3.60479e-07	0.327922	0.0622067	4.59445e-05
SERPINA1	3.63311e-07	0.589112	0.111789	4.59445e-05
PLCE1	3.67992e-07	-0.380257	0.0721939	4.617e-05
DNASE1	3.8386e-07	0.441362	0.0839364	4.77846e-05
NPC1L1	4.03966e-07	1.05018	0.200128	4.95138e-05
ACVRL1	4.02455e-07	-0.343754	0.0654978	4.95138e-05
CA1	4.45532e-07	-1.53655	0.293971	5.41916e-05
SELENBP1	4.69031e-07	-0.699869	0.134177	5.66177e-05
OTUD7A	4.74693e-07	-0.653641	0.125375	5.68704e-05
ABCG5	4.84216e-07	0.995707	0.191141	5.72061e-05
SEC24D	4.84675e-07	0.375878	0.0721583	5.72061e-05
TFCP2L1	4.97583e-07	-0.434719	0.0835435	5.81913e-05
APOBR	5.00327e-07	-0.319593	0.0614325	5.81913e-05
PADI2	5.12784e-07	-0.924203	0.17783	5.8782e-05
SCNN1B	5.12072e-07	-0.846077	0.162788	5.8782e-05
SMOX	5.53553e-07	0.611066	0.117946	6.30022e-05
FAM3C	5.71756e-07	0.355081	0.0686277	6.46124e-05
ANO6	6.42513e-07	0.606074	0.117704	7.20972e-05
CTIF	6.61389e-07	0.214282	0.041665	7.36963e-05
SLC5A4	7.22193e-07	0.847315	0.165357	7.96827e-05
CDC42EP3	7.25116e-07	-0.298663	0.0582951	7.96827e-05
FXYD3	7.67142e-07	-0.478001	0.0935199	8.37236e-05
FUT8	8.10678e-07	0.34092	0.0668553	8.69616e-05
SGPP1	8.09588e-07	-0.337487	0.0661783	8.69616e-05
ACE2	8.13184e-07	0.468861	0.091957	8.69616e-05
GOSR2	8.3526e-07	0.150914	0.029632	8.87269e-05
SLC9A2	8.81868e-07	-0.473961	0.0932763	9.30575e-05
HES2	8.87924e-07	-0.428398	0.0843338	9.30801e-05
SLC38A1	9.12764e-07	-0.228737	0.0450817	9.44414e-05
ARFGAP3	9.10497e-07	0.335184	0.0660543	9.44414e-05
SLC4A10	9.19238e-07	-0.964241	0.190099	9.44977e-05
SUSD2	9.38586e-07	0.5653	0.111547	9.58681e-05
NQO2	9.73506e-07	0.492291	0.097292	9.88015e-05
PWWP2A	9.89176e-07	-0.185015	0.0365896	9.97565e-05
RHOD	9.97722e-07	0.540917	0.107014	9.99855e-05
ENTPD7	1.01061e-06	0.308175	0.0610025	0.000100644
HID1	1.02524e-06	0.322108	0.0637996	0.000101378
FMN1	1.03071e-06	-0.290246	0.057502	0.000101378
FGFR2	1.06719e-06	-0.691863	0.137273	0.0001043
SLC15A1	1.0735e-06	0.872463	0.17315	0.0001043
VPS8	1.15653e-06	-0.126872	0.0252601	0.000111013
LGALS9	1.15552e-06	-0.263114	0.0523838	0.000111013
ZNF217	1.17488e-06	-0.317436	0.0632444	0.000112099
TRIM58	1.31945e-06	-0.735822	0.147343	0.000125144
PDZD7	1.33104e-06	0.797742	0.159803	0.000125496
ENPP7	1.35167e-06	0.885779	0.177558	0.000126691
KIFC3	1.36861e-06	0.590453	0.118423	0.000127529
PXDC1	1.50192e-06	0.447995	0.090219	0.000139138
CLMN	1.55094e-06	-0.273816	0.0552203	0.000142848
EFNA5	1.64108e-06	-0.454561	0.0919007	0.000150281
SLC26A2	1.72536e-06	-1.197	0.242543	0.000157096
CPS1	1.74035e-06	1.16295	0.235735	0.000157561
PLOD1	1.76864e-06	0.26994	0.0547571	0.000158323
SHF	1.7677e-06	0.440299	0.0893122	0.000158323
UNC93A	1.79023e-06	0.842538	0.171001	0.000158475
NAPB	1.78236e-06	0.186333	0.0378105	0.000158475
REG4	1.84308e-06	0.942817	0.191603	0.000162252
CDCA3	1.88647e-06	0.376235	0.0765395	0.000165159
TRIO	1.9882e-06	-0.176433	0.0359775	0.000173115
RAB11FIP3	2.00563e-06	0.212344	0.0433174	0.000173683
BOK	2.03415e-06	0.293055	0.0598203	0.000175201
SIPA1L2	2.05491e-06	-0.213407	0.043582	0.000176037
TK2	2.08145e-06	0.216494	0.044238	0.000176255
ZDHHC13	2.0737e-06	-0.189234	0.0386612	0.000176255
LITAF	2.09063e-06	-0.343147	0.0701321	0.000176255
ADAMTSL1	2.12856e-06	-0.536231	0.109684	0.000178508
NIPSNAP3A	2.1819e-06	-0.284135	0.0581838	0.000182023
RHBDL2	2.23226e-06	-0.383344	0.0785807	0.000184294
HYAL3	2.22796e-06	0.413517	0.0847583	0.000184294
TMEM184B	2.276e-06	0.199639	0.0409596	0.000186937
NBAS	2.29177e-06	0.161259	0.0330956	0.000187267
PPP1R14C	2.35537e-06	-0.529546	0.108816	0.000191482
CKB	2.37793e-06	-0.883925	0.181716	0.000192335
FAM114A2	2.40154e-06	0.159373	0.0327785	0.000193264
RSU1	2.55882e-06	-0.211259	0.0435764	0.000204885
LRP12	2.608e-06	-0.398931	0.0823595	0.000207779
PIK3C2G	2.64014e-06	0.831091	0.171676	0.000209293
CASP4	2.72429e-06	0.34901	0.0721983	0.000214895
SLC38A4	2.77196e-06	-1.49094	0.308672	0.000217578
HOXB6	2.93533e-06	-0.418464	0.0868655	0.000229272
RHOBTB1	2.97244e-06	0.297626	0.0618177	0.000231038
GCKR	3.05043e-06	0.886673	0.184386	0.000235949
RAMP1	3.0654e-06	0.727042	0.151225	0.000235962
CRYZ	3.08144e-06	0.32825	0.0682929	0.000236056
NLK	3.18052e-06	-0.16918	0.03525	0.000242481
CIDEC	3.39181e-06	0.687654	0.143711	0.000257358
CACNB1	3.45218e-06	-0.439649	0.0919574	0.000260697
CD177	3.52729e-06	-1.20039	0.25133	0.000265112
SH3GL1	3.56869e-06	0.200513	0.0420052	0.000266965
RALGAPA1	3.68763e-06	-0.190534	0.0399764	0.000274573
TMEM171	3.81046e-06	-0.469406	0.0986404	0.0002824
SLC7A7	4.12868e-06	0.527683	0.111311	0.000304567
HOXB5	4.24895e-06	-0.371526	0.0784781	0.000310563
MIER1	4.2431e-06	-0.276819	0.058469	0.000310563
MAPKBP1	4.29777e-06	0.253175	0.0535078	0.000312697
VAV3	4.32184e-06	-0.387519	0.081923	0.000313019
MLXIPL	4.38147e-06	0.622207	0.131623	0.000314923
KHK	4.38766e-06	0.471155	0.0996761	0.000314923
MAF	4.43254e-06	0.429667	0.0909434	0.000316718
CREB3L2	4.50589e-06	0.248235	0.0525828	0.000320522
OSGIN1	4.54348e-06	0.368389	0.0780661	0.000321759
HSD11B2	4.58764e-06	-0.532436	0.112882	0.000323449
RASD2	4.89626e-06	-0.507994	0.108039	0.000343687
SUCO	4.95237e-06	0.181915	0.0387107	0.000346101
DOCK6	4.97715e-06	0.172899	0.0368011	0.000346314
CD82	5.04213e-06	0.400482	0.0852949	0.00034931
AQP1	5.26259e-06	0.524571	0.111956	0.000363005
KCP	5.29849e-06	0.689298	0.147162	0.000363906
ALDOB	5.36043e-06	1.08156	0.231039	0.00036658
SCNN1D	5.42651e-06	0.716597	0.153168	0.000369513
ABCB11	5.85034e-06	-0.713652	0.153101	0.00039333
PDE3B	5.84298e-06	-0.192702	0.0413382	0.00039333
LAIR2	5.82453e-06	0.999751	0.214433	0.00039333
KLK10	5.89196e-06	1.56947	0.336819	0.000394464
ADORA2B	5.93571e-06	-0.41072	0.0881756	0.00039573
MYRFL	6.05082e-06	1.04329	0.22419	0.000401724
CNTN3	6.13516e-06	-0.831183	0.178734	0.000405633
AHCYL2	6.16763e-06	-0.418616	0.0900406	0.000406095
MPP7	6.32314e-06	-0.404007	0.0870054	0.000414621
SEC13	6.4665e-06	0.216603	0.0466985	0.000422283
UNC5CL	6.62579e-06	0.553311	0.119435	0.000429654
LAMB2	6.6333e-06	0.365891	0.078984	0.000429654
ANKRD13A	6.78902e-06	-0.187372	0.0404943	0.000437961
SLC28A2	6.92394e-06	0.887273	0.191943	0.000444863
WWC1	6.99561e-06	0.294308	0.0636999	0.000445873
ZSWIM6	6.99562e-06	-0.193957	0.04198	0.000445873
PRR5L	7.20757e-06	-0.400009	0.0867071	0.000457551
EXPH5	7.37371e-06	-0.490236	0.106386	0.000466241
APBA3	7.78592e-06	0.155513	0.0338403	0.000488428
DEGS1	7.77198e-06	0.295673	0.0643338	0.000488428
HK1	7.8278e-06	-0.258301	0.0562226	0.00048913
COX6B2	8.05612e-06	-0.497846	0.10852	0.000501431
HACL1	8.14235e-06	0.230076	0.0501788	0.000502869
FOXH1	8.12317e-06	-0.650388	0.14183	0.000502869
TCEA3	8.22336e-06	-0.350728	0.0765306	0.000505911
CHRNA1	8.49506e-06	-0.93716	0.20483	0.000520447
ASB7	8.52496e-06	-0.296474	0.0648103	0.000520447
TTPA	8.5881e-06	-0.51831	0.113347	0.000522301
RNF144A	8.7066e-06	-0.32905	0.0720086	0.000527494
HK2	8.76892e-06	-0.415232	0.0909016	0.000529257
FARP1	8.83652e-06	-0.219748	0.0481255	0.000531231
SGMS1	8.86829e-06	0.328795	0.0720204	0.000531231
BCL2L11	8.95897e-06	-0.350843	0.0768896	0.000532658
PLCD3	8.94554e-06	-0.421561	0.0923809	0.000532658
RNF223	9.03978e-06	-0.400441	0.0877995	0.000535464
APOA1	9.13292e-06	1.16743	0.2561	0.000536989
MCFD2	9.10069e-06	0.189881	0.041647	0.000536989
KRT80	9.25236e-06	0.994305	0.218267	0.000542011
HOXA7	9.50775e-06	-0.556266	0.12228	0.000554932
LDHD	9.64042e-06	-0.563664	0.123995	0.000560622
UGP2	9.71883e-06	-0.405526	0.0892447	0.000563127
SYT8	9.80781e-06	0.551775	0.121487	0.000565045
TMEM63C	9.85832e-06	-0.945235	0.208171	0.000565045
SMLR1	9.82543e-06	0.72844	0.160399	0.000565045
TFPI	9.93522e-06	0.530328	0.116842	0.000567411
KIFAP3	1.01065e-05	-0.260053	0.0573454	0.000573088
SVOPL	1.00893e-05	-1.27232	0.28054	0.000573088
SLC25A15	1.01944e-05	0.323716	0.0714159	0.000574283
FZD8	1.01997e-05	-0.341626	0.0753692	0.000574283
PWWP2B	1.0281e-05	-0.265498	0.0585979	0.000576821
EPHX4	1.03786e-05	0.844928	0.186574	0.000580256
SRGAP1	1.05095e-05	-0.235384	0.0520103	0.000583479
ZSCAN25	1.04963e-05	-0.139101	0.0307337	0.000583479
NRARP	1.07503e-05	-0.312081	0.0690383	0.000594776
GGN	1.08299e-05	0.674753	0.149325	0.000597104
F10	1.09485e-05	0.583667	0.129241	0.000601564
GORAB	1.12289e-05	-0.19068	0.0422775	0.000614847
PLEKHF2	1.13379e-05	-0.253529	0.0562408	0.000618692
DIRAS2	1.13848e-05	0.552649	0.122621	0.000619132
SULT2A1	1.18471e-05	0.855792	0.190277	0.000642081
MS4A15	1.20808e-05	0.652738	0.145278	0.000652527
PHLDB1	1.2373e-05	-0.218964	0.0487955	0.000666053
UGT3A1	1.24243e-05	0.309499	0.0689857	0.000666559
CIPC	1.25984e-05	-0.35181	0.0784741	0.000673636
MXI1	1.26625e-05	-0.486437	0.108533	0.000674796
SLC26A3	1.2764e-05	-0.847472	0.189165	0.000675687
CPO	1.27585e-05	0.814183	0.181731	0.000675687
PPP2R3A	1.34014e-05	-0.399604	0.0894255	0.000707081
ARHGEF10L	1.38803e-05	-0.181479	0.0406879	0.000721112
FRYL	1.38668e-05	-0.218898	0.0490749	0.000721112
SLC4A4	1.38783e-05	-0.573903	0.128669	0.000721112
RMDN2	1.38936e-05	-0.42468	0.0952189	0.000721112
MCTP2	1.38411e-05	-0.193428	0.0433604	0.000721112
RIMS4	1.42499e-05	-0.837729	0.188083	0.000737203
RAB11FIP5	1.43569e-05	-0.217936	0.0489493	0.000737942
TLK1	1.43129e-05	-0.162479	0.0364874	0.000737942
OXR1	1.45113e-05	-0.270691	0.060833	0.000741215
PACSIN3	1.45136e-05	0.568708	0.127808	0.000741215
CUL7	1.46459e-05	0.168991	0.0379963	0.000743921
CCDC127	1.46599e-05	0.175109	0.039374	0.000743921
AQP8	1.48946e-05	-2.13715	0.480953	0.000751045
PPTC7	1.48911e-05	-0.208268	0.0468689	0.000751045
GATM	1.50586e-05	0.443273	0.0998144	0.000756919
PRKG1	1.52235e-05	-0.285115	0.0642385	0.000762803
CHPF	1.54991e-05	0.29677	0.0669288	0.000774177
PRODH	1.57206e-05	0.772368	0.17432	0.000780637
TMEM64	1.57264e-05	0.290599	0.0655881	0.000780637
GNPTAB	1.62782e-05	-0.19822	0.0448213	0.000805519
METTL7A	1.77221e-05	-0.386705	0.0878435	0.000871556
MME	1.77221e-05	0.859094	0.195151	0.000871556
AIG1	1.79854e-05	0.221589	0.0503763	0.000881784
WDR49	1.80799e-05	0.390718	0.0888513	0.000883697
SPIB	1.8165e-05	-0.620641	0.141173	0.000885139
PLCB4	1.82796e-05	-0.306706	0.0697884	0.000888009
HOXA9	1.85681e-05	-0.342071	0.0779017	0.000892326
ATP8A1	1.85925e-05	-0.291713	0.066438	0.000892326
TMEM8B	1.84728e-05	-0.228116	0.0519356	0.000892326
ZBTB7C	1.85189e-05	-0.385678	0.0878199	0.000892326
ZNRF1	1.86505e-05	-0.206766	0.0470992	0.000892421
KRT17	1.89832e-05	1.06492	0.242812	0.000897563
EHF	1.89119e-05	-0.239309	0.0545537	0.000897563
MTTP	1.8973e-05	1.15846	0.264133	0.000897563
SLITRK5	1.88545e-05	-0.850409	0.19383	0.000897563
HPS5	1.96892e-05	0.205291	0.0469021	0.00092545
HSBP1L1	1.96552e-05	-0.264054	0.0603215	0.00092545
PLSCR4	2.00035e-05	-0.268073	0.0612988	0.00093746
ABTB1	2.05077e-05	0.242775	0.0555899	0.000958267
KCNJ2	2.08141e-05	-0.325009	0.0744803	0.00096974
CA9	2.096e-05	0.849947	0.194852	0.000973694
ABCC2	2.11961e-05	0.775242	0.177836	0.0009818
DMRT2	2.14062e-05	-0.739869	0.169814	0.000988654
CYTH3	2.16481e-05	0.217375	0.0499226	0.000996941
SREBF2	2.18195e-05	-0.234929	0.0539777	0.00100194
RGS2	2.2155e-05	0.567136	0.130416	0.00101442
NCK1	2.22818e-05	-0.218022	0.0501512	0.0010173
TMEM65	2.33074e-05	-0.316113	0.072897	0.00106109
APOB	2.37234e-05	1.32679	0.306265	0.00107085
PLLP	2.37199e-05	0.619627	0.143029	0.00107085
CNNM4	2.36558e-05	-0.356439	0.0822644	0.00107085
PROSER2	2.38644e-05	-0.229413	0.0529733	0.00107417
CEACAM1	2.43296e-05	-0.498674	0.115272	0.00109202
RHOBTB2	2.48134e-05	0.405828	0.0939136	0.00111061
PDIA2	2.53191e-05	0.647471	0.150002	0.00113007
DPEP1	2.56008e-05	0.83882	0.194454	0.00113945
AP1M1	2.63222e-05	0.209819	0.048716	0.00114909
LPGAT1	2.59627e-05	0.293571	0.0681089	0.00114909
PAQR5	2.62589e-05	-0.468539	0.108771	0.00114909
RMDN3	2.61798e-05	0.16465	0.038217	0.00114909
TPPP3	2.60886e-05	0.516489	0.119859	0.00114909
ABCA1	2.62814e-05	-0.372145	0.0863974	0.00114909
C1orf105	2.60273e-05	0.355541	0.0824976	0.00114909
SLC7A9	2.66868e-05	1.29611	0.301165	0.00116183
FBXL14	2.73735e-05	-0.2436	0.0566844	0.00118524
NAALADL2	2.73619e-05	-0.337384	0.0785056	0.00118524
ATP11A	2.75604e-05	0.346525	0.0806655	0.0011901
CD36	2.77042e-05	0.436476	0.101635	0.00119308
ACAT1	2.83947e-05	-0.354977	0.0827729	0.00121298
TCN1	2.83114e-05	1.23863	0.288774	0.00121298
TRABD2A	2.83502e-05	-0.278948	0.0650387	0.00121298
KDM8	2.85894e-05	0.242242	0.0565073	0.00121803
TLE1	2.9168e-05	-0.214031	0.0499836	0.00123937
HOXA6	2.9249e-05	-0.578825	0.135197	0.0012395
GSTA1	2.94427e-05	1.00284	0.234323	0.0012444
MRO	3.00598e-05	0.537477	0.125735	0.00126712
RHBG	3.08095e-05	0.335571	0.0786126	0.0012953
SLC25A45	3.09016e-05	0.241062	0.056482	0.00129575
TRIM8	3.13392e-05	0.162362	0.0380729	0.00131065
RNF44	3.14522e-05	-0.187013	0.0438624	0.00131193
BTBD3	3.28633e-05	-0.284213	0.0668283	0.00136721
DSG3	3.31206e-05	1.20846	0.28428	0.00137433
PPM1L	3.41398e-05	-0.295251	0.0695766	0.00141295
ITM2C	3.46881e-05	-0.341903	0.0806445	0.00143192
CD9	3.52318e-05	-0.285123	0.0673126	0.0014506
GRAMD1B	3.57994e-05	0.541038	0.127848	0.00146406
TTC7A	3.58343e-05	0.206532	0.0488065	0.00146406
TMPRSS15	3.5773e-05	0.944865	0.223263	0.00146406
RDH10	3.62781e-05	0.189109	0.0447212	0.0014784
ZNF462	3.67334e-05	-0.223767	0.0529558	0.00149314
TFF1	3.71231e-05	0.587694	0.139167	0.00150132
FAM120AOS	3.70687e-05	-0.217224	0.0514344	0.00150132
CCL25	3.74439e-05	0.975196	0.231043	0.00151046
PKP2	3.86532e-05	-0.259974	0.0617077	0.00153975
CTTNBP2NL	3.84723e-05	-0.235735	0.0559388	0.00153975
ALDH16A1	3.86049e-05	0.152081	0.0360954	0.00153975
KCNG3	3.86442e-05	-0.629027	0.149304	0.00153975
DPF3	3.85894e-05	-0.339791	0.0806453	0.00153975
SLC6A13	3.93752e-05	0.542678	0.12895	0.0015646
PDE8A	4.01296e-05	-0.269815	0.0641844	0.00159061
SSX2IP	4.03804e-05	0.240513	0.057235	0.00159263
ASAH2	4.02982e-05	0.613002	0.145859	0.00159263
FXR1	4.06105e-05	0.123923	0.0294998	0.00159552
PKP4	4.06541e-05	0.146265	0.0348205	0.00159552
MPZL2	4.11958e-05	-0.240503	0.0573	0.00161281
KIF9	4.16367e-05	0.234459	0.0558951	0.00162608
ABCG8	4.20218e-05	0.888771	0.211998	0.0016341
MIER3	4.20473e-05	-0.42756	0.101989	0.0016341
PYGL	4.21741e-05	-0.436783	0.104208	0.00163504
AGFG2	4.26563e-05	-0.327655	0.0782246	0.00164175
PDX1	4.2572e-05	0.837087	0.199823	0.00164175
SERINC5	4.25819e-05	-0.316083	0.0754543	0.00164175
DPP4	4.35558e-05	0.496684	0.118725	0.00167233
CCNJL	4.40614e-05	-0.481077	0.115073	0.00168768
CHD9	4.42915e-05	-0.142033	0.0339848	0.00169242
SMIM14	4.45396e-05	-0.25546	0.0611452	0.00169783
BEST2	4.46994e-05	-0.89758	0.214884	0.00169986
TSPAN6	4.48658e-05	-0.309428	0.0740946	0.00170212
MLN	4.54638e-05	0.560159	0.13424	0.00172071
COLEC10	4.57873e-05	0.648615	0.155503	0.00172885
ZNF385B	4.66505e-05	-0.645919	0.15503	0.00175728
FGF19	4.69878e-05	0.36143	0.0867856	0.00175881
GNB1L	4.70223e-05	0.264028	0.0634006	0.00175881
SLC2A7	4.69022e-05	0.3262	0.0783176	0.00175881
LIPA	4.76886e-05	0.345331	0.0829934	0.00177955
PTGDR	4.78335e-05	-0.550655	0.132363	0.00178079
AP1S3	4.83929e-05	0.31102	0.074813	0.00179606
LYPD8	4.84691e-05	-0.789939	0.190031	0.00179606
PAM	4.88202e-05	0.290797	0.0699854	0.00179654
ZDHHC7	4.87098e-05	-0.16492	0.0396855	0.00179654
ASB11	4.8818e-05	-0.749043	0.18027	0.00179654
TTC4	5.11501e-05	-0.561256	0.135455	0.00187794
ATOX1	5.14497e-05	0.191816	0.0463099	0.0018846
ARHGEF26	5.22133e-05	0.337033	0.0814416	0.00190818
SLC6A6	5.25176e-05	0.437877	0.105847	0.00191491
XKR9	5.2978e-05	0.66364	0.160505	0.00192729
TLE2	5.33344e-05	-0.343811	0.0831862	0.00193583
ATP8B1	5.34866e-05	-0.299549	0.0724895	0.00193588
PLCD1	5.35788e-05	-0.485584	0.117521	0.00193588
KMT2E	5.40093e-05	-0.179914	0.0435639	0.00193825
NOX1	5.37761e-05	-0.419641	0.101584	0.00193825
MOBP	5.39485e-05	-0.620333	0.150196	0.00193825
ACOT13	5.53225e-05	-0.242514	0.0588076	0.00198092
GPC5	5.57555e-05	-0.764596	0.185496	0.00199195
MLXIP	5.63078e-05	-0.215625	0.0523434	0.00200718
B4GALNT2	5.6704e-05	-1.04215	0.253091	0.00201679
MOCOS	5.74286e-05	0.288561	0.070133	0.00203348
KCNQ3	5.73524e-05	0.692068	0.168189	0.00203348
DAGLA	5.79431e-05	-0.268183	0.0652155	0.00204262
SLC2A12	5.79333e-05	0.627995	0.152712	0.00204262
LRRC73	5.86463e-05	0.573969	0.139678	0.00206285
SULT1E1	5.93545e-05	0.873612	0.212754	0.00208316
OSBPL11	5.94982e-05	-0.243538	0.0593185	0.00208361
APOBEC3B	5.96592e-05	-0.701768	0.170958	0.00208467
MESP2	6.18842e-05	-0.67287	0.164287	0.00215769
TEAD4	6.26755e-05	0.321723	0.078613	0.00218051
BSG	6.30797e-05	-0.373945	0.0914095	0.00218979
DENND2A	6.3234e-05	-0.229475	0.0561027	0.00219037
ARL3	6.36437e-05	0.222833	0.0545006	0.00219978
OPN3	6.38506e-05	-0.468212	0.114539	0.00220215
RIMKLA	6.47516e-05	-0.452365	0.110758	0.00222841
KTN1	6.56187e-05	-0.218669	0.0535833	0.00224854
CNNM2	6.55968e-05	-0.395852	0.0969988	0.00224854
FMR1	6.6116e-05	-0.151036	0.0370276	0.00225587
C9orf116	6.59804e-05	0.462768	0.113437	0.00225587
C2CD5	6.65906e-05	-0.219666	0.0538765	0.0022663
TMEM170A	6.67061e-05	-0.231476	0.0567793	0.0022663
HOXA5	6.76155e-05	-0.349991	0.0859222	0.00229231
NR3C2	6.82808e-05	-0.329525	0.0809472	0.00230995
TRAPPC12	7.01637e-05	0.109263	0.0268858	0.00236862
FBXO2	7.11955e-05	0.588036	0.144826	0.00239837
FAM160B1	7.17333e-05	0.127877	0.0315095	0.00241139
SLC35B1	7.35076e-05	0.176263	0.0434985	0.00246583
EEPD1	7.46913e-05	0.223248	0.0551487	0.00250027
EMB	7.5646e-05	0.557931	0.137935	0.00252693
HIC2	7.59604e-05	-0.167982	0.0415403	0.00253212
ACVR1C	7.79542e-05	-0.409144	0.101342	0.00259316
CRYAA	7.98128e-05	0.237225	0.0588467	0.00264945
CUTC	8.04974e-05	0.148222	0.0367882	0.00266662
CARD6	8.08901e-05	0.556587	0.138186	0.00267407
ACOT12	8.17857e-05	0.245143	0.0609049	0.00269251
OR2W3	8.17717e-05	-0.661327	0.164303	0.00269251
CYBRD1	8.25842e-05	0.392753	0.0976385	0.00271319
AKR1A1	8.3797e-05	0.157679	0.0392353	0.00274737
GRIN3A	8.48356e-05	-0.603225	0.150218	0.00277571
ANXA3	8.54399e-05	0.287378	0.0715967	0.00278975
ZCCHC10	8.83261e-05	-0.194628	0.0485922	0.00287809
DAB2	8.8812e-05	0.197131	0.0492342	0.00288802
RNF182	9.03197e-05	0.374611	0.0936618	0.00293107
GPCPD1	9.29583e-05	0.189499	0.047467	0.00300446
TRIM13	9.2886e-05	-0.128403	0.0321615	0.00300446
SLC43A2	9.38222e-05	0.268512	0.0672987	0.00302624
SLCO4C1	9.52391e-05	-0.783544	0.196574	0.00306574
ACKR2	9.56179e-05	-0.438052	0.109926	0.00307172
TSPAN7	9.60743e-05	-0.450984	0.113206	0.00307399
TBC1D8	9.60526e-05	0.247754	0.0621902	0.00307399
ETV4	9.64388e-05	0.489017	0.122783	0.00307947
PROM2	9.72462e-05	-0.28768	0.0722699	0.00309904
ST3GAL2	9.75626e-05	0.334646	0.0840859	0.00310292
GGH	9.78885e-05	-0.272686	0.0685323	0.00310537
C17orf78	9.80293e-05	0.889808	0.22365	0.00310537
B4GALNT3	9.82644e-05	-0.294569	0.0740504	0.00310664
TRIM9	9.867e-05	-0.740789	0.186273	0.00311328
CRB2	9.99113e-05	-0.468887	0.117998	0.00314622
BMP3	0.000104326	-1.0671	0.269297	0.00327473
SERPINB5	0.000104403	0.78198	0.197353	0.00327473
TFRC	0.000105317	-0.261195	0.0659569	0.00329043
LANCL3	0.000105127	-0.413869	0.104498	0.00329043
ZDHHC23	0.000105722	-0.276094	0.0697367	0.00329662
PITPNM3	0.000107821	-0.25467	0.064408	0.00333663
PPARGC1A	0.000107843	-0.441111	0.111562	0.00333663
TNFRSF10B	0.000107673	0.188495	0.0476675	0.00333663
P4HB	0.000107435	0.238135	0.060212	0.00333663
CLIP2	0.0001081	-0.278405	0.0704226	0.00333812
NHLRC3	0.000108407	-0.13718	0.0347063	0.00334113
PGLYRP3	0.00010954	0.773425	0.195808	0.00336953
WFS1	0.000109796	0.264107	0.0668742	0.00337089
DGAT2	0.000110407	0.391493	0.0991654	0.00338311
IFT74	0.00011341	-0.201109	0.051031	0.00346398
OCSTAMP	0.00011348	-0.475258	0.1206	0.00346398
FNDC4	0.00011499	0.600269	0.152456	0.00350336
ZFPM1	0.000115436	0.166329	0.0422549	0.00351024
WDFY1	0.000115759	-0.171032	0.0434576	0.00351334
KLF7	0.000117163	0.399542	0.101601	0.00354919
HABP2	0.000118357	0.624769	0.158981	0.00357223
LRRC56	0.000118372	-0.428761	0.109105	0.00357223
MPP1	0.000118893	0.25376	0.064592	0.00357447
MST1	0.000118895	0.470552	0.119774	0.00357447
RGN	0.000119393	0.6554	0.166871	0.00358099
HIPK1	0.000119561	-0.148171	0.0377292	0.00358099
MRPL55	0.000120637	0.157611	0.0401568	0.00360644
CTSS	0.000121903	-0.205337	0.052353	0.00361745
STIM1	0.000121456	-0.201614	0.0513911	0.00361745
TMUB2	0.000121913	-0.143968	0.0367065	0.00361745
NETO2	0.000121643	-0.463158	0.118071	0.00361745
CDYL2	0.000122781	0.352295	0.0898644	0.00363642
ADH1C	0.000123106	-0.737597	0.188181	0.00363927
KDM1B	0.000123625	-0.215537	0.0550046	0.00364784
LETM2	0.000124599	0.41863	0.106889	0.00366981
ZNF81	0.000127237	-0.173195	0.044284	0.0037337
NEURL1B	0.000127032	-0.475457	0.121556	0.0037337
P2RY1	0.000127979	-0.435133	0.111301	0.00374856
PKN3	0.000128569	0.269491	0.0689535	0.00375894
ROS1	0.000130388	-0.721538	0.18479	0.00380514
ADM2	0.000131133	0.314479	0.0805708	0.00381988
ACAP2	0.000131818	-0.159675	0.0409237	0.00383283
AQP10	0.000132254	0.523586	0.134221	0.00383849
B4GALT2	0.000133169	0.197736	0.0507131	0.00385227
MARCKS	0.000133454	-0.241923	0.0620544	0.00385227
AGRN	0.000133316	0.233653	0.0599291	0.00385227
DUSP4	0.000134561	0.622949	0.159878	0.0038772
DCUN1D4	0.00014009	-0.139447	0.0358857	0.00402923
C14orf180	0.000143709	-0.820052	0.211399	0.00412587
SORD	0.000145357	0.287753	0.0742362	0.00416567
VSIG1	0.000145993	1.03453	0.266973	0.0041764
CEACAM5	0.000146682	-0.331155	0.085486	0.0041829
APOC3	0.00014727	0.928204	0.239676	0.0041829
PKIB	0.000147234	-0.523973	0.135295	0.0041829
CCK	0.000147231	0.564765	0.145828	0.0041829
TIE1	0.000147782	0.405984	0.104856	0.00418995
IKZF2	0.000148529	-0.215645	0.055715	0.00420367
TMEM151A	0.000150353	0.601018	0.15541	0.00424775
AOAH	0.000151334	-0.303898	0.0786162	0.00426788
TINCR	0.000152955	-0.717891	0.185848	0.00430597
TIAM2	0.000154245	0.302875	0.0784533	0.00433463
CTPS1	0.000155308	0.319235	0.0827299	0.00434917
ZDHHC14	0.000155217	0.162513	0.0421136	0.00434917
SLC3A2	0.000156517	0.157605	0.0408649	0.00437533
GHDC	0.000156904	0.13943	0.0361584	0.00437847
APOA4	0.000157188	1.17039	0.303557	0.00437874
SMTNL2	0.000157571	0.612008	0.158759	0.00438175
FOLH1	0.000158347	1.07014	0.277695	0.00439564
TM2D2	0.000159223	0.155343	0.0403256	0.00440951
FGD6	0.0001594	-0.239561	0.0621928	0.00440951
CREG2	0.000159917	0.570106	0.148039	0.00441614
USP53	0.000160403	-0.237397	0.0616575	0.00442191
PRKAG2	0.000161425	0.153664	0.0399274	0.00444239
BEGAIN	0.000162527	0.481082	0.125061	0.004465
BRPF3	0.000164233	-0.210939	0.0548744	0.00450411
MEGF10	0.000166015	-0.634706	0.165237	0.00454516
SNX13	0.000168642	-0.199223	0.0519212	0.00460917
OCA2	0.000169784	-0.711159	0.185428	0.00463244
GGT6	0.000171622	-0.321076	0.0837795	0.00467458
PPARG	0.000171943	-0.348724	0.0910056	0.00467532
ARF3	0.000173234	-0.225759	0.0589462	0.00469441
PBX1	0.000173156	-0.222989	0.0582213	0.00469441
KLK6	0.00017371	1.19072	0.310959	0.00469931
FGD5	0.000174463	0.468648	0.122425	0.00471168
SMYD4	0.000175891	0.124815	0.032624	0.00474222
RANGAP1	0.000178128	0.171934	0.0449791	0.00478632
SLC25A33	0.00017801	-0.256206	0.0670221	0.00478632
EPB41L1	0.00017935	-0.238905	0.062529	0.00480296
PFKFB4	0.000179212	0.31502	0.0824462	0.00480296
GFOD2	0.000180824	-0.143344	0.0375389	0.00483432
GATA4	0.000182974	0.692681	0.181549	0.0048836
RGS12	0.000185364	0.180602	0.0473778	0.00493911
HGD	0.000187269	0.282891	0.0742645	0.00498153
FAM162A	0.000189707	-0.270924	0.0711873	0.00503176
SUOX	0.000189788	-0.194128	0.05101	0.00503176
CCDC3	0.000192046	0.621224	0.163371	0.00508316
JAG2	0.000192844	0.307886	0.0809922	0.00509581
KCTD17	0.000193975	-0.223592	0.0588422	0.00510876
PLK2	0.000193919	0.274552	0.0722516	0.00510876
GNAQ	0.000195377	-0.18248	0.0480471	0.0051372
CLDN8	0.000196666	-1.55093	0.408548	0.00516257
NT5C2	0.00019823	-0.28197	0.0743184	0.00518796
RNF141	0.000198285	0.152811	0.0402768	0.00518796
GLIPR2	0.000201428	-0.278368	0.0734518	0.00526156
BRWD1	0.000203057	-0.106145	0.0280239	0.00529543
FPGS	0.000203431	0.166589	0.0439877	0.00529653
FBP1	0.000211573	0.283561	0.0750824	0.00549951
GSTA2	0.00021679	0.676879	0.179536	0.00562594
EPHA10	0.000218573	-0.289465	0.0768229	0.00566299
TPPP	0.000219038	0.530981	0.140942	0.00566582
SERPINI2	0.000220735	0.196535	0.0521962	0.00570047
LRRK1	0.000221156	-0.164195	0.0436132	0.0057021
TBC1D10A	0.000221683	-0.163215	0.0433603	0.00570645
SLC5A1	0.00022217	0.351976	0.093522	0.00570977
CCNYL1	0.000222945	-0.28799	0.0765396	0.00572046
MALRD1	0.00022501	0.89044	0.236809	0.00576416
ETHE1	0.000225747	-0.359101	0.0955239	0.00576452
DMRTA1	0.000225624	-0.807796	0.214872	0.00576452
GCLC	0.000226554	0.188157	0.0500641	0.00577587
CFTR	0.000228368	-0.240176	0.0639416	0.00581281
PSD3	0.000229748	-0.231777	0.0617321	0.00583861
SH3BP1	0.000230343	-0.303225	0.0807768	0.00584299
GXYLT2	0.000230654	-0.535395	0.142639	0.00584299
TXNDC15	0.000231482	0.152246	0.0405715	0.00585467
SLC39A8	0.000234489	-0.241251	0.0643496	0.00592131
PLS3	0.000235062	0.316529	0.0844436	0.00592639
MB21D2	0.000236084	0.275913	0.0736311	0.00594275
VLDLR	0.000236647	-0.622077	0.166038	0.00594753
NIPAL1	0.000239437	-0.299095	0.0798985	0.00600816
ADRA2A	0.000240468	-0.341703	0.0913089	0.00602335
PTMS	0.000240798	0.209621	0.0560199	0.00602335
C11orf24	0.000242577	0.186589	0.0498911	0.00605834
MTF1	0.000243062	-0.183956	0.0491942	0.00606096
EGFL7	0.000244519	0.450796	0.120606	0.00608776
ACOT9	0.000245643	0.16694	0.0446779	0.0061062
CDK13	0.000247936	-0.0960869	0.0257328	0.00615359
TXNIP	0.000250329	-0.231916	0.062152	0.00618489
PPL	0.000250151	0.245859	0.0658852	0.00618489
ESCO2	0.000250361	0.315709	0.0846087	0.00618489
NDUFAF6	0.000251046	-0.158482	0.0424809	0.0061922
S100A2	0.000253024	0.582044	0.156105	0.00623134
SEMA5A	0.000254323	-0.360804	0.0968043	0.00625368
PRSS1	0.000254818	1.06184	0.284934	0.00625618
ME3	0.000255963	-0.239332	0.064243	0.00627464
MED10	0.000256769	0.126423	0.0339431	0.00628472
ADAM32	0.000258475	-0.499265	0.134111	0.00631678
BCAT2	0.000259891	-0.267778	0.0719584	0.0063406
SPTBN2	0.000260246	0.45625	0.122617	0.0063406
AQP5	0.000267882	0.793257	0.213638	0.0065167
HMGCS2	0.0002734	-0.943779	0.254556	0.00664078
L3MBTL3	0.00027691	-0.198271	0.0535275	0.0067158
NPY5R	0.000282994	-0.651538	0.176178	0.00685293
SLC25A30	0.000284076	-0.182968	0.0494889	0.0068687
TSTD2	0.000285444	-0.258434	0.0699257	0.00689132
DVL1	0.000287023	0.167691	0.0453913	0.00691894
REEP3	0.000290125	0.193591	0.0524436	0.00698315
CDKN2A	0.00029105	0.528672	0.143251	0.00699487
GAB1	0.000292206	-0.205514	0.0557029	0.00701205
CGREF1	0.000294707	0.578923	0.157011	0.00705903
TIGD2	0.000295049	0.21848	0.0592596	0.00705903
SUGCT	0.000301643	-0.416344	0.113112	0.00720596
RAB4B	0.000304315	-0.192335	0.0522879	0.00725892
FZD5	0.000307363	-0.26299	0.0715491	0.00732067
WASL	0.000307924	-0.252431	0.0686856	0.00732308
DDHD2	0.00030908	0.135863	0.0369782	0.00733962
CYP4F3	0.00031033	0.283325	0.0771365	0.00735832
TM4SF20	0.0003142	0.785058	0.213933	0.00743901
DEPDC5	0.000318058	-0.15378	0.0419441	0.00750223
PLCB3	0.000318282	0.200055	0.0545688	0.00750223
HR	0.000318258	-0.245564	0.0669816	0.00750223
EPN3	0.000321164	-0.315565	0.0861341	0.00755898
SMURF2	0.000322255	0.135019	0.0368631	0.00757346
TESC	0.000327789	0.537395	0.146908	0.00768087
ANKDD1B	0.000327625	-0.367929	0.100577	0.00768087
FAM126A	0.000329216	0.41746	0.114158	0.00770297
LETM1	0.000333283	-0.280676	0.0768242	0.00778669
STYK1	0.000334109	-0.236238	0.0646729	0.00779457
ARMCX3	0.000337056	0.149613	0.0409854	0.00785183
ARHGAP44	0.000340272	-0.343914	0.0942803	0.00791518
DKK1	0.000341571	0.835418	0.229086	0.0079338
DDX60	0.000342339	-0.324293	0.088942	0.00794006
SAMD13	0.000343295	-0.351722	0.0964851	0.00795068
TSEN2	0.000344789	-0.218646	0.059999	0.00797369
BDH1	0.000347437	-0.284629	0.0781506	0.00802327
TPST2	0.00034816	0.174517	0.0479248	0.00802556
FAM131B	0.000348543	0.51403	0.141171	0.00802556
ARHGEF40	0.000350024	-0.227736	0.0625645	0.00804802
ILDR1	0.000350891	-0.284239	0.078102	0.00805634
DAB1	0.000352701	0.768423	0.211226	0.00808624
TRNP1	0.000354131	0.600514	0.165122	0.00810737
SOWAHC	0.000354974	-0.254026	0.0698613	0.00811501
PKHD1	0.000357237	-0.641744	0.176575	0.00814338
FAM155A	0.000357092	0.582901	0.16038	0.00814338
FRMD1	0.000360203	-0.60642	0.166961	0.00819925
LPP	0.00036076	-0.128874	0.035486	0.0082002
CSNK1G1	0.000363841	-0.122785	0.0338312	0.00825847
SLC44A1	0.000364727	-0.218263	0.0601494	0.00826681
TPD52L2	0.000369293	0.116778	0.0322124	0.00835839
PARP2	0.000373648	0.170311	0.0470213	0.00844498
ATF4	0.000374901	0.118623	0.0327591	0.0084613
RICTOR	0.000376547	-0.113382	0.0313223	0.0084727
FAM43A	0.000377533	-0.342963	0.0947638	0.0084727
CYP4A11	0.000377492	0.228248	0.0630664	0.0084727
ONECUT3	0.000377217	0.473503	0.130825	0.0084727
TRIM68	0.000379321	-0.143282	0.0396043	0.00850086
CCSER2	0.000387761	0.145204	0.0402034	0.00860873
CTNNAL1	0.00038597	0.250419	0.0693101	0.00860873
MORC4	0.000385557	0.226808	0.0627699	0.00860873
PREB	0.000386574	0.123081	0.0340701	0.00860873
PGD	0.00038684	0.200935	0.0556238	0.00860873
TMCO3	0.000387917	0.220779	0.0611299	0.00860873
PPFIA3	0.000385455	-0.2662	0.0736703	0.00860873
MCOLN2	0.000395557	-0.516442	0.143209	0.00875391
ASPG	0.000395181	-0.658023	0.182455	0.00875391
RAB32	0.000396576	-0.211463	0.05865	0.00876427
ZFP3	0.000403937	-0.178591	0.049603	0.00891458
CLN3	0.000404615	-0.329627	0.0915646	0.00891719
KIAA0930	0.000406154	0.133919	0.0372112	0.00892643
HMGA2	0.000405741	-0.285902	0.0794354	0.00892643
MFSD2A	0.000413307	0.274796	0.0764589	0.00907112
KRT7	0.000414696	0.855103	0.237984	0.00908909
DNAJB14	0.000416862	-0.143198	0.0398695	0.00912401
ALDH3B1	0.000418342	0.267409	0.0744731	0.00914385
UGDH	0.000420409	-0.292278	0.0814302	0.00916178
KLF4	0.000420888	-0.270036	0.0752402	0.00916178
BEND7	0.000419821	0.224995	0.0626781	0.00916178
MAGED2	0.00042178	0.155513	0.0433378	0.00916868
SRMS	0.000423478	-0.548817	0.15299	0.00919305
KLK7	0.000424193	1.11629	0.311222	0.00919603
SERPINB7	0.000425232	1.30001	0.362511	0.00920604
DRD5	0.000426748	-1.1787	0.328775	0.00922633
TXNL4B	0.000427398	0.119907	0.0334497	0.00922787
HDAC9	0.000430631	-0.358981	0.100201	0.00926001
CDHR1	0.000429614	-0.571516	0.159496	0.00926001
IMMP2L	0.000430178	0.253975	0.0708852	0.00926001
KDM5B	0.000431608	-0.123947	0.0346029	0.00926853
TMEM260	0.00043513	-0.117801	0.0329079	0.00933157
ZDHHC9	0.000436842	0.198764	0.0555421	0.0093557
C18orf25	0.000438738	-0.0976733	0.0273028	0.0093837
GNAZ	0.000441433	0.500115	0.139865	0.00942868
NMUR2	0.000442511	1.01029	0.282598	0.00943391
RASSF3	0.000443454	-0.170162	0.0476055	0.00943391
CTDSP2	0.000443216	-0.217825	0.0609372	0.00943391
DHDDS	0.000445011	-0.204933	0.0573489	0.0094544
ZFAND4	0.000448128	-0.17981	0.0503457	0.0094953
SLC35B4	0.000447797	0.168361	0.0471374	0.0094953
NEK6	0.000451296	0.16426	0.0460172	0.00954974
NDRG2	0.00045651	-0.226002	0.0633712	0.00964726
FAR2	0.00045725	-0.21976	0.0616287	0.00965009
CCDC85B	0.000459282	0.221961	0.0622676	0.00968015
CYCS	0.000460474	-0.25917	0.0727209	0.00969247
NFATC3	0.000461133	0.161324	0.0452712	0.00969354
ETNK1	0.00046496	-0.405854	0.113966	0.00976109
RAPGEFL1	0.000469836	-0.311411	0.0875174	0.00985048
IFT20	0.000472665	0.145462	0.0408994	0.00989283
NANOS3	0.000473098	0.526096	0.147932	0.00989283
SHBG	0.000478097	0.556657	0.156655	0.00998427
ADAM22	0.000479186	-0.361016	0.101616	0.00999392
RAB40B	0.000490384	-0.258485	0.0728893	0.0101875
TIGD3	0.000490173	0.479868	0.135312	0.0101875
ZNF774	0.000489559	-0.192012	0.0541377	0.0101875
PACSIN2	0.000495675	-0.213638	0.0602945	0.0102174
HNMT	0.000495318	-0.221231	0.0624338	0.0102174
NTAN1	0.000495442	-0.158424	0.0447099	0.0102174
STEAP2	0.000493362	-0.166745	0.0470423	0.0102174
HEY1	0.000492646	-0.223536	0.0630571	0.0102174
UPK3B	0.000495481	-0.566211	0.159795	0.0102174
HES1	0.000508961	-0.206381	0.0583689	0.0104777
OASL	0.000512854	-0.444038	0.125659	0.0105443
CCNE2	0.000516062	-0.299369	0.0847611	0.0105966
UBE2E1	0.000517444	-0.185505	0.0525339	0.0106113
PAG1	0.000518809	-0.296583	0.0840079	0.0106256
MBOAT1	0.000523207	-0.222381	0.0630324	0.0107019
HS3ST1	0.000525244	0.230295	0.0652959	0.0107298
FAM120A	0.000526582	-0.151517	0.0429688	0.0107433
TPCN2	0.000533056	0.138769	0.0393921	0.0108615
TAOK1	0.000534654	-0.10691	0.0303555	0.0108802
SLC25A40	0.000535478	-0.135137	0.0383749	0.010883
CDKL1	0.000536873	-0.222855	0.0632973	0.0108892
AGFG1	0.000537147	0.124455	0.0353505	0.0108892
STK38	0.000540428	-0.157771	0.0448354	0.0109329
SCCPDH	0.000540676	0.177748	0.0505142	0.0109329
CPD	0.000543245	0.164052	0.0466397	0.0109709
CDC42EP2	0.000546984	0.309293	0.0879801	0.0110325
MAVS	0.000549097	-0.217514	0.0618923	0.0110611
DNAH2	0.000552952	0.556946	0.158565	0.0111247
AGAP3	0.000558988	0.126812	0.0361355	0.0112178
ZBTB7A	0.000558412	-0.177644	0.050616	0.0112178
ZMIZ1	0.000560465	-0.160661	0.0457905	0.0112192
PDCD4	0.000559801	-0.338302	0.0964116	0.0112192
DDX56	0.000564919	0.121764	0.0347267	0.0112941
EDA	0.000568452	-0.63464	0.181088	0.0113363
SMC6	0.000568091	-0.100839	0.028772	0.0113363
TMPRSS4	0.000571385	-0.237253	0.067726	0.0113806
KIAA0513	0.0005816	-0.210907	0.0602916	0.0115696
DISP1	0.000582462	0.186103	0.0532073	0.0115723
LGI4	0.000583601	-0.396882	0.113488	0.0115804
RAB13	0.000592932	0.162098	0.0464115	0.0117502
HTR4	0.000594108	-0.420893	0.120528	0.0117502
LRRN2	0.000594366	-0.716624	0.205222	0.0117502
MTM1	0.000598699	-0.242819	0.0695781	0.0118153
GLDN	0.000599143	-0.929717	0.26642	0.0118153
TIMP1	0.000604755	0.43651	0.125182	0.0119112
DHRS2	0.000607427	0.525902	0.150871	0.0119491
GPRC6A	0.000609052	-0.328332	0.0942129	0.0119662
MGAM	0.000610947	0.62943	0.180657	0.0119887
GCHFR	0.000619211	0.235661	0.067713	0.0121359
LIMK2	0.000620229	-0.123438	0.0354724	0.0121409
ASIC1	0.000625367	0.441991	0.127101	0.0122265
LYRM7	0.000626854	-0.152538	0.0438731	0.0122405
NUDT4	0.000628687	-0.215117	0.0618869	0.0122613
SLC19A1	0.000640598	0.263348	0.0758795	0.0124783
ARHGEF4	0.000642626	0.51201	0.147566	0.0125026
HLCS	0.000646603	0.146231	0.0421665	0.0125646
RASGRF2	0.00065021	0.351526	0.101411	0.0126193
KCNJ3	0.000655535	0.710785	0.20519	0.0127072
GNA13	0.000656941	-0.210508	0.0607806	0.012719
ATP6V1A	0.000658407	-0.12724	0.0367451	0.0127319
SIL1	0.000660071	0.185745	0.0536517	0.0127486
GGT1	0.000664701	0.460391	0.133059	0.0128224
CHP2	0.000666485	-0.626848	0.181207	0.0128413
XBP1	0.000669376	0.236854	0.0684934	0.0128798
SURF4	0.000670099	0.153289	0.0443322	0.0128798
ESRP1	0.00067214	-0.207563	0.0600436	0.0128959
CTDSPL	0.000672555	-0.184236	0.0532983	0.0128959
TRIM27	0.00067477	0.111718	0.0323282	0.0129228
PIPOX	0.0006823	0.483998	0.140185	0.0130513
VAT1	0.000685014	0.219849	0.0636978	0.0130876
MYRF	0.000686075	0.326552	0.0946255	0.0130921
SERPINA4	0.000687079	0.446799	0.129485	0.0130956
PDE10A	0.000688054	0.581297	0.168484	0.0130985
DNAJC13	0.000689108	-0.121307	0.0351642	0.0131029
MOCS1	0.000690963	-0.380967	0.110459	0.0131225
HSPB3	0.000691841	-0.629387	0.182506	0.0131236
LIPE	0.000694026	0.20912	0.0606553	0.0131337
LRIG2	0.000693445	-0.151208	0.0438548	0.0131337
GIPC1	0.000695427	-0.255939	0.0742474	0.0131446
DYNC1LI2	0.000697595	-0.133584	0.0387624	0.01317
HOXA11	0.000705263	-0.35973	0.104479	0.0132884
SLC34A2	0.000705537	0.579884	0.168426	0.0132884
TMEM14A	0.000707475	0.159114	0.0462249	0.0132955
SST	0.000708413	0.742592	0.215757	0.0132955
KIAA0895	0.000707626	0.321998	0.0935467	0.0132955
UGT1A7	0.000709792	-0.543979	0.158076	0.0133057
VPS37D	0.000718248	0.476278	0.13854	0.0134484
STEAP3	0.00071992	-0.277836	0.080833	0.0134639
TMEM38B	0.000730587	-0.252843	0.0736523	0.0136473
SLC20A1	0.000737371	-0.342507	0.0998484	0.0137579
TMEM44	0.000744389	-0.20174	0.0588584	0.0138726
SCNN1G	0.000747329	-0.854701	0.249445	0.0139111
CPEB3	0.000748841	-0.194276	0.0567092	0.013923
TBCC	0.000755819	-0.234838	0.068603	0.0140081
NCEH1	0.000756053	-0.233721	0.0682785	0.0140081
NTRK2	0.000754434	-0.802932	0.234523	0.0140081
ARID4A	0.0007642	-0.101988	0.0298214	0.0140447
SENP6	0.000762234	-0.111621	0.0326308	0.0140447
MAPK8IP1	0.000763391	0.271119	0.0792681	0.0140447
ANGPTL4	0.000760184	0.547445	0.160002	0.0140447
ZHX2	0.00076403	0.169568	0.049581	0.0140447
ZNF44	0.000761175	-0.162323	0.0474475	0.0140447
KLHL9	0.000762105	-0.0992229	0.0290061	0.0140447
LCN2	0.000769041	0.543555	0.159021	0.0141174
KITLG	0.000771073	-0.181661	0.0531581	0.0141201
BDKRB1	0.000771847	-0.348843	0.102088	0.0141201
GPD1L	0.000771804	-0.263136	0.0770056	0.0141201
PRR14L	0.000774035	-0.14285	0.0418145	0.0141439
PRSS35	0.000777914	0.593846	0.173902	0.0141985
ITGA2	0.000783949	0.387809	0.11364	0.0142923
PDE3A	0.000789152	-0.29763	0.0872642	0.0143707
HMGCR	0.000791681	-0.248564	0.0728979	0.0144003
PCCA	0.000792655	-0.2731	0.0801022	0.0144015
TSC22D1	0.000794427	-0.22386	0.0656721	0.0144173
ATAD1	0.000796468	-0.131511	0.0385888	0.0144291
PJA2	0.00079689	-0.147403	0.0432538	0.0144291
GTF3A	0.000798944	0.155198	0.0455512	0.0144499
SLC10A2	0.000809185	0.739873	0.217391	0.0146185
NBEAL1	0.00081084	-0.224802	0.0660633	0.0146319
KIAA1549	0.000813851	0.313163	0.0920592	0.0146696
PDLIM7	0.00081674	0.313929	0.0923121	0.014705
AGXT2	0.00081946	0.320244	0.094196	0.0147297
OTOP2	0.000819961	-1.10073	0.323783	0.0147297
MYB	0.00082391	-0.216543	0.0637231	0.0147767
GABRD	0.000824433	0.492417	0.144913	0.0147767
OXT	0.00082582	0.403893	0.118879	0.014785
SLC39A13	0.00082765	0.142449	0.0419353	0.0148011
TMED4	0.000832484	0.123944	0.0365059	0.0148709
NAB2	0.000834236	0.3323	0.0978914	0.0148855
SPG11	0.000837465	-0.106072	0.0312578	0.0149264
TTC30A	0.000841334	-0.18999	0.0560092	0.0149786
ANXA13	0.000849073	0.405666	0.119685	0.0150995
CCDC112	0.000851133	-0.166173	0.0490366	0.0151192
HERC3	0.000857675	-0.181695	0.0536523	0.0152185
NKX3-1	0.000864983	0.387556	0.114524	0.0153311
ME1	0.000867378	0.367484	0.108618	0.0153564
HSD3B2	0.000869627	-1.28274	0.379229	0.0153792
ACSS2	0.000875352	-0.258437	0.0764472	0.0154461
MFHAS1	0.000875129	-0.126329	0.037368	0.0154461
ACADSB	0.000882152	-0.179582	0.0531568	0.0155489
ABL1	0.000886387	-0.125396	0.037133	0.0156063
CNTFR	0.000890683	-0.988168	0.292744	0.0156129
NACC2	0.000889119	0.121532	0.0359984	0.0156129
USP38	0.000890005	-0.196394	0.0581778	0.0156129
AKR1C1	0.000888291	0.473511	0.140245	0.0156129
SHROOM2	0.000892188	-0.386527	0.114525	0.0156221
MRGBP	0.000893799	0.126462	0.0374755	0.0156331
CCDC148	0.00089599	0.474871	0.140753	0.0156543
ATP10B	0.000908003	-0.219448	0.0651197	0.0158295
KRT15	0.00090741	0.357094	0.105959	0.0158295
NUPR1	0.000910353	-0.315697	0.093702	0.0158531
TMEM191C	0.000914499	-0.449048	0.133334	0.0159079
INO80B	0.000917186	0.123328	0.0366288	0.0159372
SLCO1B3	0.000918595	0.811701	0.241109	0.0159443
RAB3D	0.000919979	0.272627	0.0809924	0.015951
ATP11C	0.000926682	-0.0963673	0.0286469	0.0160058
HSPA8	0.000925368	0.164707	0.048956	0.0160058
RPL10L	0.000927158	-0.533185	0.158506	0.0160058
NAP1L4	0.000925015	0.0863642	0.0256693	0.0160058
ZNF675	0.000929892	-0.184107	0.0547456	0.0160356
TBL1X	0.000935953	-0.177899	0.0529294	0.0161053
RBM11	0.000935036	-0.447995	0.133279	0.0161053
HOXA3	0.000941961	-0.280827	0.0835999	0.0161912
RWDD2A	0.000947168	0.168544	0.0501983	0.0162631
DFFA	0.000948706	0.114392	0.0340747	0.016272
PHYHIPL	0.00095191	0.593352	0.176798	0.0163094
LEMD3	0.0009557	-0.127502	0.0380042	0.0163567
TUBB2A	0.000957235	0.269302	0.0802816	0.0163654
RABGAP1	0.000958881	-0.109019	0.0325046	0.016376
DRGX	0.000961457	-0.831021	0.247831	0.0163849
TNFRSF10C	0.000961145	0.681027	0.203093	0.0163849
COLEC11	0.000972614	0.481615	0.143774	0.0165573
ALOX5	0.000975296	0.430154	0.128443	0.0165597
HSPB1	0.000974105	-0.243225	0.0726185	0.0165597
SLC22A7	0.000975874	0.22184	0.0662443	0.0165597
ZNF69	0.000977639	-0.184947	0.0552364	0.016572
ACBD7	0.000980035	0.509527	0.152208	0.016595
USP40	0.000984592	0.100268	0.0299648	0.0166544
ZFYVE16	0.0009886	-0.102262	0.0305713	0.0167045
TBL3	0.000992291	0.126519	0.0378356	0.0167491
RPL22L1	0.000996335	0.250046	0.0748029	0.0167996
ECSCR	0.000999547	0.471211	0.141006	0.0168359
TNMD	0.00100705	-0.58558	0.175345	0.0169265
SNRPA1	0.0010064	0.125473	0.0375693	0.0169265
GOPC	0.00100849	-0.112091	0.0335685	0.0169328
CDYL	0.00101396	-0.129546	0.0388143	0.0170068
IL23R	0.00103474	-0.283588	0.0851205	0.0173371
SLC16A1	0.00103948	-0.426558	0.128086	0.0173982
ALPK3	0.00104888	0.495658	0.148953	0.0175371
ERBB4	0.00105588	-0.710811	0.213736	0.0176356
IFT57	0.00105828	-0.178326	0.0536323	0.0176573
THEM4	0.00106047	0.156459	0.0470643	0.0176752
BRAF	0.001068	-0.120815	0.0363652	0.0177821
CD55	0.00107868	0.448539	0.135129	0.0179412
ZADH2	0.00108471	-0.160051	0.0482416	0.0180227
SEC31A	0.00109083	0.124914	0.0376697	0.0181055
LCLAT1	0.00109403	0.143957	0.0434239	0.0181398
TRPM7	0.00109726	-0.109831	0.0331385	0.0181555
ABCD1	0.00109621	0.165666	0.049981	0.0181555
FSIP2	0.00110189	-0.385611	0.116392	0.0182132
PIH1D1	0.00110574	0.0971866	0.0293436	0.0182579
SYK	0.0011106	0.116483	0.0351837	0.0183192
PRR7	0.00111238	0.311165	0.0940007	0.0183295
CCNT2	0.00112096	-0.102893	0.0311046	0.018405
PDZK1IP1	0.00112158	0.416618	0.12595	0.018405
PARS2	0.00112086	-0.191208	0.0578018	0.018405
GLB1L	0.00112077	0.203834	0.0616182	0.018405
PCDH20	0.0011231	-0.839402	0.253795	0.018411
ABCA4	0.00112618	0.513622	0.155333	0.0184426
UNC5D	0.00112906	0.556565	0.168358	0.0184707
FLVCR1	0.00113063	0.258263	0.0781331	0.0184774
TMEM163	0.0011396	0.713577	0.216034	0.0186049
HCCS	0.00114601	-0.204463	0.0619318	0.0186256
RRP12	0.00114379	0.196735	0.0595806	0.0186256
PRDX6	0.00114671	-0.349086	0.105744	0.0186256
ABHD17C	0.00114488	-0.243179	0.0736523	0.0186256
SP5	0.00114212	0.557844	0.168919	0.0186256
CLCN5	0.00115279	0.172187	0.0521832	0.0187053
SYNC	0.00115996	-0.335661	0.101782	0.0188025
COL11A1	0.00116522	0.548963	0.16653	0.0188542
TIGD6	0.00116552	-0.201453	0.0611129	0.0188542
FBXO34	0.00117636	-0.1861	0.0565023	0.0190103
AJUBA	0.00118136	0.337185	0.102413	0.0190716
IRAK1	0.00119021	0.133812	0.0406701	0.0191952
SNX30	0.00119638	-0.272961	0.0830011	0.0192653
LYPD6B	0.00119698	0.438083	0.133217	0.0192653
CA4	0.00121285	-0.521011	0.158623	0.019501
FAM219B	0.00121877	-0.154193	0.0469653	0.0195766
CEP70	0.00122463	-0.195411	0.0595456	0.0196508
KIAA2026	0.00122746	-0.100249	0.0305543	0.0196763
LTBP1	0.00122911	-0.192231	0.0585962	0.0196831
CXCL16	0.00123748	0.187919	0.0573171	0.0197972
HECTD4	0.00124029	-0.132151	0.0403155	0.0198222
SIRT6	0.00124585	-0.241603	0.0737363	0.0198712
SLC6A14	0.00124516	0.788619	0.240671	0.0198712
ZPLD1	0.00124984	0.410295	0.125257	0.0199149
RNF146	0.00125409	-0.0873341	0.02667	0.0199626
MGLL	0.00125594	-0.230917	0.0705269	0.0199721
UBE2A	0.00125977	-0.209166	0.0639012	0.0200131
CAMK2B	0.00126167	0.498378	0.152278	0.0200233
LRRC40	0.00126342	0.120115	0.0367054	0.0200311
CASP7	0.00127415	-0.240844	0.0736556	0.0201813
KCNC4	0.00127608	0.196515	0.060107	0.0201917
CBX3	0.00128683	0.113582	0.0347673	0.0203416
FGF12	0.0013036	0.476048	0.145891	0.0205863
NRG4	0.00130524	-0.480137	0.147161	0.0205918
DHRS7	0.00131503	0.195005	0.0598097	0.0207053
SOAT2	0.00131487	0.448341	0.137508	0.0207053
GPR83	0.00131721	-0.408806	0.125403	0.020719
MBD6	0.00134949	-0.141139	0.0433915	0.0212059
DAP	0.00136284	0.140609	0.0432678	0.0213946
SOX7	0.00136612	0.400728	0.123339	0.0214249
DENND1B	0.00136993	-0.176907	0.0544636	0.0214635
ACSF2	0.00137198	-0.386783	0.119094	0.0214746
INSC	0.00138075	0.551777	0.169997	0.0215906
PGM3	0.001391	0.164623	0.0507536	0.0217297
REPS2	0.00139926	-0.180849	0.0557864	0.0218373
SLC22A5	0.00141518	-0.34252	0.105768	0.0220641
EFCAB5	0.00141959	-0.492349	0.152079	0.0221111
CA7	0.00142252	-0.654908	0.202329	0.0221352
MAL2	0.00143371	-0.242179	0.0748741	0.0222694
DTHD1	0.00143394	0.642989	0.198795	0.0222694
DENND3	0.00143774	-0.184581	0.0570817	0.0223066
MKRN1	0.00144357	-0.185649	0.0574335	0.0223754
DEPDC1B	0.00145277	0.252635	0.0782029	0.0224961
ANKRD40	0.00146259	-0.122242	0.0378637	0.0226261
TRIM16	0.00146804	0.229985	0.0712613	0.0226885
ASPN	0.00147422	0.54793	0.169844	0.0227618
TAB2	0.0014809	-0.14566	0.04517	0.0228428
BAZ2A	0.00148428	-0.10478	0.0324998	0.0228508
CDK20	0.00148338	-0.321216	0.0996264	0.0228508
MAML3	0.00148609	-0.223299	0.0692687	0.0228566
CPT1B	0.00148759	-0.512093	0.15887	0.0228575
LRAT	0.00149171	0.53412	0.165746	0.0228987
TGFBR2	0.00149857	0.170825	0.0530326	0.022982
SDF2L1	0.00150112	0.215389	0.0668781	0.022999
RAD18	0.00150603	0.125193	0.0388842	0.0230519
LMAN1	0.00151366	0.189254	0.058809	0.0231465
DRD2	0.00152727	-0.5963	0.185451	0.0233322
SYT17	0.00153158	-0.326196	0.101475	0.0233757
AMPD2	0.00153333	0.184078	0.0572701	0.02338
HARS2	0.00155521	-0.104488	0.0325517	0.0236683
GLTPD2	0.00155447	0.522416	0.162744	0.0236683
USP54	0.0015635	-0.194058	0.0604862	0.0237718
KPTN	0.00156927	0.157659	0.0491582	0.0237986
GSTM3	0.00156975	0.335597	0.104642	0.0237986
MRPL52	0.00156974	0.132675	0.0413694	0.0237986
FAM184B	0.00157172	-0.521162	0.162522	0.0238058
SLC22A3	0.00158087	0.440933	0.137579	0.0239217
HAVCR1	0.00158379	-0.765198	0.238797	0.0239431
KDM7A	0.00159827	-0.120174	0.0375353	0.0240622
DTX4	0.00159714	-0.195046	0.0609169	0.0240622
MOGS	0.00159559	0.101909	0.0318255	0.0240622
SSBP2	0.00159874	-0.164063	0.0512449	0.0240622
LSM10	0.00159922	0.151173	0.0472201	0.0240622
ACBD5	0.00160486	0.141421	0.0441889	0.0241243
TRAF3IP2	0.00161421	-0.195331	0.0610674	0.0242421
TBL1XR1	0.0016305	-0.111411	0.0348644	0.0244637
ETS2	0.0016419	0.171833	0.053808	0.0246116
DCUN1D5	0.00164577	0.185608	0.0581346	0.0246464
FAM126B	0.00164898	-0.17531	0.0549193	0.0246712
GOLT1A	0.00165292	0.417627	0.13086	0.024707
IGF2	0.00165767	0.466958	0.146357	0.0247547
ZNRF2	0.00167201	-0.171886	0.053918	0.0249456
PBDC1	0.00167851	0.138863	0.0435753	0.025019
UGT1A8	0.00168434	-0.551675	0.173174	0.0250825
CRLF1	0.00169063	0.537883	0.168905	0.0251491
RERE	0.00169197	-0.167616	0.0526384	0.0251491
GLTP	0.00169519	-0.220534	0.0692695	0.0251735
MEDAG	0.00169769	0.688449	0.216271	0.0251871
CPNE6	0.00170112	0.487033	0.153028	0.0251911
AGT	0.00169962	0.491657	0.154467	0.0251911
FEM1C	0.00170383	-0.193685	0.0608656	0.0252078
KCNV1	0.00170977	-0.623457	0.195988	0.0252493
MT1M	0.0017098	-0.69808	0.219446	0.0252493
ZNF473	0.00171901	0.107433	0.0337898	0.0253618
CXCL17	0.00173153	0.75239	0.236806	0.0255228
TRIM29	0.00173372	0.506019	0.159283	0.0255316
HSPA5	0.00174917	0.186123	0.0586373	0.0256642
SIRT3	0.00174506	-0.125691	0.0395894	0.0256642
TRMT10A	0.00174784	0.150659	0.0474608	0.0256642
FAM160A1	0.00174911	-0.26039	0.0820343	0.0256642
CCDC134	0.00175653	0.179387	0.056538	0.0257485
CDKN1C	0.0017605	0.307078	0.0968037	0.0257548
LDLRAP1	0.00176182	-0.152577	0.0481019	0.0257548
PPA1	0.00176093	0.156376	0.0492974	0.0257548
PRDX1	0.00177424	0.167872	0.0529599	0.0259126
PLEKHG3	0.00178001	-0.141805	0.0447503	0.0259256
TRAPPC10	0.00177885	-0.128105	0.0404243	0.0259256
NT5DC2	0.00177884	0.264526	0.0834729	0.0259256
NSMAF	0.00178479	-0.0878247	0.0277226	0.0259675
CYB5A	0.00178614	0.200292	0.0632285	0.0259675
NUP62CL	0.00179575	0.278099	0.0878361	0.0260834
ZC3H7B	0.0018	0.0884815	0.0279529	0.0261213
GAL	0.00180394	0.629425	0.198888	0.0261534
GPR20	0.00180549	0.526759	0.166461	0.0261534
ZNF91	0.00181239	-0.192143	0.0607415	0.0262294
DHTKD1	0.00181594	-0.116934	0.036973	0.026257
LRRC31	0.00182008	-0.276168	0.0873402	0.0262924
DUOX2	0.00182169	0.627837	0.198575	0.0262924
MYCN	0.0018282	0.403749	0.127744	0.0263625
GMPPA	0.00183513	0.115399	0.0365249	0.0264196
KLK12	0.00183548	0.659542	0.208755	0.0264196
ZMYND12	0.00184354	-0.328439	0.104	0.0264878
C4orf3	0.00184293	0.150361	0.0476103	0.0264878
HM13	0.00184842	0.160433	0.0508142	0.0265148
YPEL2	0.00184875	-0.247037	0.0782457	0.0265148
LHX6	0.00185176	0.452679	0.143403	0.0265257
SH2B1	0.00185284	-0.156232	0.0494949	0.0265257
USP2	0.00186719	-0.493335	0.156408	0.0266833
SRI	0.00186702	-0.289492	0.0917806	0.0266833
THUMPD1	0.00187643	-0.0859324	0.0272574	0.0267913
AMBP	0.00188016	0.495809	0.157299	0.0267965
KCTD10	0.00187984	-0.147779	0.0468831	0.0267965
MFSD12	0.00188799	0.163049	0.0517495	0.0268841
SMS	0.00188972	0.15123	0.0480025	0.0268846
GTDC1	0.00189761	-0.0982681	0.0312043	0.0269728
S100A11	0.00189936	0.290287	0.0921868	0.0269736
ADPRM	0.00190651	0.144133	0.0457892	0.027051
NOVA2	0.00191325	0.423028	0.134437	0.0271096
TMEM25	0.00191404	0.361159	0.11478	0.0271096
RNASEL	0.00192646	-0.18355	0.0583709	0.0272613
RELL1	0.00193077	-0.258223	0.0821359	0.027298
TMEM131	0.00194454	-0.142322	0.0453015	0.0274351
RMND5A	0.00194488	-0.237254	0.07552	0.0274351
CHD1	0.00194563	-0.124772	0.0397173	0.0274351
CCL24	0.00196892	0.446442	0.142277	0.0276656
DBT	0.00196884	-0.134418	0.0428377	0.0276656
GSTO1	0.00196689	0.169099	0.0538852	0.0276656
EVPL	0.00196622	0.174726	0.0556761	0.0276656
TMEM233	0.00197318	0.408546	0.130228	0.027701
HDAC1	0.00198123	-0.147875	0.0471556	0.0277651
ATP13A2	0.00198092	0.164127	0.0523373	0.0277651
LRRC19	0.0019873	-0.338846	0.108086	0.0278087
FOXE3	0.00198783	-0.518751	0.165477	0.0278087
DEF8	0.00200328	0.142718	0.0455607	0.0279267
AP3S2	0.00200296	-0.233688	0.0746003	0.0279267
LOXHD1	0.00200092	0.438279	0.139898	0.0279267
ZNF681	0.00199971	-0.229242	0.0731691	0.0279267
CCNO	0.00201409	0.389438	0.124388	0.0280529
MINK1	0.00201724	-0.135348	0.0432374	0.0280722
DAPK1	0.0020231	0.25307	0.0808673	0.0281292
SH3KBP1	0.00202824	-0.174307	0.0557129	0.0281516
CPLX1	0.00202709	0.342632	0.109508	0.0281516
GNG4	0.00203692	0.466582	0.149194	0.0282474
ATXN7	0.00204142	-0.118514	0.0379042	0.0282852
SLC12A8	0.00204865	0.248344	0.0794556	0.0283607
MDFI	0.00205947	0.518466	0.165965	0.0284625
KCNMB4	0.00205967	0.449572	0.143913	0.0284625
PTPRM	0.00206136	0.31103	0.0995722	0.0284625
CBWD5	0.00207142	0.19421	0.0622039	0.0285767
ADCY6	0.00208204	-0.186739	0.0598414	0.0286983
FAM219A	0.00209331	0.155384	0.0498203	0.0288287
NEDD4	0.00210302	0.286273	0.0918287	0.0289125
CIB2	0.00210133	0.244487	0.0784189	0.0289125
PCSK6	0.00211184	-0.264279	0.0848089	0.0290086
SLC6A9	0.0021156	-0.323808	0.103931	0.0290353
AGR2	0.00213305	0.279373	0.0897419	0.0292245
UBASH3B	0.00213189	0.239413	0.0769016	0.0292245
INSL4	0.00214056	0.564941	0.181538	0.0292891
SLC39A2	0.00214145	-0.633248	0.203496	0.0292891
UBR7	0.00214696	-0.120495	0.0387314	0.0293393
RAB9A	0.00214893	-0.200647	0.0645009	0.029341
ACLY	0.00215465	0.113736	0.0365718	0.0293689
SERTAD2	0.00215346	-0.166968	0.0536855	0.0293689
RXFP4	0.0021619	-0.314471	0.101152	0.0294425
TTYH3	0.00216381	0.212433	0.0683366	0.0294433
SFXN1	0.00216795	-0.239054	0.0769149	0.0294745
KCTD3	0.00217839	0.124068	0.0399378	0.0295912
OSBPL3	0.00218751	0.233836	0.0753037	0.0296898
MMP7	0.00220095	0.922002	0.2971	0.0298467
SLC29A1	0.00220569	0.238706	0.0769358	0.0298756
ARTN	0.00221051	-0.374746	0.120808	0.0298756
MTHFD1L	0.00220994	0.271829	0.0876281	0.0298756
C1QTNF9	0.00221058	-0.561364	0.180969	0.0298756
NCBP1	0.00222556	-0.145346	0.0468877	0.0300526
TMEM74B	0.0022307	0.498017	0.160694	0.0300965
C5	0.00224694	0.366563	0.118364	0.0302899
TLK2	0.00225423	-0.100038	0.0323132	0.0303625
ENKD1	0.0022591	0.146215	0.047239	0.0303768
BICD1	0.00225851	0.367358	0.118682	0.0303768
NTMT1	0.00226623	0.11838	0.0382582	0.0304213
SDHD	0.00226531	-0.197817	0.0639282	0.0304213
CDKN2C	0.00227189	0.196853	0.0636352	0.0304717
TRIM32	0.0022769	0.149379	0.0482993	0.0304875
OAZ2	0.00227563	0.122721	0.0396776	0.0304875
E2F6	0.00228063	0.199418	0.0644891	0.0305118
HIVEP1	0.00228583	-0.113029	0.0365606	0.0305557
CLOCK	0.00229534	0.131475	0.042545	0.0305992
GNS	0.00229677	0.144207	0.0466678	0.0305992
ABCA12	0.00229431	1.01417	0.328167	0.0305992
ENTPD5	0.0022959	-0.340749	0.110268	0.0305992
PHKA1	0.00230091	0.210019	0.0679781	0.0306033
PLEK2	0.00230038	0.228862	0.0740754	0.0306033
KCNE3	0.00230705	0.309175	0.1001	0.0306338
CYP2B6	0.00230574	-0.608358	0.196953	0.0306338
ARHGAP42	0.00231503	-0.216293	0.0700522	0.0307142
TRIM24	0.00232381	-0.160065	0.0518609	0.0308049
NOX4	0.00233037	0.569402	0.184539	0.0308407
TMEM255B	0.00232844	0.408222	0.132291	0.0308407
CLDN12	0.00233842	0.177899	0.057676	0.0309019
PPM1E	0.00233888	-0.674472	0.218672	0.0309019
ANKRD29	0.00234449	0.41142	0.13342	0.0309504
QSOX1	0.00234733	0.25375	0.082299	0.0309622
ESM1	0.00235643	0.63501	0.206034	0.0310527
LEFTY1	0.00235809	-0.394871	0.128128	0.0310527
CYP3A4	0.00237303	0.94807	0.307828	0.0312236
B4GALT5	0.00239824	-0.197915	0.0643298	0.0315293
LLGL2	0.00241253	-0.195466	0.0635723	0.0316911
NFYC	0.00242537	-0.0995117	0.0323821	0.0317869
TGFA	0.00242581	-0.221687	0.0721407	0.0317869
KRT6A	0.00242338	0.911153	0.296474	0.0317869
LIN54	0.00243597	-0.151758	0.0494058	0.0318939
PAPSS2	0.00244044	-0.238127	0.0775378	0.0319261
PPP2R5A	0.00244827	-0.157608	0.0513366	0.0319759
IL17A	0.00244782	0.67312	0.219246	0.0319759
CCDC120	0.00245481	0.142305	0.0463644	0.0320089
B3GALNT2	0.00245337	0.158611	0.0516742	0.0320089
KLHL8	0.00245913	-0.172211	0.0561183	0.0320391
AFF1	0.00247011	-0.127191	0.0414666	0.0321558
FAM110C	0.00248007	-0.186515	0.0608323	0.0322592
FAM107B	0.00249076	-0.179785	0.058663	0.0323717
PITX1	0.00250464	0.329574	0.1076	0.0325256
CBR1	0.00250699	0.248559	0.0811578	0.0325296
DPP10	0.00251367	-0.791169	0.258398	0.0325897
FRRS1	0.00251998	-0.250832	0.0819435	0.032645
IFRD2	0.00253916	0.162801	0.0532262	0.0328667
RBL2	0.00255325	-0.0997983	0.0326467	0.0329955
STMND1	0.00255164	-0.575552	0.188267	0.0329955
PALB2	0.00255944	0.141233	0.0462127	0.0329957
PYGB	0.00255948	-0.224964	0.0736102	0.0329957
KLC2	0.00255761	0.16346	0.0534815	0.0329957
SPATA33	0.00256212	0.133605	0.0437213	0.0330031
RNF138	0.00257584	-0.184608	0.060445	0.0331531
SPATS2	0.00259175	0.145949	0.0478177	0.0332297
PDE9A	0.00258811	-0.369817	0.121146	0.0332297
LEAP2	0.00258544	0.420177	0.137629	0.0332297
TRAK1	0.00259001	-0.154042	0.0504657	0.0332297
TMEM141	0.00259223	-0.236542	0.0775	0.0332297
LRCH1	0.00260205	0.150456	0.0493145	0.0333289
LEPROTL1	0.0026055	-0.122676	0.0402146	0.0333463
RPS6KA6	0.00260901	-0.309273	0.101397	0.0333643
RASSF1	0.00261186	0.128274	0.0420603	0.0333739
NEO1	0.00261716	-0.183616	0.0602189	0.0334149
SERF1B	0.00262068	-0.404917	0.132816	0.033433
SEMG1	0.00263525	0.557474	0.18296	0.0335652
CHM	0.00263436	-0.106515	0.0349567	0.0335652
QDPR	0.00264095	0.168961	0.0554646	0.0336109
ELAVL2	0.00265906	-0.51605	0.169523	0.0338145
THOC5	0.00266569	0.0867233	0.0284961	0.0338717
SIK1	0.00266783	0.446213	0.146632	0.0338718
RGS4	0.00267398	0.641482	0.21085	0.0338959
ULBP3	0.0026725	0.419777	0.137969	0.0338959
ANKRD45	0.002689	-0.562619	0.185036	0.0340593
SPINK4	0.00270767	0.559362	0.184097	0.0342685
ADCY9	0.0027149	-0.205279	0.0675801	0.0343327
TEX2	0.00273621	-0.13345	0.0439688	0.0345748
CLCN2	0.00275344	-0.350439	0.115538	0.0347356
RANBP10	0.00275548	-0.0714165	0.0235475	0.0347356
RAVER2	0.00275346	-0.226888	0.0748038	0.0347356
KCTD9	0.00276005	-0.169958	0.0560483	0.0347499
ZNF646	0.00276098	-0.0898077	0.0296176	0.0347499
TMEM161B	0.0027669	-0.118687	0.0391505	0.034797
ATPAF1	0.002777	-0.160599	0.0529957	0.0348141
ECM1	0.00277502	0.29321	0.0967487	0.0348141
CCL23	0.00277163	-0.744021	0.245469	0.0348141
SIRPA	0.00277675	0.334602	0.110414	0.0348141
ARHGEF3	0.0027835	0.195969	0.0646834	0.0348513
KCTD5	0.00278434	-0.1934	0.0638374	0.0348513
DMXL1	0.00278706	-0.119501	0.0394489	0.0348556
AKR1C4	0.00278906	0.394422	0.130213	0.0348556
REXO1	0.00280203	-0.101625	0.0335664	0.0349902
SLC25A38	0.00281385	-0.126978	0.041959	0.0351103
KCTD20	0.00287352	0.106444	0.0352513	0.0358057
PGBD5	0.00287407	-0.330781	0.109548	0.0358057
GLT8D1	0.00287866	0.0960146	0.0318033	0.0358086
LAMC2	0.0028788	0.269393	0.0892324	0.0358086
DRG2	0.00288111	0.0826773	0.027388	0.0358094
LMF2	0.00288727	0.104469	0.0346146	0.03583
DIP2C	0.00288653	0.161064	0.0533653	0.03583
NAV1	0.00289452	-0.174429	0.0578101	0.035892
TSPAN9	0.0029002	0.207368	0.0687411	0.0359345
RAB8B	0.00291532	0.204862	0.0679478	0.0360938
IDO2	0.00295051	-0.548672	0.182212	0.0365011
RNF38	0.00295744	-0.0994999	0.0330517	0.0365585
SRD5A3	0.00296659	0.29526	0.0981108	0.0366147
TSGA10	0.00296482	-0.159704	0.053064	0.0366147
CDR2	0.00298568	0.123717	0.0411373	0.0368218
GRHL2	0.00299071	-0.156722	0.0521211	0.0368269
ITGA1	0.00298893	0.194972	0.0648379	0.0368269
TANC2	0.00301771	-0.200141	0.0666246	0.0371307
BRD9	0.00303507	0.0886195	0.0295184	0.0373154
TNFAIP8L1	0.00304509	0.183481	0.0611372	0.0373809
MROH7-TTC4	0.00304429	-0.226507	0.0754719	0.0373809
CD276	0.00306409	0.223859	0.0746409	0.0375852
MICU2	0.00306858	-0.134663	0.0449074	0.0376114
GALNT12	0.00308916	-0.2734	0.0912385	0.0378345
IL1R2	0.0031087	-0.336696	0.112437	0.0379918
MSTO1	0.00310916	0.215866	0.0720878	0.0379918
BFSP1	0.00310782	0.345883	0.115501	0.0379918
LIPC	0.00311328	-0.56157	0.187561	0.038013
ST7	0.00312133	0.14035	0.0468892	0.0380655
FOXA1	0.00312474	-0.171042	0.0571495	0.0380655
PINX1	0.00312434	0.211283	0.070594	0.0380655
TMEM236	0.00313076	-0.591944	0.197824	0.0381097
ZNF35	0.00314204	0.139398	0.0466038	0.0382177
CLCN1	0.00315557	0.490141	0.16394	0.038353
GPR39	0.00315911	-0.268795	0.0899164	0.0383668
DNM2	0.00316258	-0.151506	0.050687	0.0383797
RTN4R	0.00316939	0.26737	0.0894707	0.038433
TLN2	0.00319219	-0.178156	0.0596627	0.0386802
PUM2	0.0032181	-0.0908428	0.0304487	0.0389645
IGSF9	0.00322349	-0.382485	0.128224	0.0389905
EPHB1	0.00322515	0.586728	0.196706	0.0389905
CRIP2	0.00323202	0.330576	0.110854	0.039044
PITPNC1	0.00323588	0.250008	0.0838474	0.0390611
ARPC1B	0.0032426	0.162874	0.0546368	0.0390928
ACMSD	0.00324342	0.434282	0.145685	0.0390928
PPP1R9A	0.00324629	-0.153979	0.0516591	0.0390978
GNAI2	0.00324979	0.193183	0.0648195	0.0391103
AMBRA1	0.00327217	-0.165912	0.05571	0.0391726
TRPM6	0.00326717	-0.656298	0.220337	0.0391726
C4BPB	0.00326922	0.480375	0.161285	0.0391726
RASL10B	0.0032671	0.523783	0.175847	0.0391726
PPARGC1B	0.00327096	-0.195018	0.0654808	0.0391726
METAP1	0.00326467	-0.122156	0.0410075	0.0391726
DGAT1	0.00327181	0.211013	0.0708533	0.0391726
NDRG1	0.00328488	-0.263095	0.0883795	0.0392953
SEC11C	0.00329133	0.145793	0.0489853	0.0393429
TPRA1	0.00330303	0.0931188	0.0312992	0.0394531
SOX17	0.0033096	0.449754	0.151204	0.0395019
SEMA6C	0.00333425	0.308563	0.10382	0.0397664
KIF13A	0.00334054	0.115007	0.0387035	0.0398117
EIF5A2	0.00334363	0.300681	0.101199	0.0398187
LCMT1	0.00335685	-0.173383	0.0583798	0.0399463
SLC45A4	0.00337682	-0.169378	0.0570678	0.0400976
RNF8	0.00337963	0.114451	0.0385648	0.0400976
DOCK4	0.00337915	-0.239706	0.0807693	0.0400976
SLC38A10	0.0033794	0.089554	0.0301755	0.0400976
SEMG2	0.00338548	0.655503	0.220917	0.0401371
AKAP5	0.00339643	-0.212961	0.0717972	0.0402369
UBALD1	0.00340441	0.0955672	0.0322275	0.0402488
TRMT112	0.003405	0.141083	0.0475774	0.0402488
CYP4F8	0.00340442	-0.31746	0.107055	0.0402488
GRIP1	0.00344889	-0.240557	0.0812358	0.0407373
TRIM65	0.00345994	0.10464	0.0353491	0.0407771
APLN	0.00345794	0.583529	0.197113	0.0407771
KCNIP4	0.00345902	-0.369356	0.124771	0.0407771
DAB2IP	0.00346476	-0.153652	0.0519142	0.0408038
DBN1	0.00347033	0.289216	0.0977338	0.040829
BRK1	0.00347203	0.107415	0.0363003	0.040829
DESI1	0.00348225	0.105689	0.0357286	0.040919
STXBP6	0.00349368	0.218661	0.0739455	0.041023
AHR	0.00350157	0.164531	0.0556537	0.0410552
SLC25A23	0.0035009	-0.291891	0.0987321	0.0410552
TFF2	0.00351929	0.59062	0.199891	0.0412326
RNF152	0.00356075	-0.349618	0.118478	0.0416878
ZNF704	0.00356417	-0.231422	0.078432	0.0416971
PRPF38A	0.00359656	-0.0934094	0.031689	0.0419869
KCNH6	0.00359337	0.486876	0.165156	0.0419869
SLC5A8	0.00359685	-0.824311	0.279649	0.0419869
GTF2E2	0.00360548	0.131141	0.0445016	0.0420569
CENPW	0.00360847	0.28962	0.0982888	0.042061
PADI3	0.00361554	0.539986	0.183295	0.0421125
RTKN	0.00362913	0.151532	0.051458	0.0422156
RNF145	0.00362968	-0.179517	0.0609622	0.0422156
TAF4	0.00366909	-0.0889938	0.0302574	0.0426428
DNM1L	0.00369577	-0.0781912	0.0266058	0.0427722
MPP6	0.00368624	0.375087	0.127593	0.0427722
FFAR2	0.00369422	0.540726	0.183982	0.0427722
REEP2	0.00369383	0.369858	0.125843	0.0427722
PMVK	0.00369633	0.13074	0.044487	0.0427722
SHISA3	0.00369382	0.502329	0.170915	0.0427722
KIF12	0.00373945	0.249323	0.0849462	0.0432155
SAV1	0.00374072	0.152998	0.0521294	0.0432155
AZIN1	0.00374549	0.11891	0.0405207	0.0432155
PRKCI	0.00374296	-0.133411	0.0454589	0.0432155
CS	0.00378451	-0.141721	0.0483495	0.0436341
MANF	0.0037976	0.181662	0.0619994	0.0437534
PAIP2B	0.0038049	-0.204954	0.0699635	0.0437562
ZNF141	0.00380121	-0.130978	0.044706	0.0437562
KRT16	0.00380608	0.769883	0.262818	0.0437562
KIAA0319	0.00381231	-0.440465	0.15039	0.0437963
CLIC5	0.0038185	-0.285536	0.0975096	0.0438357
RAE1	0.00382873	0.0785616	0.0268366	0.0438839
TBC1D30	0.00382604	0.193676	0.0661544	0.0438839
NOTCH2	0.00383096	-0.131575	0.0449489	0.0438839
TRIM47	0.00384411	0.139759	0.0477627	0.0439713
PPP1R15B	0.00384318	-0.117016	0.0399893	0.0439713
EGFR	0.00385327	-0.172507	0.05897	0.0440444
GMFB	0.00386485	-0.150128	0.051337	0.0441452
HOXB3	0.00387284	-0.222606	0.0761387	0.0442048
SMCO4	0.00389278	0.1662	0.0568784	0.0444006
RPUSD4	0.00390162	0.123624	0.0423183	0.0444695
NUFIP2	0.00391934	-0.077756	0.0266306	0.0446182
SND1	0.00392026	0.131627	0.0450821	0.0446182
PPP1CB	0.00392939	-0.166533	0.057052	0.0446901
USP30	0.00393984	-0.172473	0.0591045	0.0447252
CDX2	0.00394089	-0.279729	0.0958629	0.0447252
CCR3	0.00393895	0.493635	0.169159	0.0447252
AGPAT5	0.00395496	-0.154824	0.0530791	0.0448529
TUBA4A	0.00396314	0.146702	0.0503063	0.0449137
ASPH	0.00397173	0.185677	0.0636866	0.0449791
ATP6V1B1	0.00397837	0.436864	0.149871	0.0449917
TEX101	0.00397849	-0.532269	0.182601	0.0449917
SFTA2	0.00398237	0.479613	0.164555	0.0450036
MYPN	0.00399561	-0.441912	0.151676	0.0451212
MAT1A	0.0039987	-0.49391	0.169538	0.0451241
RPS6KA5	0.00400559	-0.192787	0.0661884	0.0451542
LDB2	0.00400703	0.341629	0.117294	0.0451542
PTAR1	0.004069	-0.129148	0.0444179	0.0458201
TRMT61B	0.00408981	0.148289	0.0510301	0.0460219
NUDT1	0.00410902	0.17694	0.0609216	0.0461403
MMRN1	0.00410461	0.604856	0.208231	0.0461403
CEACAM18	0.00410792	0.598279	0.205986	0.0461403
PRDX4	0.00411483	0.213614	0.0735606	0.046173
FLNC	0.00413453	0.436215	0.150297	0.0463269
ZNF222	0.00413726	0.206875	0.0712836	0.0463269
SPRY3	0.00413411	-0.213523	0.0735681	0.0463269
RPS6KC1	0.00414057	0.0969014	0.0333926	0.0463313
EPHA4	0.0041549	-0.213618	0.0736425	0.0464524
BTC	0.00415722	-0.141164	0.0486678	0.0464524
DUOXA2	0.00416167	0.708099	0.244154	0.0464696
C2CD4C	0.00417591	0.407985	0.140728	0.0465959
ZBTB3	0.00419659	-0.134714	0.0464934	0.0467939
TTC9	0.0042008	0.478356	0.165113	0.046808
TAB3	0.00422143	-0.112186	0.0387443	0.047005
CYB561A3	0.0042681	-0.185812	0.0642517	0.0474915
EXTL3	0.00436911	0.114737	0.0397805	0.0485815
LIMCH1	0.00437432	0.239212	0.0829482	0.0486056
KLHDC9	0.00439475	-0.194719	0.067556	0.0487986
RPS27L	0.00439846	0.127665	0.0442966	0.0488057
CCDC183	0.00440628	-0.429235	0.148964	0.0488585
HYAL2	0.00442774	0.178618	0.0620229	0.0490392
IL1RN	0.00443168	0.497884	0.172901	0.0490392
SHMT2	0.00443181	0.163674	0.0568396	0.0490392
C5orf51	0.00443611	-0.0880935	0.0305959	0.0490527
VKORC1	0.00444721	0.267152	0.0928115	0.0491414
AVIL	0.00445166	-0.294949	0.10248	0.0491564
TRIB2	0.00445872	0.369588	0.128437	0.0492003
MAP4K4	0.0044956	0.182294	0.0634097	0.0494853
SCNN1A	0.00450007	-0.226186	0.0786859	0.0494853
TMEM168	0.00449405	-0.114791	0.0399274	0.0494853
GSPT2	0.00449981	-0.209773	0.0729755	0.0494853
DDRGK1	0.00449718	0.125119	0.0435235	0.0494853
PHACTR2	0.00452069	-0.107405	0.0373837	0.0496777
PHF3	0.00453628	-0.113909	0.0396634	0.0497461
IL6R	0.0045355	-0.212923	0.0741388	0.0497461
SHROOM1	0.00453337	-0.184016	0.06407	0.0497461
STOML1	0.00454943	0.138225	0.0481461	0.0497784
KLHL42	0.00456512	-0.14232	0.0495923	0.0497784
MARK1	0.00455553	-0.358211	0.12479	0.0497784
IRF5	0.0045605	0.227446	0.0792455	0.0497784
SPRYD3	0.00456375	0.110591	0.0385347	0.0497784
HINFP	0.00454762	-0.134387	0.0468072	0.0497784
TNFSF15	0.00456274	0.294077	0.102467	0.0497784
TXNRD1	0.00454627	0.191313	0.0666322	0.0497784
NXPE2	0.00456734	-0.26376	0.0919135	0.0497784
RAPGEF6	0.00459566	-0.118636	0.0413711	0.0499607
TSPAN5	0.00459661	0.234092	0.0816351	0.0499607
PLAC8L1	0.00459076	-0.438421	0.152869	0.0499607
TTC9B	0.00458797	0.367111	0.127995	0.0499607
POMGNT2	0.00464384	0.178743	0.0624066	0.0504397
ACAT2	0.00465925	-0.231325	0.0807961	0.0505563
SLC37A2	0.00466093	-0.811469	0.283438	0.0505563
COL4A2	0.00468358	0.299713	0.104745	0.0507675
TRABD	0.00469271	0.120254	0.0420364	0.0508319
ERP27	0.00469976	-0.376114	0.131499	0.0508737
CTU2	0.00471401	0.138788	0.0485407	0.0509932
HIGD1A	0.00473434	-0.22564	0.0789564	0.0511785
ALOX15B	0.00473935	-0.551772	0.193101	0.0511978
SLC16A2	0.00475918	0.373466	0.130763	0.0513772
SEMA3B	0.00477504	0.216345	0.0757788	0.0514787
FAM8A1	0.0047732	-0.172004	0.0602448	0.0514787
SLC7A5	0.00478811	0.346972	0.121572	0.0515847
GPER1	0.00480147	-0.319101	0.111843	0.0516937
ACVR1B	0.0048296	-0.201694	0.0707406	0.0519614
SLC25A47	0.0048415	0.42182	0.147988	0.0520283
VWA7	0.00484235	0.203884	0.0715304	0.0520283
MIDN	0.00484774	-0.168465	0.0591118	0.0520511
DROSHA	0.00486562	-0.0722827	0.0253738	0.0521728
GLYATL1	0.00486543	0.530653	0.186277	0.0521728
RIN1	0.00489443	0.147478	0.0518054	0.0524112
DIO3	0.00489314	-0.575572	0.202179	0.0524112
KMT2C	0.00490491	-0.102475	0.0360062	0.0524617
VTCN1	0.00490882	0.400331	0.140675	0.0524617
CKLF	0.00490902	0.288731	0.10146	0.0524617
C11orf86	0.00493155	0.335064	0.117804	0.0526671
MOSPD2	0.00493486	-0.130413	0.045855	0.0526671
CDHR2	0.00495931	0.294466	0.103598	0.0527224
POPDC3	0.00495173	-0.653046	0.229712	0.0527224
RSAD2	0.00495989	-0.398361	0.140152	0.0527224
TCF7L2	0.00495815	-0.171269	0.0602537	0.0527224
KLHDC7A	0.00495188	-0.397735	0.139905	0.0527224
TMIGD1	0.00495887	-0.74636	0.26258	0.0527224
COL9A2	0.00496944	0.26028	0.0915928	0.0527482
HMGA1	0.00497225	0.161388	0.0567964	0.0527482
MOCS2	0.00496949	0.104409	0.0367418	0.0527482
THBD	0.00498271	0.36129	0.127178	0.052824
TMEM87A	0.00500717	-0.110646	0.038971	0.0530188
TTF1	0.00501491	0.0916356	0.0322811	0.0530188
TRPM4	0.00501506	-0.192039	0.0676513	0.0530188
MICAL2	0.00502005	-0.179439	0.0632199	0.0530188
SLC6A18	0.00502105	-0.445733	0.157044	0.0530188
VSIG10L	0.00501657	0.261867	0.0922532	0.0530188
UGT1A6	0.00502724	0.487038	0.171622	0.053049
KAZALD1	0.00505814	0.185394	0.0653757	0.0533398
RBBP8	0.00506918	0.116782	0.0411915	0.0534208
ARL6IP6	0.00509614	-0.110825	0.0391146	0.0536695
FBXO46	0.00512278	-0.104183	0.0367931	0.0539144
FBRS	0.00513328	-0.0863925	0.0305176	0.0539892
ZBTB34	0.00515969	-0.108001	0.0381736	0.0542312
MT1X	0.00517064	-0.449419	0.15889	0.0543105
KHDRBS2	0.00518275	-0.412721	0.145956	0.0544018
NIPAL3	0.00520099	-0.136226	0.0481953	0.0545574
MBNL3	0.00522065	-0.14467	0.0512055	0.0547276
ETV6	0.00522794	-0.103847	0.0367624	0.0547679
GHITM	0.0052322	-0.169057	0.0598528	0.0547765
AIF1L	0.0052479	0.290574	0.102911	0.0547971
CALCOCO2	0.00524164	-0.125544	0.0444572	0.0547971
ZNF296	0.00524781	-0.1538	0.0544707	0.0547971
MT1H	0.00524792	-0.652122	0.230959	0.0547971
MUC5AC	0.00526109	0.77282	0.273787	0.0548986
PRKCH	0.00526623	0.218673	0.0774783	0.0549077
RBM47	0.00526885	-0.194277	0.0688386	0.0549077
DLG1	0.00527587	-0.111354	0.0394626	0.054909
UROS	0.0052728	0.114756	0.0406654	0.054909
RSBN1L	0.00528748	-0.0804535	0.0285192	0.054994
GOLM1	0.00531129	-0.178658	0.0633645	0.0551849
DOK7	0.00531277	0.441387	0.156552	0.0551849
PHGR1	0.005342	-0.325213	0.115422	0.0554524
ARVCF	0.0053581	0.212068	0.0752924	0.0555791
OSTC	0.00536118	0.13867	0.0492368	0.0555791
CLDN23	0.00536572	-0.344189	0.122221	0.05559
MED6	0.00537541	0.0974948	0.0346277	0.0556324
PPP4R1	0.0053768	0.119349	0.0423912	0.0556324
SH3BGRL2	0.0053926	-0.21094	0.074949	0.0557597
SSTR2	0.00539654	-0.496926	0.176578	0.0557642
PPP1R13B	0.00540129	-0.110013	0.0390964	0.0557772
GALC	0.00541606	0.188288	0.0669353	0.0558848
SEMA6A	0.00542574	-0.23221	0.0825667	0.0558848
PUS3	0.00542411	0.121096	0.0430565	0.0558848
FGF18	0.00542116	0.442138	0.157195	0.0558848
METTL15	0.00544826	-0.102238	0.0363706	0.0560805
FAH	0.00547558	0.151635	0.0539755	0.0561419
PLEKHA4	0.00548048	0.302946	0.107847	0.0561419
TMEM251	0.0054756	-0.164891	0.0586942	0.0561419
ABR	0.00548242	-0.11235	0.0399976	0.0561419
FAM178B	0.00548188	0.466913	0.166224	0.0561419
EIF4ENIF1	0.00546876	-0.0754099	0.0268387	0.0561419
ELAVL3	0.00547795	0.256342	0.0912514	0.0561419
CHCHD10	0.00547637	-0.20085	0.0714951	0.0561419
LMO1	0.00550056	-0.639087	0.227611	0.0562916
E2F2	0.00550683	-0.172307	0.0613757	0.0563195
XRN1	0.00552153	-0.143325	0.0510687	0.0563669
UBE2D2	0.00551996	-0.114485	0.0407911	0.0563669
CNGA3	0.00552207	0.410598	0.146303	0.0563669
PPIE	0.00552641	0.087573	0.0312067	0.0563751
TP53INP2	0.00553993	-0.263358	0.0938751	0.0564046
FOSL1	0.00553758	0.623676	0.222301	0.0564046
MVB12B	0.00553662	-0.166579	0.0593736	0.0564046
KLHL2	0.00560106	0.133756	0.0477407	0.0569373
DRD3	0.00560297	-0.141333	0.0504471	0.0569373
TTC36	0.00560217	0.326869	0.11667	0.0569373
RAI1	0.00561163	0.135267	0.0482909	0.0569527
CLIC6	0.00560886	-0.32172	0.114849	0.0569527
SWI5	0.00561547	0.133728	0.0477453	0.0569554
RAD52	0.00562932	-0.207183	0.073993	0.0570595
MTSS1	0.00564894	-0.195542	0.0698647	0.057208
CSNK1E	0.00565115	0.1157	0.0413401	0.057208
DCLK3	0.00566531	0.492582	0.176055	0.0573149
CLPTM1L	0.00568277	0.090511	0.0323618	0.0573832
MYO1D	0.00567892	-0.261559	0.0935116	0.0573832
ZNF429	0.00568286	-0.167866	0.0600199	0.0573832
SUMF2	0.00569439	0.118284	0.0423024	0.05743
HAP1	0.0056947	0.467181	0.16708	0.05743
TM4SF5	0.00574131	0.366071	0.131048	0.0578634
FICD	0.00578359	0.146597	0.0525261	0.0582527
IER3	0.00580488	-0.261307	0.0936689	0.0584302
ABCA13	0.00581728	0.368444	0.132108	0.058518
SMCR8	0.00583154	-0.13419	0.0481287	0.0586128
CDH5	0.00583406	0.366415	0.131426	0.0586128
LURAP1L	0.00583851	-0.18413	0.0660498	0.0586206
HEATR5A	0.00585614	-0.150484	0.0540004	0.0586966
ST8SIA6	0.00585308	-0.376005	0.134919	0.0586966
C17orf97	0.00585713	-0.265614	0.0953157	0.0586966
CSNK1G3	0.00587182	-0.146055	0.052428	0.0587351
NBPF10	0.00586564	-0.143492	0.0515013	0.0587351
ALCAM	0.00587204	0.162942	0.05849	0.0587351
TCF3	0.00588411	0.103885	0.0373001	0.058819
OSTM1	0.00589592	-0.116786	0.0419422	0.0589
SLC38A5	0.00591278	0.246146	0.0884309	0.0590315
GCNT2	0.00592756	-0.314244	0.11293	0.0590623
RPL3L	0.00592282	-0.25898	0.093061	0.0590623
ZG16	0.00593069	-0.484187	0.174014	0.0590623
CHP1	0.00592812	-0.222273	0.0798797	0.0590623
SLC7A2	0.00596397	0.380995	0.137021	0.0593566
SUPV3L1	0.00597651	-0.101035	0.0363455	0.0594443
EXD1	0.00599172	-0.364932	0.131318	0.0595584
BLOC1S6	0.00602735	0.103492	0.0372675	0.0598379
LYN	0.00602495	0.183198	0.0659666	0.0598379
PRSS27	0.00605112	-0.426669	0.153718	0.0600364
ELOVL7	0.00606179	0.219161	0.078975	0.0601049
IQCA1	0.00606786	0.408532	0.147233	0.0601277
APIP	0.00608108	-0.237876	0.0857524	0.0602213
MAN1A1	0.00609279	-0.198124	0.071439	0.0602997
DGCR6	0.00610384	0.282911	0.102034	0.0603716
FTSJ1	0.0061225	0.119766	0.0432104	0.0604222
EPB41L4B	0.00612413	-0.256266	0.0924614	0.0604222
GLRA2	0.00612382	-0.635691	0.229357	0.0604222
C15orf48	0.00612336	-0.325221	0.117339	0.0604222
BEST4	0.00614252	-0.61188	0.220849	0.0605661
ELOVL6	0.00614677	-0.211381	0.0763012	0.0605706
RAPGEF4	0.00616563	0.396263	0.143091	0.0606814
SETD1B	0.00616297	-0.0861781	0.0311173	0.0606814
CPNE2	0.00617962	-0.188262	0.0680004	0.060729
FABP6	0.00617998	0.986629	0.356374	0.060729
CEP135	0.0061819	0.155047	0.0560055	0.060729
ZNF816	0.00618835	-0.124212	0.0448733	0.0607549
TAL1	0.00620406	0.394161	0.14244	0.0608457
ZNF844	0.00620524	-0.179424	0.0648409	0.0608457
SRPRB	0.0062226	0.158656	0.0573554	0.0609784
TEC	0.00623225	0.157338	0.0568896	0.0610354
CA11	0.00624791	0.367167	0.1328	0.0611205
KDM6A	0.00624861	-0.109597	0.0396405	0.0611205
PRKAB1	0.00627331	-0.125804	0.0455245	0.0613245
SLC26A4	0.00628007	0.563746	0.204028	0.0613529
TTC39B	0.00636668	-0.164766	0.059732	0.0621609
ZNF710	0.00637241	-0.110604	0.0401014	0.0621788
CALY	0.00640246	0.396279	0.143761	0.0624337
GNAL	0.00645874	-0.181938	0.0660742	0.0629441
SGK2	0.00648664	-0.305377	0.110963	0.0630232
KIAA1109	0.00648137	-0.113785	0.0413412	0.0630232
MBOAT2	0.00647878	-0.192527	0.0699465	0.0630232
NMNAT2	0.00647403	0.465932	0.169262	0.0630232
HOXB7	0.00648349	-0.148478	0.0539482	0.0630232
UBE2J1	0.00649181	0.112966	0.0410517	0.063035
CLCA2	0.00652425	-0.530684	0.192969	0.0632344
ATP6V0D1	0.00652032	-0.173104	0.0629401	0.0632344
L1TD1	0.00652079	-0.518956	0.188692	0.0632344
BCAS1	0.00654053	-0.212442	0.0772727	0.0633537
COX4I2	0.00654838	0.398774	0.14507	0.0633911
CHKA	0.00655365	-0.182129	0.0662631	0.0634037
ANP32E	0.00657908	0.155308	0.0565324	0.0636111
SLC9A3	0.00660448	-0.560702	0.204194	0.0637793
SURF2	0.00660052	0.127832	0.0465498	0.0637793
COX7A1	0.00661236	0.304817	0.111023	0.0638167
RBMS2	0.0066197	-0.156855	0.0571389	0.0638489
SWAP70	0.00663447	0.141761	0.051655	0.0639526
CSK	0.00664775	-0.112577	0.0410309	0.0640418
LIN52	0.00668296	0.142932	0.0521288	0.0643421
LY6G5C	0.00669796	0.199561	0.0728024	0.0644477
DNAJB9	0.00670271	0.153321	0.0559382	0.0644545
UBA5	0.00671227	0.0861447	0.031435	0.0644834
ZNF683	0.00671381	-0.448668	0.163728	0.0644834
PLXNA1	0.00671882	0.15416	0.0562613	0.0644926
ITGB8	0.00674761	0.235994	0.086173	0.0645744
SLC2A8	0.00674153	0.131128	0.047876	0.0645744
DYNC1LI1	0.00674159	0.100355	0.0366405	0.0645744
ARV1	0.00674726	-0.123288	0.0450182	0.0645744
FBXO16	0.00673321	0.338999	0.123752	0.0645744
SAP130	0.00677565	-0.100406	0.0366821	0.0648038
MB	0.00678106	-0.384585	0.140517	0.0648166
SERPINB3	0.00678731	0.836875	0.305808	0.0648375
PTPN1	0.00681769	-0.105108	0.0384297	0.0650887
PARD3B	0.00683583	-0.152376	0.0557304	0.0652013
ZSWIM7	0.00683766	-0.112746	0.0412372	0.0652013
SERPINB6	0.00687188	0.177468	0.0649504	0.065479
SEC14L1	0.00687501	0.157527	0.0576554	0.065479
FARP2	0.00688235	-0.11341	0.0415139	0.0655098
NET1	0.00692727	-0.172033	0.0630245	0.065898
IL5RA	0.00693374	0.469412	0.17199	0.0659202
ADCY1	0.00694094	0.361201	0.132359	0.0659493
ZMYND15	0.00694658	0.242676	0.0889358	0.0659635
ST6GALNAC4	0.00696988	0.167437	0.0613881	0.066106
HCN3	0.00696638	-0.229218	0.0840337	0.066106
KDM4C	0.0070109	-0.0794458	0.029149	0.0664186
DYRK1A	0.00701117	-0.0670066	0.0245852	0.0664186
ASPDH	0.00703942	0.408375	0.149911	0.0666466
AUNIP	0.007051	0.342831	0.125877	0.0667165
IQGAP1	0.00708243	-0.117348	0.0431107	0.0669344
SMPD1	0.00708162	-0.214875	0.0789383	0.0669344
EMP1	0.00709592	-0.298955	0.109855	0.0670221
MID1	0.00710497	-0.110599	0.0406476	0.0670679
CYP1A1	0.00713785	0.64901	0.238664	0.0672985
ECEL1	0.00713571	0.457316	0.168165	0.0672985
SLITRK4	0.00714784	-0.451726	0.166145	0.0673529
SBF2	0.00715781	-0.106037	0.0390074	0.0674069
COQ6	0.00716624	-0.205995	0.07579	0.0674465
VSNL1	0.00720006	-0.363655	0.133876	0.0677248
DNAJB13	0.00720782	0.247921	0.091282	0.0677578
ASPHD1	0.00721311	0.345671	0.127284	0.0677675
METRNL	0.0072207	-0.179098	0.065957	0.0677989
CLDN15	0.00723792	0.269378	0.0992348	0.0678983
ZNF808	0.00723981	-0.137406	0.0506199	0.0678983
SH3RF2	0.00727229	-0.138896	0.0511979	0.0681103
GRM2	0.00727209	0.403147	0.148602	0.0681103
SCG2	0.00727525	0.424798	0.156591	0.0681103
DERL2	0.00728249	0.0868675	0.0320256	0.0681381
PANK3	0.00729002	-0.171384	0.0631928	0.0681685
RAPGEF3	0.00729623	0.239755	0.0884121	0.0681866
SKI	0.00730891	0.085031	0.031363	0.0682651
PI4K2B	0.00732331	0.115686	0.0426803	0.0683595
STAG1	0.00735403	-0.140095	0.0517134	0.068606
ASCL5	0.00735862	0.300066	0.110772	0.0686087
CTSH	0.00736718	0.247536	0.0913939	0.0686483
BCL2L12	0.00742002	0.15356	0.056748	0.06906
FAM102B	0.00741892	-0.108464	0.0400822	0.06906
PURB	0.00744547	-0.073529	0.0271845	0.0692259
LPO	0.00744654	0.237531	0.0878197	0.0692259
PDE4A	0.00747978	-0.11946	0.0441915	0.0694943
MRFAP1	0.00749734	0.104155	0.0385416	0.069617
GDAP1	0.00751818	0.131203	0.0485674	0.0697697
SOS2	0.0075558	-0.145506	0.0538963	0.0700208
PID1	0.00755842	-0.204974	0.0759273	0.0700208
FRAT2	0.00755754	-0.147505	0.0546387	0.0700208
ISL1	0.00759897	0.475029	0.176082	0.0703556
DKK4	0.00764898	0.312534	0.115947	0.0707775
ZFYVE26	0.00765758	-0.107439	0.0398646	0.070816
MED14	0.0077017	-0.108423	0.0402593	0.0711827
MPC1	0.00772812	-0.169021	0.062788	0.0713027
PSPN	0.00772806	-0.137385	0.0510357	0.0713027
PELI2	0.00772181	-0.233767	0.0868308	0.0713027
TUBG1	0.00774912	0.136358	0.050672	0.0714486
ZNF70	0.0077529	-0.152637	0.0567248	0.0714486
MAP1LC3B2	0.00776797	-0.234972	0.0873454	0.0715461
FAM50A	0.00777479	0.0879039	0.0326799	0.0715676
GABRA4	0.00779436	0.457245	0.170044	0.0717063
NANS	0.00782013	-0.17361	0.0645912	0.0718709
SEC24A	0.00782127	0.131323	0.0488594	0.0718709
ABCC9	0.0078329	0.458303	0.170546	0.0719363
PTGR1	0.00784396	0.211459	0.0787035	0.0719549
SH3D21	0.00784116	0.244047	0.0908285	0.0719549
ANXA5	0.00785585	0.20253	0.0753952	0.0720225
ABHD12B	0.00787375	-0.586466	0.218386	0.0721451
PALM	0.00791772	0.222001	0.0827271	0.0724647
HIBADH	0.0079174	0.117364	0.0437348	0.0724647
SPATA13	0.0079344	-0.09055	0.0337521	0.0725757
SLC9A3R2	0.00795557	0.129108	0.0481411	0.0726445
PPP1R1B	0.0079556	-0.196041	0.0730985	0.0726445
ABHD3	0.00794871	-0.210265	0.0783934	0.0726445
CELA3A	0.00796287	-0.540726	0.201647	0.0726691
ENTPD3	0.00797622	-0.375456	0.140045	0.0727494
MAD2L2	0.00798167	0.20214	0.0754046	0.0727574
ESRP2	0.00798909	-0.140678	0.0524835	0.0727834
DLEC1	0.00803039	-0.412054	0.153831	0.0731013
PPM1B	0.00803316	-0.116669	0.0435575	0.0731013
NAAA	0.00804593	-0.312425	0.116666	0.073134
RNASEH2C	0.00804452	0.106734	0.0398555	0.073134
PRR18	0.00805455	0.204056	0.0762092	0.0731706
UBP1	0.00806499	-0.082012	0.0306343	0.0732237
XK	0.00809416	-0.197388	0.073766	0.0733214
CTSA	0.00808972	-0.224018	0.0837119	0.0733214
LEPR	0.00809123	0.274384	0.102535	0.0733214
SLC22A18AS	0.00808401	-0.280708	0.104886	0.0733214
SLC7A1	0.00811154	0.174459	0.0652153	0.0733845
SGMS2	0.00811494	0.14252	0.0532791	0.0733845
GCNT4	0.00810619	0.405874	0.151709	0.0733845
CCDC25	0.00813581	0.120936	0.0452251	0.0735315
PDIA4	0.00815629	0.160777	0.0601437	0.0736748
TGM3	0.0081675	0.489524	0.183155	0.0737342
RBP2	0.00817549	0.657921	0.246192	0.0737646
DOK5	0.00819522	0.449521	0.168262	0.0738172
MGAT1	0.00819334	0.0983546	0.0368144	0.0738172
CAB39	0.00818721	-0.156819	0.0586921	0.0738172
AGL	0.00821195	-0.13049	0.0488573	0.0739261
AP1AR	0.00822978	-0.159707	0.0598135	0.0740448
MEF2D	0.00824895	-0.121343	0.0454592	0.0741754
PLEKHG2	0.00825651	0.2536	0.0950185	0.0742015
RABL2A	0.00826939	-0.140516	0.0526589	0.0742754
GNL3	0.00828828	0.129656	0.0486037	0.0743193
IL3RA	0.00828693	-0.244441	0.0916307	0.0743193
MMP23B	0.00828828	0.385438	0.144488	0.0743193
MFSD10	0.00830673	0.107873	0.0404495	0.074401
LEMD1	0.00830645	0.371197	0.139189	0.074401
CDC42SE2	0.00831518	-0.126007	0.0472556	0.0744349
TMEM198	0.00836298	0.323604	0.121451	0.0748208
SPON2	0.0083807	0.234804	0.088148	0.0749372
DNAJB11	0.00839531	0.137949	0.0517996	0.0749548
DMTN	0.00839577	-0.148261	0.055672	0.0749548
BCAM	0.00839679	0.196889	0.0739329	0.0749548
TAGLN3	0.00840545	0.354705	0.133212	0.0749902
MYOCD	0.00846676	0.407352	0.15313	0.0754527
HOPX	0.00846646	0.31276	0.117571	0.0754527
UBXN2B	0.00847429	-0.103837	0.0390383	0.0754776
PHC3	0.0084924	-0.0974772	0.0366576	0.0755966
TULP4	0.0085067	0.0947257	0.0356308	0.0755997
SHROOM4	0.00850204	0.206464	0.0776553	0.0755997
TGFBR3L	0.00850698	-0.472416	0.177698	0.0755997
ZBTB37	0.00851433	-0.134984	0.0507797	0.0756228
CCDC115	0.00853395	-0.138978	0.0522981	0.0756705
PDCD6IP	0.00853067	-0.15237	0.0573346	0.0756705
ZNF512B	0.00853041	0.323211	0.121619	0.0756705
HRK	0.00854207	-0.490658	0.18466	0.0757004
CLCA4	0.00855666	-0.459005	0.172787	0.0757876
SIPA1L1	0.00856603	-0.0831289	0.0312973	0.0758284
CLEC14A	0.00858191	0.364163	0.137138	0.0759268
SLC4A7	0.00861133	0.247556	0.0932675	0.0760735
STX1B	0.00861281	0.440483	0.165957	0.0760735
C8orf82	0.00860643	-0.14975	0.0564145	0.0760735
TIMP2	0.00864968	0.196126	0.0739343	0.0763568
SERPINB1	0.00867369	0.167803	0.0632806	0.0763572
GSTP1	0.00866696	0.149572	0.0563997	0.0763572
RPN2	0.00866646	0.123547	0.0465859	0.0763572
RBP4	0.00866968	0.315609	0.119013	0.0763572
INTU	0.00866785	-0.152091	0.0573501	0.0763572
IGF2BP3	0.00869786	0.604942	0.228215	0.0765277
CAMK2N1	0.00870999	-0.243952	0.0920478	0.0765922
CDK19	0.00872198	-0.135397	0.0510974	0.0766553
SHD	0.00873139	-0.262635	0.0991295	0.0766956
PODXL	0.00874516	0.260697	0.0984187	0.0767321
UBE3B	0.00874272	-0.0889633	0.0335843	0.0767321
ZNF254	0.00876234	-0.12879	0.0486336	0.0768405
WLS	0.00877628	-0.152773	0.0577022	0.0769204
ST3GAL3	0.0087838	-0.260989	0.0985862	0.0769381
KLHDC10	0.00878796	-0.0896392	0.0338626	0.0769381
PLCG2	0.0088157	0.299571	0.113215	0.0771386
SNAPC1	0.00882927	0.254897	0.0963509	0.0771807
PGM1	0.0088302	-0.181293	0.0685298	0.0771807
IFI27L2	0.00884311	0.199006	0.0752397	0.0772511
CACHD1	0.0088822	0.3207	0.121321	0.0775501
SAMD10	0.00893286	0.110304	0.0417595	0.0779497
ACSS1	0.00894799	0.129009	0.0488519	0.0779537
ST6GALNAC6	0.00894299	-0.343582	0.130095	0.0779537
YIF1A	0.00894328	0.121505	0.0460073	0.0779537
ESPL1	0.00896363	0.194404	0.0736325	0.0780473
WDR5	0.00904854	0.0963117	0.0365248	0.0787436
AHCYL1	0.00906306	0.0979939	0.0371707	0.0788268
MIF4GD	0.0090725	0.0975034	0.0369898	0.0788659
CSPG5	0.00909556	-0.373296	0.141665	0.0789802
TMEM165	0.00909291	0.139907	0.0530922	0.0789802
SPIRE2	0.0091223	-0.186906	0.0709582	0.0791692
TMPRSS3	0.00914145	0.331499	0.125888	0.0792923
EVA1A	0.00919438	0.448034	0.170274	0.0796646
SBK3	0.00918942	0.363899	0.138289	0.0796646
IL1RL1	0.00922509	0.517497	0.196761	0.0798496
C1orf198	0.00922575	0.155852	0.0592579	0.0798496
HEBP1	0.00925913	0.19791	0.0752858	0.080095
PMEPA1	0.00927586	0.186129	0.0708213	0.0801961
HOXA2	0.00930597	-0.28808	0.109661	0.0804129
RBFOX2	0.00931227	0.0798431	0.030396	0.0804166
FAM166B	0.00931649	0.372639	0.141871	0.0804166
DNPH1	0.00932486	0.141694	0.0539521	0.0804452
ZNF768	0.00936538	-0.155829	0.059369	0.080751
AFAP1	0.00938494	-0.108982	0.0415323	0.080876
MYO7A	0.0093972	0.257022	0.0979668	0.0809033
ZC3HAV1L	0.00939913	0.251012	0.0956786	0.0809033
GINS3	0.00940334	0.17688	0.0674257	0.0809033
CEP164	0.00942064	0.116714	0.0445017	0.0809685
MYCT1	0.00942108	0.336497	0.128303	0.0809685
MFSD1	0.00943267	-0.0922234	0.0351698	0.0810243
SLC30A10	0.00945375	-0.508552	0.193997	0.0811617
TRPC4	0.00946867	0.456668	0.174242	0.081246
SDCCAG8	0.00949594	0.0868409	0.033147	0.081367
EEF2K	0.00948849	-0.168945	0.0644792	0.081367
SPCS1	0.00950125	0.0982717	0.037513	0.081367
EXOC6	0.0095032	0.0971272	0.0370771	0.081367
ALDOC	0.00952074	0.261505	0.0998512	0.0814734
RSRC2	0.00953609	-0.0646729	0.0246996	0.081561
ZDHHC21	0.00955535	-0.133327	0.0509335	0.0816818
CERS5	0.00958504	0.0941942	0.0359991	0.0818917
CPLX2	0.00959072	0.489894	0.187243	0.0818963
TBC1D16	0.0096006	0.135537	0.0518109	0.0819368
TUBA4B	0.00962349	0.274041	0.10479	0.0820882
B4GALT1	0.00963682	-0.225592	0.0862794	0.0821579
EFCC1	0.00965287	0.262955	0.100592	0.0821629
UGT2A3	0.00965254	-0.727878	0.278445	0.0821629
CYP2C9	0.00965187	0.50462	0.193037	0.0821629
CCDC157	0.00966191	0.195486	0.0747916	0.0821959
WIPF2	0.00967795	-0.145056	0.0555101	0.0822884
OAF	0.00969384	-0.244153	0.0934532	0.0823795
MPND	0.00970373	-0.22354	0.0855749	0.0824197
APPL2	0.00972623	-0.239245	0.091616	0.0825667
DNMT3L	0.00973197	0.208907	0.0800047	0.0825715
TEKT2	0.00975264	0.260701	0.0998689	0.082641
SUSD1	0.00975572	-0.105547	0.0404344	0.082641
DEGS2	0.00974924	0.218034	0.0835202	0.082641
ATP13A5	0.00978092	-0.197891	0.0758378	0.0828104
SLC38A7	0.00979556	0.0958577	0.0367429	0.0828903
SOX6	0.00981963	0.248283	0.0952004	0.0830498
TCEA2	0.00985874	0.277177	0.106337	0.0832877
MS4A10	0.00985684	0.599396	0.229948	0.0832877
SPRED2	0.00986343	-0.158608	0.0608526	0.0832877
PALMD	0.00988196	0.407449	0.156365	0.0834
ZCCHC9	0.00992127	0.0751313	0.0288484	0.0836703
STX3	0.00992449	-0.206965	0.0794727	0.0836703
FOXO1	0.0099319	-0.134052	0.05148	0.0836884
FURIN	0.00994309	0.123193	0.0473169	0.0837383
SHISA5	0.00994832	0.112363	0.0431605	0.0837383
MBTD1	0.00999345	-0.0934094	0.0359022	0.0838132
MCM6	0.00996769	0.201168	0.0772925	0.0838132
AKAP1	0.00997533	-0.135137	0.0519275	0.0838132
NSUN5	0.00998075	0.103436	0.0397488	0.0838132
NAA35	0.00998062	-0.105811	0.0406615	0.0838132
EFNA1	0.00999405	-0.244349	0.0939168	0.0838132
SEC22B	0.00999068	0.101446	0.0389897	0.0838132
CYP2W1	0.0100235	0.556109	0.21383	0.0838795
RSBN1	0.0100134	-0.113561	0.0436592	0.0838795
AKAP9	0.0100337	-0.191112	0.0734949	0.0838795
NFIB	0.0100354	0.103841	0.0399344	0.0838795
ZYG11B	0.0100388	-0.148304	0.0570365	0.0838795
TPRN	0.0100215	-0.228862	0.0879977	0.0838795
TNFAIP8L3	0.0100316	-0.299616	0.115218	0.0838795
SLK	0.010052	-0.106482	0.0409593	0.0839457
GNPDA1	0.0100619	0.111886	0.0430439	0.0839844
HAND2	0.0100878	0.426733	0.164227	0.0841564
GPR143	0.0101187	-0.375229	0.144466	0.0842738
PGGT1B	0.010123	-0.123104	0.0473986	0.0842738
ASXL1	0.0101215	0.0926333	0.0356659	0.0842738
PDP2	0.0101173	-0.158162	0.0608926	0.0842738
SEMA3F	0.0101825	0.233324	0.0899092	0.0845094
DHRS9	0.0101822	-0.298824	0.115148	0.0845094
COA1	0.0101831	0.0941446	0.036278	0.0845094
PPP3CB	0.0101721	0.0649887	0.0250392	0.0845094
EXT2	0.0101595	0.118327	0.0455819	0.0845094
CD1D	0.0101759	0.188039	0.0724526	0.0845094
SH3RF1	0.0101969	-0.153376	0.0591133	0.0845797
BHLHA15	0.0102393	0.499614	0.192668	0.0848871
USP12	0.0102494	-0.0940798	0.0362853	0.0849267
DUSP12	0.01027	0.104997	0.0405073	0.0850093
ASIC5	0.0102662	0.14455	0.0557637	0.0850093
CDC42SE1	0.0102835	-0.0864703	0.0333656	0.0850761
PSMC5	0.0102967	0.0896208	0.0345874	0.0851413
ATF2	0.0103122	-0.0847527	0.0327154	0.0851809
SERPINB4	0.0103102	0.727101	0.280661	0.0851809
CAPG	0.010346	0.171812	0.066351	0.0853718
CALU	0.010344	0.183329	0.0707967	0.0853718
TTL	0.0103958	0.0944613	0.0365036	0.0856504
PODNL1	0.0103901	-0.200772	0.0775806	0.0856504
HMG20A	0.0103959	-0.0687403	0.026564	0.0856504
PPP1R3B	0.0104302	-0.1647	0.0636758	0.085889
C20orf202	0.0104812	0.408571	0.158066	0.0862643
SPA17	0.0105301	-0.197048	0.0762825	0.0865118
SLC25A43	0.010533	-0.146072	0.0565505	0.0865118
OLFM4	0.0105311	0.401379	0.155386	0.0865118
TUSC1	0.0105199	-0.136193	0.0527168	0.0865118
PBXIP1	0.010569	0.121356	0.047004	0.0867627
ACAN	0.0105988	0.5169	0.200285	0.0869622
OR1Q1	0.0106145	-0.206212	0.079918	0.0870016
LEPROT	0.0106106	-0.0921317	0.0357041	0.0870016
WFIKKN1	0.0106512	-0.384809	0.149205	0.0871682
DIAPH1	0.01065	0.121134	0.0469677	0.0871682
CAPN2	0.0106509	-0.157057	0.0608967	0.0871682
CCL28	0.0106877	-0.190782	0.0740086	0.0874219
FHL5	0.0107038	0.432523	0.167821	0.0874262
C1orf116	0.0107047	0.177191	0.0687517	0.0874262
POLR3C	0.0106944	0.102169	0.039637	0.0874262
UBE2W	0.0107383	-0.0792665	0.0307694	0.0876109
ZNF518A	0.010737	-0.101414	0.0393661	0.0876109
SPRYD7	0.0107462	-0.143811	0.0558298	0.0876307
PABPC4	0.0107576	0.0938815	0.0364518	0.0876339
KRAS	0.0107546	-0.121571	0.0472011	0.0876339
ANKRD12	0.0107684	-0.117004	0.0454361	0.0876773
ELF4	0.0107864	-0.169351	0.065779	0.0877344
ADAM9	0.0107865	0.149657	0.0581295	0.0877344
PKIG	0.0108124	-0.154104	0.0598768	0.0879006
CDC14A	0.0108546	-0.278908	0.108428	0.0881537
ABLIM3	0.0108495	0.277462	0.107859	0.0881537
VWA5A	0.0108762	-0.139161	0.0541151	0.0881991
NNT	0.0108858	-0.134977	0.0524946	0.0881991
ARID3A	0.0108819	0.188677	0.0733755	0.0881991
ARL13B	0.0108777	0.167343	0.0650754	0.0881991
LAMB3	0.0108879	0.179909	0.0699713	0.0881991
KRCC1	0.0108981	-0.134887	0.0524677	0.0882369
TMEM236.1	0.0109208	-0.473571	0.184261	0.0883761
CAST	0.0109762	-0.141788	0.0552072	0.0887787
UNC80	0.0110025	0.293832	0.114446	0.0889016
ORAI1	0.0110009	0.129624	0.0504869	0.0889016
GLP2R	0.0110265	0.410138	0.159795	0.0890502
RAB5B	0.0110533	-0.112921	0.0440105	0.0892213
RBP7	0.0110677	0.347507	0.135464	0.0892923
SLC30A8	0.0110789	0.344248	0.134213	0.0893376
PLAC8	0.011097	-0.241347	0.094116	0.0894387
NUP50	0.0111086	-0.086071	0.0335692	0.0894866
GSDMC	0.0111285	0.490982	0.19154	0.0895596
NMB	0.0111289	0.233978	0.091279	0.0895596
SUCLG2	0.0111379	-0.173771	0.0677987	0.0895866
GMDS	0.0111564	0.169464	0.0661338	0.0896448
MIPOL1	0.0111511	-0.283892	0.110782	0.0896448
SLC7A14	0.0111861	0.375052	0.14642	0.089801
PEPD	0.0111871	0.200238	0.0781736	0.089801
LMAN2L	0.0112129	-0.103028	0.0402356	0.0899626
ASPRV1	0.0112215	0.274417	0.10718	0.0899866
BEX1	0.0112306	0.431775	0.168658	0.0900142
MAGI3	0.0112381	-0.157603	0.0615682	0.0900293
ARHGAP17	0.0112514	-0.129	0.0504026	0.0900308
NSUN3	0.0112507	-0.140448	0.0548751	0.0900308
IL17REL	0.0112553	0.57395	0.224263	0.0900308
RFK	0.0112627	-0.232426	0.0908259	0.0900452
TBC1D4	0.0112931	-0.142926	0.0558725	0.0902426
FSIP1	0.0113242	-0.416558	0.162904	0.0904428
FBLIM1	0.0113295	-0.184289	0.0720748	0.0904428
FAM189A1	0.0113394	-0.52699	0.20613	0.0904769
PF4V1	0.011367	0.410374	0.160571	0.0905344
[truncated: 13,936 more rows]

## Sheet: Supplementary Data 4
Supplementary Data 4. Differential expression analysis of deconvoluted cell types between inflamed colonic biopsies of patients with CD (reference) and patients with UC. (linear regression, t test)
Gene	P-value	Beta-coefficient	Standard Error	BH-adjusted P
Plasma cells	0.000886097	0.086001	0.0254664	0.0248107
Endothelial cells	0.0021655	0.123452	0.0397159	0.0303171
Th2 cells	0.00512867	0.174051	0.061476	0.0478675
Class-switched memory B-cells	0.0413243	-0.0643693	0.0313386	0.231416
Fibroblasts	0.0406639	0.0909449	0.044131	0.231416
Eosinophils	0.0741693	0.0323682	0.0180294	0.346123
CD4+ Tcm	0.0960887	-0.0228441	0.0136604	0.377689
Epithelial cells	0.107911	-0.0516722	0.0319921	0.377689
CD4+ naive T-cells	0.277635	-0.0246097	0.0226042	0.706706
CD8+ Tem	0.257617	0.0133642	0.0117705	0.706706
Basophils	0.263301	-0.0400389	0.0356886	0.706706
pDC	0.336575	-0.0345477	0.0358619	0.72493
ratio	0.321837	-0.799623	0.805066	0.72493
Macrophages M1	0.399346	-0.00876514	0.0103771	0.790968
CD8+ Tcm	0.423733	0.0252725	0.0315251	0.790968
cDC	0.721784	-0.0449149	0.125955	0.887807
NK cells	0.508512	-0.00592558	0.00894577	0.887807
Macrophages M2	0.856099	0.00135848	0.00748123	0.887807
CD8+ naive T-cells	0.810403	0.00185683	0.00772923	0.887807
Tgd cells	0.813464	-0.00122261	0.00517436	0.887807
Tregs	0.540358	-0.0227463	0.0370846	0.887807
Th1 cells	0.743864	0.011685	0.0357111	0.887807
NKT	0.829092	0.0101519	0.0469648	0.887807
CD4+ Tem	0.61274	0.00380148	0.00749813	0.887807
naive B-cells	0.602036	-0.00743539	0.0142349	0.887807
Mast cells	0.676138	0.00458455	0.010958	0.887807
Neutrophils	0.664677	0.00859272	0.0197928	0.887807
Memory B-cells	0.996858	-0.00012084	0.0306424	0.996858

## Sheet: Supplementary Data 5
Supplementary Data 5. Relative abundances of mucosal bacterial groups in different groups (CD, UC and non-IBD controls) and biopsy locations (ileum or colon).
Group	Biopsy location	Bacterial group	Median counts	Mean counts	Standard Deviation	Number (n)
CD	Colon	Bacteroides	0.548383	0.498684	0.273943	193
CD	Colon	Escherichia/Shigella	0	0.0921417	0.214341	193
CD	Colon	Faecalibacterium	0.0362429	0.0700862	0.0921237	193
CD	Colon	Parabacteroides	0.0156349	0.0414444	0.0782004	193
CD	Colon	Sutterella	0	0.0406613	0.0789877	193
CD	Colon	Lachnoclostridium	0.00715546	0.0406057	0.136349	193
CD	Colon	Alistipes	0.00769325	0.0310125	0.0596964	193
CD	Colon	Agathobacter	0.00201184	0.0166908	0.0493583	193
CD	Colon	Roseburia	0.00415988	0.0149063	0.0280099	193
CD	Colon	Blautia	0.00726082	0.0148689	0.0208549	193
CD	Colon	Lachnospiraceae_UCG-004	0	0.0125149	0.0907122	193
CD	Colon	Prevotella_9	0	0.0106497	0.0512711	193
CD	Colon	Anaerostipes	0	0.0103139	0.0350572	193
CD	Colon	Haemophilus	0	0.00932609	0.0707391	193
CD	Colon	Intestinibacter	0	0.00741714	0.0326673	193
CD	Colon	Flavonifractor	0	0.00684255	0.0687912	193
CD	Colon	Odoribacter	0.000910181	0.00635965	0.0151265	193
CD	Colon	Subdoligranulum	0	0.00614288	0.0111313	193
CD	Colon	Lachnospira	0	0.00537109	0.0374721	193
CD	Colon	Dorea	0	0.00461459	0.00805753	193
CD	Colon	Lachnospiraceae_NK4A136_group	0	0.00406166	0.00803826	193
CD	Colon	Fusicatenibacter	0	0.00386581	0.0107078	193
CD	Colon	Clostridium_sensu_stricto_1	0	0.0038141	0.0344889	193
CD	Colon	Ruminococcaceae_UCG-002	0	0.00378253	0.00763374	193
CD	Colon	Parasutterella	0	0.00366564	0.0182881	193
CD	Colon	Bifidobacterium	0	0.00301357	0.011456	193
CD	Colon	Akkermansia	0	0.0028275	0.0180539	193
CD	Colon	Veillonella	0	0.00231028	0.0100966	193
CD	Colon	Streptococcus	0	0.00189758	0.00662866	193
CD	Colon	Coprobacter	0	0.00181199	0.00717099	193
CD	Colon	Lachnospiraceae_UCG-010	0	0.00167778	0.00457522	193
CD	Colon	Ruminococcaceae_UCG-003	0	0.00160576	0.00350012	193
CD	Colon	Fusobacterium	0	0.00157785	0.0105109	193
CD	Colon	Erysipelotrichaceae_UCG-003	0	0.00141652	0.00533983	193
CD	Colon	Ruminococcus_2	0	0.00131457	0.00668342	193
CD	Colon	Phascolarctobacterium	0	0.00124768	0.00607465	193
CD	Colon	Coprococcus_1	0	0.00120006	0.00264401	193
CD	Colon	Dialister	0	0.00112412	0.00425044	193
CD	Colon	Ruminiclostridium_6	0	0.00101931	0.00447738	193
CD	Colon	Christensenellaceae_R-7_group	0	0.00100524	0.00356618	193
CD	Colon	Lachnospiraceae_ND3007_group	0	0.000909358	0.00393081	193
CD	Colon	Ruminococcus_1	0	0.000818128	0.00410413	193
CD	Colon	Coprococcus_3	0	0.000700734	0.00208355	193
CD	Colon	CAG-56	0	0.000664953	0.00218764	193
CD	Colon	GCA-900066575	0	0.000572254	0.00286454	193
CD	Colon	Ruminococcaceae_UCG-013	0	0.000480615	0.00280982	193
CD	Colon	Campylobacter	0	0.00044598	0.00296141	193
CD	Colon	Ruminococcaceae_UCG-005	0	0.000425485	0.00174544	193
CD	Colon	Ruminiclostridium_9	0	0.000388856	0.00107173	193
CD	Colon	Bilophila	0	0.000359971	0.00193043	193
CD	Colon	Butyricicoccus	0	0.000351871	0.000975996	193
CD	Colon	Ruminiclostridium_5	0	0.000317399	0.001132	193
CD	Colon	Oscillibacter	0	0.000208234	0.000969258	193
CD	Colon	Collinsella	0	0.000125221	0.00048785	193
CD	Ileum	Bacteroides	0.543164	0.497049	0.274417	197
CD	Ileum	Escherichia/Shigella	0.000242718	0.0664183	0.161836	197
CD	Ileum	Faecalibacterium	0.0332029	0.0632799	0.0804821	197
CD	Ileum	Parabacteroides	0.0150633	0.0401033	0.0752159	197
CD	Ileum	Sutterella	0	0.0351025	0.061899	197
CD	Ileum	Alistipes	0.00530657	0.0343984	0.0731293	197
CD	Ileum	Lachnoclostridium	0.0109915	0.0330743	0.0874996	197
CD	Ileum	Haemophilus	0.000758965	0.0298324	0.0966494	197
CD	Ileum	Anaerostipes	0.000507895	0.0173149	0.0812987	197
CD	Ileum	Blautia	0.00769109	0.0153119	0.0239035	197
CD	Ileum	Agathobacter	0.000358732	0.0146217	0.0524041	197
CD	Ileum	Streptococcus	0	0.0138246	0.0405179	197
CD	Ileum	Roseburia	0.00449809	0.0135698	0.0248634	197
CD	Ileum	Lachnospira	0	0.0108361	0.0670729	197
CD	Ileum	Subdoligranulum	0	0.0096576	0.0569873	197
CD	Ileum	Lachnospiraceae_UCG-004	0	0.00737631	0.0596261	197
CD	Ileum	Fusobacterium	0	0.00672478	0.0496069	197
CD	Ileum	Prevotella_9	0	0.00578257	0.0329938	197
CD	Ileum	Odoribacter	0	0.00574996	0.0138319	197
CD	Ileum	Intestinibacter	0	0.0055201	0.0153463	197
CD	Ileum	Veillonella	0	0.0054802	0.0167974	197
CD	Ileum	Akkermansia	0	0.00505749	0.0278017	197
CD	Ileum	Clostridium_sensu_stricto_1	0	0.00503554	0.0421829	197
CD	Ileum	Dorea	0	0.00480984	0.0118141	197
CD	Ileum	Fusicatenibacter	0	0.00368269	0.00858161	197
CD	Ileum	Lachnospiraceae_NK4A136_group	0	0.00358709	0.009066	197
CD	Ileum	Coprobacter	0	0.00284131	0.00912573	197
CD	Ileum	Campylobacter	0	0.0027223	0.0206134	197
CD	Ileum	Ruminococcaceae_UCG-002	0	0.00246391	0.00599811	197
CD	Ileum	Erysipelotrichaceae_UCG-003	0	0.00181058	0.00744483	197
CD	Ileum	Dialister	0	0.00163185	0.00479207	197
CD	Ileum	Lachnospiraceae_UCG-010	0	0.0014276	0.00401257	197
CD	Ileum	Bifidobacterium	0	0.00142726	0.00462637	197
CD	Ileum	Parasutterella	0	0.00140776	0.00727515	197
CD	Ileum	Ruminococcaceae_UCG-003	0	0.00140469	0.00369346	197
CD	Ileum	Flavonifractor	0	0.00122957	0.00458351	197
CD	Ileum	Phascolarctobacterium	0	0.00119218	0.00385498	197
CD	Ileum	Coprococcus_1	0	0.00110335	0.00290649	197
CD	Ileum	Coprococcus_3	0	0.00102392	0.00359121	197
CD	Ileum	CAG-56	0	0.00076235	0.00231152	197
CD	Ileum	Ruminococcus_2	0	0.000752188	0.00350923	197
CD	Ileum	Bilophila	0	0.000673822	0.00249088	197
CD	Ileum	Christensenellaceae_R-7_group	0	0.000598763	0.00268859	197
CD	Ileum	Ruminiclostridium_9	0	0.000574553	0.00164011	197
CD	Ileum	Ruminococcaceae_UCG-005	0	0.000519832	0.0051475	197
CD	Ileum	Ruminiclostridium_5	0	0.00047137	0.00141103	197
CD	Ileum	GCA-900066575	0	0.000460507	0.00205634	197
CD	Ileum	Ruminococcus_1	0	0.000418078	0.00185609	197
CD	Ileum	Butyricicoccus	0	0.000383277	0.0011998	197
CD	Ileum	Lachnospiraceae_ND3007_group	0	0.000310767	0.00164236	197
CD	Ileum	Oscillibacter	0	0.000240651	0.000910315	197
CD	Ileum	Ruminiclostridium_6	0	0.000227134	0.00182309	197
CD	Ileum	Ruminococcaceae_UCG-013	0	0.000221166	0.00100989	197
CD	Ileum	Collinsella	0	0.000155562	0.000877505	197
UC	Colon	Bacteroides	0.521625	0.492581	0.224201	242
UC	Colon	Faecalibacterium	0.10531	0.123459	0.10221	242
UC	Colon	Alistipes	0.0134591	0.0333985	0.0443771	242
UC	Colon	Sutterella	0	0.0331847	0.0567473	242
UC	Colon	Parabacteroides	0.0152607	0.0309225	0.0496101	242
UC	Colon	Escherichia/Shigella	0	0.0298094	0.108862	242
UC	Colon	Agathobacter	0.0123599	0.0287479	0.0428104	242
UC	Colon	Roseburia	0.0149574	0.0259413	0.0391124	242
UC	Colon	Blautia	0.0123102	0.0222109	0.0318719	242
UC	Colon	Lachnoclostridium	0.004813	0.0131744	0.0317372	242
UC	Colon	Anaerostipes	0.00220927	0.0129967	0.0301153	242
UC	Colon	Subdoligranulum	0.00400034	0.0123444	0.0196945	242
UC	Colon	Prevotella_9	0	0.011743	0.0481363	242
UC	Colon	Haemophilus	0.000209663	0.0111521	0.0429919	242
UC	Colon	Lachnospira	0.00452323	0.0102102	0.0185318	242
UC	Colon	Lachnospiraceae_NK4A136_group	0.00279244	0.00842127	0.0152141	242
UC	Colon	Ruminococcaceae_UCG-002	0.0018914	0.00728495	0.0115428	242
UC	Colon	Dorea	0.00313997	0.00699247	0.0111621	242
UC	Colon	Fusicatenibacter	0.00142566	0.00619781	0.0154249	242
UC	Colon	Lachnospiraceae_UCG-004	0.00244396	0.00604843	0.0107231	242
UC	Colon	Odoribacter	0.00317449	0.00525832	0.00667076	242
UC	Colon	Intestinibacter	0	0.00402725	0.0155633	242
UC	Colon	Bifidobacterium	0.000511483	0.00383431	0.0105702	242
UC	Colon	Ruminiclostridium_6	0	0.00345415	0.0166456	242
UC	Colon	Fusobacterium	0	0.00342871	0.0348428	242
UC	Colon	Christensenellaceae_R-7_group	0	0.00334532	0.0138431	242
UC	Colon	Ruminococcus_2	0	0.00321832	0.0113486	242
UC	Colon	Ruminococcaceae_UCG-005	0	0.0027416	0.00911132	242
UC	Colon	Akkermansia	0	0.00273341	0.0259192	242
UC	Colon	Erysipelotrichaceae_UCG-003	0	0.00253971	0.0102441	242
UC	Colon	Coprococcus_1	0.000724475	0.00253837	0.00476369	242
UC	Colon	GCA-900066575	0	0.00248457	0.0156377	242
UC	Colon	Dialister	0	0.00232119	0.00852149	242
UC	Colon	Parasutterella	0	0.00218356	0.00808446	242
UC	Colon	Coprococcus_3	0	0.00211742	0.00407687	242
UC	Colon	Veillonella	0	0.00180487	0.011705	242
UC	Colon	Ruminococcaceae_UCG-003	0	0.00168631	0.00345361	242
UC	Colon	Lachnospiraceae_UCG-010	0	0.00166525	0.00402731	242
UC	Colon	Ruminococcus_1	0	0.00160144	0.00501134	242
UC	Colon	Campylobacter	0	0.0014464	0.0142732	242
UC	Colon	Streptococcus	0	0.00131749	0.00340964	242
UC	Colon	Coprobacter	0	0.00122414	0.00397912	242
UC	Colon	Butyricicoccus	0	0.00103972	0.00437897	242
UC	Colon	Lachnospiraceae_ND3007_group	0	0.000920525	0.00571046	242
UC	Colon	CAG-56	0	0.000914803	0.00532068	242
UC	Colon	Flavonifractor	0	0.000902999	0.00298448	242
UC	Colon	Clostridium_sensu_stricto_1	0	0.000686526	0.00291124	242
UC	Colon	Ruminiclostridium_9	0	0.000585305	0.00188406	242
UC	Colon	Ruminiclostridium_5	0	0.000546004	0.00128513	242
UC	Colon	Phascolarctobacterium	0	0.000449403	0.00210617	242
UC	Colon	Ruminococcaceae_UCG-013	0	0.000438563	0.00191349	242
UC	Colon	Bilophila	0	0.000410667	0.00157155	242
UC	Colon	Collinsella	0	0.000388909	0.00138681	242
UC	Colon	Oscillibacter	0	0.000342592	0.000960933	242
UC	Ileum	Bacteroides	0.588382	0.510044	0.267298	64
UC	Ileum	Faecalibacterium	0.0945565	0.127476	0.126306	64
UC	Ileum	Parabacteroides	0.0158457	0.0532334	0.11412	64
UC	Ileum	Sutterella	0	0.0332787	0.0545312	64
UC	Ileum	Alistipes	0.00504293	0.0269389	0.0396607	64
UC	Ileum	Escherichia/Shigella	0	0.0261329	0.0806131	64
UC	Ileum	Roseburia	0.00899112	0.0215808	0.0314001	64
UC	Ileum	Haemophilus	0.00091237	0.0210502	0.0500234	64
UC	Ileum	Blautia	0.00883117	0.0173315	0.029242	64
UC	Ileum	Prevotella_9	0	0.0162912	0.0452419	64
UC	Ileum	Agathobacter	0.00457723	0.0155762	0.0288319	64
UC	Ileum	Anaerostipes	0.00271349	0.0120604	0.027191	64
UC	Ileum	Fusobacterium	0	0.0113906	0.0616401	64
UC	Ileum	Lachnoclostridium	0.00144622	0.00994173	0.0286034	64
UC	Ileum	Subdoligranulum	0.00129432	0.00882009	0.0166489	64
UC	Ileum	Lachnospira	0.00167858	0.00789034	0.0158297	64
UC	Ileum	Akkermansia	0	0.00695292	0.0406884	64
UC	Ileum	Lachnospiraceae_NK4A136_group	0	0.00611152	0.0108298	64
UC	Ileum	Ruminococcaceae_UCG-002	0.000192502	0.00586004	0.0122107	64
UC	Ileum	Fusicatenibacter	0	0.00530695	0.0167509	64
UC	Ileum	Odoribacter	0.00179878	0.0051859	0.00851257	64
UC	Ileum	Dorea	0.00171149	0.00473623	0.00675683	64
UC	Ileum	Lachnospiraceae_UCG-004	0	0.00421678	0.00835051	64
UC	Ileum	Streptococcus	0	0.00293287	0.00627664	64
UC	Ileum	Intestinibacter	0	0.00245886	0.00926432	64
UC	Ileum	Veillonella	0	0.00225084	0.00757061	64
UC	Ileum	Parasutterella	0	0.0020467	0.00763364	64
UC	Ileum	Bifidobacterium	0	0.00197206	0.00540987	64
UC	Ileum	Ruminococcaceae_UCG-003	0	0.00181814	0.0064624	64
UC	Ileum	Dialister	0	0.00179813	0.00445717	64
UC	Ileum	Erysipelotrichaceae_UCG-003	0	0.00179123	0.00623197	64
UC	Ileum	Coprococcus_1	0	0.00165753	0.00357546	64
UC	Ileum	Coprococcus_3	0	0.00133912	0.00434278	64
UC	Ileum	Christensenellaceae_R-7_group	0	0.00132175	0.00449768	64
UC	Ileum	Flavonifractor	0	0.00123911	0.00585399	64
UC	Ileum	Coprobacter	0	0.00120996	0.00429435	64
UC	Ileum	Ruminococcus_2	0	0.00120962	0.00500263	64
UC	Ileum	Lachnospiraceae_UCG-010	0	0.00100104	0.00197312	64
UC	Ileum	Campylobacter	0	0.000848543	0.00267499	64
UC	Ileum	GCA-900066575	0	0.000773997	0.00391823	64
UC	Ileum	Butyricicoccus	0	0.000756201	0.00304679	64
UC	Ileum	CAG-56	0	0.000708352	0.00263345	64
UC	Ileum	Ruminococcaceae_UCG-005	0	0.000668746	0.00237308	64
UC	Ileum	Ruminiclostridium_5	0	0.000616649	0.00242624	64
UC	Ileum	Ruminiclostridium_9	0	0.000556286	0.00162319	64
UC	Ileum	Clostridium_sensu_stricto_1	0	0.000483142	0.00334213	64
UC	Ileum	Phascolarctobacterium	0	0.000456374	0.00230543	64
UC	Ileum	Ruminococcus_1	0	0.000441465	0.00135915	64
UC	Ileum	Ruminiclostridium_6	0	0.000380634	0.002095	64
UC	Ileum	Bilophila	0	0.000184878	0.000747289	64
UC	Ileum	Collinsella	0	0.000153755	0.000778143	64
UC	Ileum	Lachnospiraceae_ND3007_group	0	0.000152896	0.000689838	64
UC	Ileum	Ruminococcaceae_UCG-013	0	0.000130593	0.000452566	64
UC	Ileum	Oscillibacter	0	0.000101914	0.00046217	64
Control	Colon	Bacteroides	0.592013	0.589867	0.174896	50
Control	Colon	Faecalibacterium	0.0689974	0.0830776	0.0491221	50
Control	Colon	Sutterella	0.0072388	0.0499287	0.0758521	50
Control	Colon	Alistipes	0.0168285	0.0347201	0.0459946	50
Control	Colon	Escherichia/Shigella	0	0.0314382	0.0861446	50
Control	Colon	Parabacteroides	0.0169355	0.0279486	0.0304696	50
Control	Colon	Roseburia	0.00971798	0.0161631	0.0166203	50
Control	Colon	Agathobacter	0.00739525	0.0134554	0.0239616	50
Control	Colon	Subdoligranulum	0.00932765	0.0114915	0.0130889	50
Control	Colon	Blautia	0.00780822	0.010714	0.0113191	50
Control	Colon	Lachnospiraceae_NK4A136_group	0.00584635	0.00982331	0.00966682	50
Control	Colon	Anaerostipes	0	0.00953851	0.0164127	50
Control	Colon	Ruminococcaceae_UCG-002	0.00266154	0.00909696	0.0129722	50
Control	Colon	Odoribacter	0.00233244	0.00810234	0.0129841	50
Control	Colon	Lachnospira	0.00113554	0.00756047	0.0146995	50
Control	Colon	Lachnoclostridium	0.00309769	0.00638874	0.00939701	50
Control	Colon	Fusicatenibacter	0.00356389	0.00600885	0.00818518	50
Control	Colon	Intestinibacter	0	0.00422381	0.0123976	50
Control	Colon	Bifidobacterium	0	0.00357808	0.0141901	50
Control	Colon	Parasutterella	0	0.00347929	0.0108111	50
Control	Colon	GCA-900066575	0	0.00342962	0.0108881	50
Control	Colon	Dorea	0.00123486	0.00321758	0.00478068	50
Control	Colon	Lachnospiraceae_UCG-004	0.00220331	0.00260309	0.00274217	50
Control	Colon	Ruminococcaceae_UCG-003	0.00027457	0.00240642	0.00320522	50
Control	Colon	Coprococcus_3	0	0.00236921	0.00496317	50
Control	Colon	Coprococcus_1	0.000769428	0.00236394	0.00413291	50
Control	Colon	Akkermansia	0	0.00216086	0.0090205	50
Control	Colon	Lachnospiraceae_UCG-010	0	0.00214117	0.00369698	50
Control	Colon	Dialister	0	0.00170506	0.00824365	50
Control	Colon	Erysipelotrichaceae_UCG-003	0	0.00169502	0.00474157	50
Control	Colon	Phascolarctobacterium	0	0.00166745	0.00472153	50
Control	Colon	Coprobacter	0	0.00163209	0.00385258	50
Control	Colon	Haemophilus	0	0.00143372	0.00539022	50
Control	Colon	CAG-56	0	0.00136652	0.00224552	50
Control	Colon	Christensenellaceae_R-7_group	0	0.00130275	0.00282106	50
Control	Colon	Ruminococcus_2	0	0.00118502	0.00384655	50
Control	Colon	Clostridium_sensu_stricto_1	0	0.00104958	0.00312758	50
Control	Colon	Ruminiclostridium_9	0	0.000843637	0.00194392	50
Control	Colon	Ruminococcaceae_UCG-005	0	0.000830412	0.00221039	50
Control	Colon	Lachnospiraceae_ND3007_group	0	0.000575211	0.00176928	50
Control	Colon	Ruminiclostridium_6	0	0.000541758	0.00265975	50
Control	Colon	Streptococcus	0	0.000505309	0.00180158	50
Control	Colon	Prevotella_9	0	0.000498541	0.00212401	50
Control	Colon	Ruminiclostridium_5	0	0.000365379	0.00063873	50
Control	Colon	Ruminococcaceae_UCG-013	0	0.000363577	0.00116603	50
Control	Colon	Ruminococcus_1	0	0.000341987	0.00138405	50
Control	Colon	Oscillibacter	0	0.000310541	0.000883148	50
Control	Colon	Butyricicoccus	0	0.000294836	0.000595508	50
Control	Colon	Collinsella	0	0.000255367	0.000626801	50
Control	Colon	Veillonella	0	0.000243511	0.000942884	50
Control	Colon	Flavonifractor	0	0.000240187	0.000667475	50
Control	Colon	Fusobacterium	0	0.000211105	0.000822797	50
Control	Colon	Bilophila	0	7.8911e-05	0.000257858	50
Control	Colon	Campylobacter	0	0	0	50
Control	Ileum	Bacteroides	0.601173	0.614132	0.142698	9
Control	Ileum	Faecalibacterium	0.0741451	0.0781443	0.0381114	9
Control	Ileum	Sutterella	0	0.0527512	0.0874402	9
Control	Ileum	Alistipes	0.0166814	0.0417149	0.0561877	9
Control	Ileum	Parabacteroides	0.0244124	0.0256713	0.0263449	9
Control	Ileum	Roseburia	0.0126464	0.0147801	0.0101227	9
Control	Ileum	Agathobacter	0.00812183	0.0145478	0.0205167	9
Control	Ileum	Anaerostipes	0	0.0130244	0.025093	9
Control	Ileum	Blautia	0.0121543	0.0111796	0.00843405	9
Control	Ileum	Subdoligranulum	0.00359879	0.010221	0.0153197	9
Control	Ileum	Ruminococcaceae_UCG-002	0.00851294	0.0100929	0.00965749	9
Control	Ileum	Escherichia/Shigella	0.000910205	0.00814842	0.0155241	9
Control	Ileum	Bifidobacterium	0	0.00778401	0.0212063	9
Control	Ileum	Lachnospiraceae_NK4A136_group	0.0069875	0.0077825	0.00638865	9
Control	Ileum	Lachnoclostridium	0.00246952	0.007127	0.0154923	9
Control	Ileum	GCA-900066575	0	0.00681371	0.0184863	9
Control	Ileum	Lachnospira	0.000840189	0.00663865	0.0139259	9
Control	Ileum	Fusicatenibacter	0.00511761	0.00589771	0.0060906	9
Control	Ileum	Intestinibacter	0	0.00494024	0.013218	9
Control	Ileum	Odoribacter	0.000494507	0.00387375	0.00659193	9
Control	Ileum	Ruminococcus_2	0	0.00384873	0.00608552	9
Control	Ileum	Lachnospiraceae_UCG-004	0	0.00308774	0.00442569	9
Control	Ileum	Ruminococcaceae_UCG-003	0	0.00299834	0.00465574	9
Control	Ileum	Akkermansia	0	0.00283646	0.00699598	9
Control	Ileum	Erysipelotrichaceae_UCG-003	0	0.00281006	0.00843017	9
Control	Ileum	Dorea	0.00177148	0.00225872	0.002493	9
Control	Ileum	Prevotella_9	0	0.00225667	0.00677001	9
Control	Ileum	Ruminococcus_1	0	0.00209763	0.00317979	9
Control	Ileum	Christensenellaceae_R-7_group	0	0.0020262	0.00309027	9
Control	Ileum	Coprococcus_3	0	0.00178605	0.00351412	9
Control	Ileum	Lachnospiraceae_UCG-010	0.000945213	0.00163195	0.00209303	9
Control	Ileum	Ruminiclostridium_6	0	0.00160791	0.00360198	9
Control	Ileum	Dialister	0	0.00154131	0.00418116	9
Control	Ileum	Ruminococcaceae_UCG-005	0	0.00117191	0.00235251	9
Control	Ileum	Phascolarctobacterium	0	0.00113448	0.00226961	9
Control	Ileum	CAG-56	0	0.00104808	0.00242911	9
Control	Ileum	Ruminococcaceae_UCG-013	0	0.00078854	0.00155271	9
Control	Ileum	Streptococcus	0	0.000732884	0.00108426	9
Control	Ileum	Coprobacter	0	0.000687689	0.0013023	9
Control	Ileum	Coprococcus_1	0	0.00062906	0.000976808	9
Control	Ileum	Haemophilus	0	0.000394991	0.000704653	9
Control	Ileum	Lachnospiraceae_ND3007_group	0	0.000392466	0.0011774	9
Control	Ileum	Parasutterella	0	0.000333703	0.000763931	9
Control	Ileum	Butyricicoccus	0	0.000305138	0.000486873	9
Control	Ileum	Clostridium_sensu_stricto_1	0	0.000211932	0.000635795	9
Control	Ileum	Ruminiclostridium_9	0	0.000206673	0.000354708	9
Control	Ileum	Oscillibacter	0	0.000156921	0.000470762	9
Control	Ileum	Bilophila	0	0.000145781	0.000317629	9
Control	Ileum	Fusobacterium	0	0.000103865	0.000311596	9
Control	Ileum	Collinsella	0	6.26484e-05	0.000124745	9
Control	Ileum	Ruminiclostridium_5	0	5.81647e-05	0.000174494	9
Control	Ileum	Campylobacter	0	1.66185e-05	4.98554e-05	9
Control	Ileum	Flavonifractor	0	0	0	9
Control	Ileum	Veillonella	0	0	0	9

## Sheet: Supplementary Data 6
Supplementary Data 6. Comparison of relative abundances of bacterial groups between non-IBD controls and ileal CD (group 1), colonic CD (group 2) and UC (group 3). (linear regression, t test)
Bacterial group	P-value	Beta-coefficient	Standard Error	Group	BH-adjusted P
Ruminococcus_2	0.000516846	0.935203	0.265064	1	0.0584036
Ruminococcus_1	0.000606981	0.863895	0.248044	1	0.0679819
Ruminococcaceae_UCG.002	0.000926039	1.69729	0.504947	1	0.10279
Lachnospiraceae_NK4A136_group	0.00304473	1.24369	0.414687	1	0.33492
GCA.900066575	0.00904576	0.527743	0.200241	1	0.985988
Agathobacter	0.124807	0.924438	0.5998	1	1
Akkermansia	0.37043	0.405596	0.451842	1	1
Alistipes	0.628484	0.404796	0.83533	1	1
Anaerostipes	0.931614	-0.0499194	0.580999	1	1
Bacteroides	0.22364	0.881927	0.722526	1	1
Bifidobacterium	0.192327	0.557015	0.425835	1	1
Bilophila	0.573679	-0.171886	0.305006	1	1
Blautia	0.720742	0.163193	0.455897	1	1
Butyricicoccus	0.994962	0.00136814	0.216409	1	1
CAG.56	0.751829	0.0728518	0.230066	1	1
Campylobacter	0.229656	-0.527089	0.437472	1	1
Christensenellaceae_R.7_group	0.0231625	0.621056	0.271441	1	1
Clostridium_sensu_stricto_1	0.786225	-0.0821906	0.302646	1	1
Collinsella	0.647823	-0.0924707	0.202137	1	1
Coprobacter	0.678585	-0.20142	0.485361	1	1
Coprococcus_1	0.797157	-0.0741477	0.288104	1	1
Coprococcus_3	0.326578	0.248407	0.252602	1	1
Dialister	0.874228	-0.088438	0.558006	1	1
Dorea	0.945732	-0.0317447	0.465794	1	1
Erysipelotrichaceae_UCG.003	0.751551	-0.179772	0.567064	1	1
Escherichia.Shigella	0.503796	-0.694819	1.03748	1	1
Faecalibacterium	0.0391207	1.536	0.73978	1	1
Flavonifractor	0.101769	-0.766542	0.466338	1	1
Fusicatenibacter	0.0214095	1.48277	0.639521	1	1
Fusobacterium	0.338893	-0.441328	0.460386	1	1
Haemophilus	0.0450651	-1.56421	0.77573	1	1
Intestinibacter	0.852687	-0.106966	0.575313	1	1
Lachnoclostridium	0.030316	-1.26901	0.581809	1	1
Lachnospira	0.236413	0.622775	0.524444	1	1
Lachnospiraceae_ND3007_group	0.852904	0.0383253	0.20644	1	1
Lachnospiraceae_UCG.004	0.833154	0.0783131	0.371278	1	1
Lachnospiraceae_UCG.010	0.304646	0.322172	0.313059	1	1
Odoribacter	0.730144	-0.186834	0.540911	1	1
Oscillibacter	0.677931	-0.0769573	0.185044	1	1
Parabacteroides	0.856493	-0.148806	0.821814	1	1
Parasutterella	0.77254	-0.0794127	0.274369	1	1
Phascolarctobacterium	0.703359	0.123801	0.32466	1	1
Prevotella_9	0.958052	0.0185903	0.353007	1	1
Roseburia	0.106689	0.814531	0.50267	1	1
Ruminiclostridium_5	0.189281	-0.427466	0.32455	1	1
Ruminiclostridium_6	0.0179031	0.339495	0.142231	1	1
Ruminiclostridium_9	0.912609	-0.0488983	0.444997	1	1
Ruminococcaceae_UCG.003	0.132662	0.658483	0.436162	1	1
Ruminococcaceae_UCG.005	0.0601684	0.26926	0.142461	1	1
Ruminococcaceae_UCG.013	0.0294627	0.470257	0.214469	1	1
Streptococcus	0.23045	-0.803923	0.66838	1	1
Subdoligranulum	0.345547	0.578801	0.612196	1	1
Sutterella	0.966251	0.0341236	0.805512	1	1
Veillonella	0.0417223	-1.11016	0.541751	1	1
Acidaminococcaceae	0.722194	0.136692	0.383946	1	1
Akkermansiaceae	0.288636	0.517645	0.486559	1	1
Bacteroidaceae	0.195351	0.965303	0.743014	1	1
Barnesiellaceae	0.649725	0.251532	0.55304	1	1
Bifidobacteriaceae	0.172558	0.640903	0.468212	1	1
Burkholderiaceae	0.77587	-0.257766	0.90418	1	1
Campylobacteraceae	0.27781	-0.502241	0.461552	1	1
Christensenellaceae	0.0176508	0.733248	0.306504	1	1
Clostridiaceae_1	0.875657	-0.0520502	0.33222	1	1
Coriobacteriaceae	0.998386	0.000474195	0.234184	1	1
Desulfovibrionaceae	0.0958219	0.884346	0.528538	1	1
Enterobacteriaceae	0.491806	-0.730581	1.06084	1	1
Erysipelotrichaceae	0.312204	0.556774	0.549565	1	1
Fusobacteriaceae	0.401399	-0.406292	0.483174	1	1
Lachnospiraceae	0.759253	0.145368	0.473708	1	1
Marinifilaceae	0.894151	-0.0781063	0.586298	1	1
Pasteurellaceae	0.0502038	-1.59238	0.808361	1	1
Peptostreptococcaceae	0.975474	-0.0190325	0.61832	1	1
Prevotellaceae	0.770425	0.175547	0.600761	1	1
Rikenellaceae	0.534499	0.54392	0.874175	1	1
Ruminococcaceae	0.0348638	1.47151	0.692758	1	1
Streptococcaceae	0.277489	-0.760464	0.698388	1	1
Tannerellaceae	0.898891	-0.109628	0.861722	1	1
Veillonellaceae	0.0862992	-1.3698	0.79474	1	1
Actinobacteria	0.23334	0.559428	0.468005	1	1
Alphaproteobacteria	0.143643	0.85406	0.581783	1	1
Bacilli	0.18038	-0.930915	0.692548	1	1
Bacteroidia	0.304898	0.654041	0.635872	1	1
Campylobacteria	0.610659	-0.227109	0.445382	1	1
Clostridia	0.465406	0.336412	0.45999	1	1
Coriobacteriia	0.849996	0.0458108	0.241919	1	1
Deltaproteobacteria	0.101784	0.854464	0.51985	1	1
Erysipelotrichia	0.332605	0.520309	0.535746	1	1
Fusobacteriia	0.350745	-0.447259	0.478204	1	1
Gammaproteobacteria	0.201835	-1.04442	0.815653	1	1
Negativicutes	0.209461	-0.776066	0.616404	1	1
Verrucomicrobiae	0.307209	0.49162	0.480258	1	1
Bacteroidales	0.265266	0.713749	0.638931	1	1
Betaproteobacteriales	0.782797	-0.255489	0.925551	1	1
Bifidobacteriales	0.149374	0.677029	0.467818	1	1
Campylobacterales	0.707422	-0.169853	0.451922	1	1
Clostridiales	0.375124	0.40841	0.459475	1	1
Coriobacteriales	0.67762	0.0973663	0.233878	1	1
Desulfovibrionales	0.0882074	0.90471	0.528103	1	1
Enterobacteriales	0.502602	-0.70514	1.04995	1	1
Erysipelotrichales	0.295862	0.574168	0.547851	1	1
Fusobacteriales	0.422004	-0.387316	0.481394	1	1
Lactobacillales	0.223078	-0.844779	0.691249	1	1
Pasteurellales	0.0517778	-1.56194	0.798358	1	1
Rhodospirillales	0.0932277	0.816085	0.483892	1	1
Selenomonadales	0.262694	-0.71336	0.635142	1	1
Verrucomicrobiales	0.262459	0.544925	0.484937	1	1
Actinobacteria.1	0.137478	0.805163	0.539976	1	1
Bacteroidetes	0.306991	0.666656	0.650954	1	1
Epsilonbacteraeota	0.656409	-0.216961	0.486972	1	1
Firmicutes	0.781306	0.0889229	0.319885	1	1
Fusobacteria	0.357555	-0.473185	0.513149	1	1
Proteobacteria	0.571939	-0.46164	0.815455	1	1
Verrucomicrobia	0.281703	0.555926	0.515053	1	1
Lachnospiraceae_NK4A136_group	6.58672e-09	1.20195	0.199784	2	7.44299e-07
Faecalibacterium	1.02714e-05	1.50743	0.334481	2	0.0011504
Ruminococcaceae	4.02939e-05	1.33943	0.320199	2	0.00447262
Subdoligranulum	7.49923e-05	1.11214	0.276004	2	0.00824915
Alphaproteobacteria	0.000215438	1.08017	0.28748	2	0.0233851
Rhodospirillales	0.000214542	0.909019	0.241859	2	0.0233851
GCA.900066575	0.000428123	0.393225	0.110094	2	0.0458092
Ruminococcaceae_UCG.002	0.000831397	0.914422	0.270155	2	0.0881281
Coprococcus_3	0.00130268	0.360526	0.110808	2	0.136782
Lachnoclostridium	0.00161766	-0.832708	0.261131	2	0.168236
Bacilli	0.00167435	-0.680442	0.214079	2	0.172458
Fusicatenibacter	0.00181412	0.952627	0.302023	2	0.18504
Campylobacteria	0.00358038	-0.369059	0.125451	2	0.361619
Epsilonbacteraeota	0.00370568	-0.423525	0.144508	2	0.370568
Roseburia	0.00411871	0.675035	0.233041	2	0.407753
Bacteroidaceae	0.00562327	0.845759	0.302697	2	0.551081
Streptococcus	0.00581551	-0.517281	0.185883	2	0.564104
Lactobacillales	0.0058978	-0.591724	0.212994	2	0.566188
Campylobacter	0.00609056	-0.331176	0.119674	2	0.578604
Streptococcaceae	0.00626796	-0.561119	0.203478	2	0.589188
Campylobacteraceae	0.00645461	-0.358147	0.130343	2	0.600279
Bacteroides	0.0077187	0.777195	0.289276	2	0.710121
Ruminococcaceae_UCG.003	0.00821742	0.580773	0.21792	2	0.747785
Campylobacterales	0.00943373	-0.333647	0.127496	2	0.849035
Veillonella	0.0101732	-0.474978	0.183367	2	0.902631
Veillonellaceae	0.0101419	-0.820447	0.316604	2	0.902631
CAG.56	0.0109276	0.272725	0.10633	2	0.9507
Lachnospira	0.0112192	0.595314	0.232956	2	0.964854
Bacteroidales	0.0116113	0.696926	0.274038	2	0.986961
Agathobacter	0.0570746	0.527659	0.275987	2	1
Akkermansia	0.816425	0.0429434	0.184783	2	1
Alistipes	0.045856	0.741655	0.369516	2	1
Anaerostipes	0.410167	0.21551	0.261213	2	1
Bifidobacterium	0.585713	-0.121855	0.223262	2	1
Bilophila	0.121853	-0.153586	0.0989277	2	1
Blautia	0.662578	-0.0874689	0.200205	2	1
Butyricicoccus	0.7466	-0.0316549	0.0978522	2	1
Christensenellaceae_R.7_group	0.0598826	0.294652	0.155854	2	1
Clostridium_sensu_stricto_1	0.304536	0.139636	0.135708	2	1
Collinsella	0.1069	0.160438	0.0991384	2	1
Coprobacter	0.152596	0.275116	0.191724	2	1
Coprococcus_1	0.0237628	0.340605	0.149693	2	1
Dialister	0.118773	-0.346419	0.22128	2	1
Dorea	0.499798	-0.144072	0.213179	2	1
Erysipelotrichaceae_UCG.003	0.24221	0.305876	0.260906	2	1
Escherichia.Shigella	0.0787398	-0.889544	0.503837	2	1
Flavonifractor	0.0174375	-0.560291	0.234053	2	1
Fusobacterium	0.130161	-0.206818	0.136185	2	1
Haemophilus	0.0165111	-0.638294	0.264379	2	1
Intestinibacter	0.462135	-0.189534	0.25734	2	1
Lachnospiraceae_ND3007_group	0.758198	-0.0426337	0.138332	2	1
Lachnospiraceae_UCG.004	0.816602	0.041124	0.177127	2	1
Lachnospiraceae_UCG.010	0.0932377	0.267087	0.158487	2	1
Odoribacter	0.171313	0.351023	0.255832	2	1
Oscillibacter	0.41032	0.0673339	0.08164	2	1
Parabacteroides	0.489505	0.272424	0.393587	2	1
Parasutterella	0.575192	0.10201	0.181776	2	1
Phascolarctobacterium	0.668375	0.0655131	0.152745	2	1
Prevotella_9	0.0492754	-0.370868	0.187669	2	1
Ruminiclostridium_5	0.260788	0.151908	0.134769	2	1
Ruminiclostridium_6	0.286608	-0.118432	0.110895	2	1
Ruminiclostridium_9	0.190937	0.260906	0.198938	2	1
Ruminococcaceae_UCG.005	0.408205	0.0627348	0.0757206	2	1
Ruminococcaceae_UCG.013	0.872285	0.0193922	0.120502	2	1
Ruminococcus_1	0.338524	-0.121416	0.126608	2	1
Ruminococcus_2	0.82037	0.0322811	0.142009	2	1
Sutterella	0.225708	0.46505	0.382884	2	1
Acidaminococcaceae	0.629215	0.0844486	0.174679	2	1
Akkermansiaceae	0.686055	0.080609	0.199181	2	1
Barnesiellaceae	0.0399948	0.495802	0.2401	2	1
Bifidobacteriaceae	0.706816	-0.0914156	0.242751	2	1
Burkholderiaceae	0.127164	0.645471	0.421694	2	1
Christensenellaceae	0.0359599	0.366346	0.17369	2	1
Clostridiaceae_1	0.128047	0.224457	0.146983	2	1
Coriobacteriaceae	0.0509113	0.225392	0.114878	2	1
Desulfovibrionaceae	0.89626	0.0248445	0.190342	2	1
Enterobacteriaceae	0.0868844	-0.888488	0.51684	2	1
Erysipelotrichaceae	0.193169	0.335158	0.256844	2	1
Fusobacteriaceae	0.184698	-0.198826	0.149467	2	1
Lachnospiraceae	0.837697	-0.0376484	0.183595	2	1
Marinifilaceae	0.0831982	0.478984	0.275334	2	1
Pasteurellaceae	0.0193392	-0.662143	0.281197	2	1
Peptostreptococcaceae	0.806888	-0.0665604	0.271995	2	1
Prevotellaceae	0.122933	-0.437046	0.282328	2	1
Rikenellaceae	0.0324638	0.829929	0.385818	2	1
Tannerellaceae	0.422376	0.330729	0.41152	2	1
Actinobacteria	0.630293	-0.116267	0.241252	2	1
Bacteroidia	0.0158742	0.666053	0.274213	2	1
Clostridia	0.48549	0.121207	0.173506	2	1
Coriobacteriia	0.0374173	0.232857	0.111268	2	1
Deltaproteobacteria	0.919318	0.019136	0.18872	2	1
Erysipelotrichia	0.187604	0.329536	0.249374	2	1
Fusobacteriia	0.171399	-0.208718	0.152148	2	1
Gammaproteobacteria	0.32199	-0.411623	0.414769	2	1
Negativicutes	0.0831105	-0.470843	0.270578	2	1
Verrucomicrobiae	0.690956	0.0791017	0.19873	2	1
Betaproteobacteriales	0.116589	0.673808	0.427839	2	1
Bifidobacteriales	0.786519	-0.0655725	0.241844	2	1
Clostridiales	0.384594	0.154215	0.177045	2	1
Coriobacteriales	0.0218221	0.25995	0.112609	2	1
Desulfovibrionales	0.794746	0.0498166	0.191277	2	1
Enterobacteriales	0.092032	-0.867033	0.512579	2	1
Erysipelotrichales	0.164513	0.357085	0.256104	2	1
Fusobacteriales	0.242924	-0.176268	0.150582	2	1
Pasteurellales	0.0242303	-0.63646	0.280657	2	1
Selenomonadales	0.112081	-0.436656	0.27381	2	1
Verrucomicrobiales	0.589072	0.108999	0.201512	2	1
Actinobacteria.1	0.862961	0.0473659	0.274123	2	1
Bacteroidetes	0.0159767	0.667462	0.275064	2	1
Firmicutes	0.8014	0.0415208	0.164888	2	1
Fusobacteria	0.179409	-0.223757	0.166177	2	1
Proteobacteria	0.698184	-0.157504	0.405691	2	1
Verrucomicrobia	0.650647	0.0981711	0.216508	2	1
Alphaproteobacteria	0.000328534	1.07151	0.294759	3	0.0371243
Rhodospirillales	0.000606988	0.865017	0.249533	3	0.0679827
Veillonellaceae	0.00124202	-1.00742	0.308917	3	0.137865
Pasteurellales	0.00129388	-0.979423	0.301445	3	0.142327
CAG.56	0.00143058	0.337064	0.104699	3	0.155933
Dialister	0.00155268	-0.84494	0.26446	3	0.167689
Pasteurellaceae	0.00170236	-0.968099	0.305648	3	0.182153
Haemophilus	0.00175964	-0.908473	0.287729	3	0.186521
Lachnospiraceae_NK4A136_group	0.00346795	0.656974	0.22292	3	0.364135
Actinobacteria	0.00418891	-0.726165	0.251577	3	0.435646
Bifidobacteriales	0.0053282	-0.717452	0.255531	3	0.548805
Bifidobacteriaceae	0.0056939	-0.704249	0.252813	3	0.580778
Bifidobacterium	0.00621304	-0.646105	0.234395	3	0.627517
Phascolarctobacterium	0.00790255	0.307446	0.114943	3	0.790255
Bacilli	0.00838577	-0.503351	0.189635	3	0.830191
Dorea	0.00894812	-0.560451	0.212954	3	0.876915
Acidaminococcaceae	0.00904923	0.350468	0.133365	3	0.877776
Ruminococcaceae_UCG.003	0.0104031	0.557391	0.216131	3	0.998694
Agathobacter	0.015093	-0.637867	0.260919	3	1
Akkermansia	0.378977	0.149265	0.169401	3	1
Alistipes	0.499322	0.234805	0.347136	3	1
Anaerostipes	0.286386	-0.28921	0.270783	3	1
Bacteroides	0.0150751	0.499145	0.204139	3	1
Bilophila	0.176922	-0.14819	0.10948	3	1
Blautia	0.0146224	-0.469434	0.191112	3	1
Butyricicoccus	0.160115	-0.188972	0.134185	3	1
Campylobacter	0.069963	-0.250527	0.137738	3	1
Christensenellaceae_R.7_group	0.863576	-0.0338249	0.196684	3	1
Clostridium_sensu_stricto_1	0.129999	0.17722	0.116714	3	1
Collinsella	0.794194	0.0351375	0.13457	3	1
Coprobacter	0.0887024	0.301609	0.176584	3	1
Coprococcus_1	0.743248	-0.0557902	0.170161	3	1
Coprococcus_3	0.951112	0.00920399	0.149991	3	1
Erysipelotrichaceae_UCG.003	0.666538	0.122115	0.283103	3	1
Escherichia.Shigella	0.637721	0.190141	0.403369	3	1
Faecalibacterium	0.917558	-0.0228651	0.220704	3	1
Flavonifractor	0.125649	-0.294379	0.191663	3	1
Fusicatenibacter	0.387115	0.270148	0.311889	3	1
Fusobacterium	0.221983	-0.185187	0.151309	3	1
GCA.900066575	0.036192	0.307245	0.145992	3	1
Intestinibacter	0.239961	-0.267856	0.227478	3	1
Lachnoclostridium	0.184197	-0.286246	0.215042	3	1
Lachnospira	0.0315449	-0.566562	0.262224	3	1
Lachnospiraceae_ND3007_group	0.741815	0.0432363	0.131112	3	1
Lachnospiraceae_UCG.004	0.092796	-0.292179	0.173257	3	1
Lachnospiraceae_UCG.010	0.07399	0.279287	0.155752	3	1
Odoribacter	0.64994	0.104488	0.229988	3	1
Oscillibacter	0.908897	0.0113001	0.098665	3	1
Parabacteroides	0.506056	0.235417	0.353576	3	1
Parasutterella	0.306976	0.171318	0.167402	3	1
Prevotella_9	0.0429681	-0.418338	0.205779	3	1
Roseburia	0.780541	-0.0641026	0.229863	3	1
Ruminiclostridium_5	0.748224	-0.050064	0.155823	3	1
Ruminiclostridium_6	0.204066	-0.19211	0.150921	3	1
Ruminiclostridium_9	0.237117	0.249809	0.210868	3	1
Ruminococcaceae_UCG.002	0.406532	0.242725	0.292009	3	1
Ruminococcaceae_UCG.005	0.192677	-0.185978	0.142431	3	1
Ruminococcaceae_UCG.013	0.93586	-0.00977207	0.121325	3	1
Ruminococcus_1	0.0754485	-0.298335	0.167216	3	1
Ruminococcus_2	0.446021	-0.142572	0.186831	3	1
Streptococcus	0.0286338	-0.373847	0.169972	3	1
Subdoligranulum	0.104432	0.485076	0.297804	3	1
Sutterella	0.217847	0.444684	0.360082	3	1
Veillonella	0.157624	-0.21677	0.153003	3	1
Akkermansiaceae	0.320594	0.182182	0.183108	3	1
Bacteroidaceae	0.0137573	0.522305	0.210723	3	1
Barnesiellaceae	0.125912	0.365724	0.238281	3	1
Burkholderiaceae	0.115914	0.62546	0.396645	3	1
Campylobacteraceae	0.0637639	-0.274703	0.147615	3	1
Christensenellaceae	0.915602	-0.0228533	0.21546	3	1
Clostridiaceae_1	0.0663044	0.238946	0.129629	3	1
Coriobacteriaceae	0.667788	0.0640892	0.149175	3	1
Desulfovibrionaceae	0.809094	-0.0503906	0.208385	3	1
Enterobacteriaceae	0.664032	0.182759	0.420329	3	1
Erysipelotrichaceae	0.669061	0.113178	0.264513	3	1
Fusobacteriaceae	0.251927	-0.185773	0.161827	3	1
Lachnospiraceae	0.101184	-0.249519	0.151742	3	1
Marinifilaceae	0.490837	0.16945	0.245631	3	1
Peptostreptococcaceae	0.287656	-0.266983	0.250633	3	1
Prevotellaceae	0.075877	-0.53369	0.299573	3	1
Rikenellaceae	0.425912	0.288454	0.361775	3	1
Ruminococcaceae	0.840514	-0.0417095	0.20708	3	1
Streptococcaceae	0.0229503	-0.426686	0.186617	3	1
Tannerellaceae	0.482069	0.260882	0.370631	3	1
Bacteroidia	0.0298262	0.399228	0.182868	3	1
Campylobacteria	0.049509	-0.288574	0.146303	3	1
Clostridia	0.0389052	-0.280225	0.135074	3	1
Coriobacteriia	0.717233	0.0525106	0.144852	3	1
Deltaproteobacteria	0.778073	-0.0575917	0.204158	3	1
Erysipelotrichia	0.690853	0.103599	0.260237	3	1
Fusobacteriia	0.192295	-0.211527	0.161859	3	1
Gammaproteobacteria	0.816177	-0.0829474	0.356494	3	1
Negativicutes	0.163441	-0.352307	0.252164	3	1
Verrucomicrobiae	0.324306	0.180994	0.183317	3	1
Bacteroidales	0.0301405	0.395474	0.181498	3	1
Betaproteobacteriales	0.136779	0.599892	0.402065	3	1
Campylobacterales	0.0461657	-0.289163	0.144404	3	1
Clostridiales	0.0370051	-0.284168	0.135617	3	1
Coriobacteriales	0.753793	0.0469128	0.149433	3	1
Desulfovibrionales	0.768752	-0.0612845	0.20825	3	1
Enterobacteriales	0.682179	0.170892	0.416906	3	1
Erysipelotrichales	0.711676	0.0979468	0.264744	3	1
Fusobacteriales	0.183441	-0.213978	0.160474	3	1
Lactobacillales	0.0129184	-0.471704	0.188569	3	1
Selenomonadales	0.167754	-0.353182	0.255389	3	1
Verrucomicrobiales	0.34198	0.175529	0.184414	3	1
Actinobacteria.1	0.0150119	-0.698971	0.285682	3	1
Bacteroidetes	0.030151	0.397653	0.182509	3	1
Epsilonbacteraeota	0.0335926	-0.3348	0.156809	3	1
Firmicutes	0.0202069	-0.304983	0.130594	3	1
Fusobacteria	0.183083	-0.233055	0.174637	3	1
Proteobacteria	0.580674	0.200111	0.36185	3	1
Verrucomicrobia	0.311262	0.199691	0.196867	3	1

## Sheet: Supplementary Data 7
Supplementary Data 7. Hiearchical analysis performed using an end-to-end statistical algorithm (HAllA) demonstrating the main associations between mucosal bacterial groups and clinical phenotypes. (Spearman correlation)
Factors	Bacteria	Association	Pvalues	BH-adjusted P
Inflammation	Agathobacter	0.0103889	0.2583	0.383896
Inflammation	Akkermansia	0.0138388	0.0740965	0.189034
Inflammation	Alistipes	0.0147107	0.0602977	0.170913
Inflammation	Anaerostipes	0.00680783	0.60655	0.682369
Inflammation	Bacteroides	0.00952408	0.3153	0.434711
Inflammation	Bifidobacterium	0.0111902	0.198493	0.335832
Inflammation	Bilophila	0.00935649	0.327336	0.446556
Inflammation	Blautia	0.0123396	0.137888	0.270761
Inflammation	Butyricicoccus	0.00834309	0.433683	0.53678
Inflammation	CAG.56	0.0131468	0.1108	0.236184
Inflammation	Campylobacter	0.00710133	0.571546	0.64862
Inflammation	Christensenellaceae_R.7_group	0.0104465	0.232901	0.361919
Inflammation	Clostridium_sensu_stricto_1	0.00724037	0.554782	0.639623
Inflammation	Collinsella	0.0097976	0.302852	0.425002
Inflammation	Coprobacter	0.00909495	0.38533	0.495424
Inflammation	Coprococcus_1	0.0097503	0.296399	0.418446
Inflammation	Coprococcus_3	0.00901856	0.373076	0.488391
Inflammation	Dialister	0.0144609	0.0609274	0.170913
Inflammation	Dorea	0.010998	0.243674	0.367211
Inflammation	Erysipelotrichaceae_UCG.003	0.0116253	0.180324	0.316667
Inflammation	Escherichia.Shigella	0.0194789	0.00708091	0.0450583
Inflammation	Faecalibacterium	0.00906254	0.362078	0.480508
Inflammation	Flavonifractor	0.0139662	0.0726086	0.187875
Inflammation	Fusicatenibacter	0.00757994	0.512137	0.606699
Inflammation	Fusobacterium	0.00963579	0.311067	0.432556
Inflammation	GCA.900066575	0.0113265	0.188288	0.327106
Inflammation	Haemophilus	0.0108443	0.224062	0.354993
Inflammation	Intestinibacter	0.0123829	0.141425	0.273563
Inflammation	Lachnoclostridium	0.00913981	0.366456	0.484093
Inflammation	Lachnospira	0.0109659	0.218259	0.350079
Inflammation	Lachnospiraceae_ND3007_group	0.0132807	0.0972819	0.225138
Inflammation	Lachnospiraceae_NK4A136_group	0.00818231	0.434063	0.53678
Inflammation	Lachnospiraceae_UCG.004	0.0117735	0.175191	0.312738
Inflammation	Lachnospiraceae_UCG.010	0.00904971	0.362425	0.480508
Inflammation	Odoribacter	0.012026	0.149963	0.282489
Inflammation	Oscillibacter	0.0136292	0.0768324	0.192117
Inflammation	Parabacteroides	0.0131163	0.113418	0.237097
Inflammation	Parasutterella	0.0138276	0.0769534	0.192117
Inflammation	Phascolarctobacterium	0.0105395	0.234019	0.361919
Inflammation	Prevotella_9	0.0121487	0.145346	0.277829
Inflammation	Roseburia	0.00738004	0.53675	0.624442
Inflammation	Ruminiclostridium_5	0.0141343	0.068974	0.182275
Inflammation	Ruminiclostridium_6	0.00810954	0.463623	0.566844
Inflammation	Ruminiclostridium_9	0.0111887	0.194167	0.330236
Inflammation	Ruminococcaceae_UCG.002	0.0105117	0.237847	0.362647
Inflammation	Ruminococcaceae_UCG.003	0.00792807	0.477076	0.577791
Inflammation	Ruminococcaceae_UCG.005	0.0131539	0.107059	0.233583
Inflammation	Ruminococcaceae_UCG.013	0.00926087	0.338115	0.457408
Inflammation	Ruminococcus_1	0.014656	0.0543653	0.158688
Inflammation	Ruminococcus_2	0.0136179	0.0785332	0.194235
Inflammation	Streptococcus	0.0104086	0.245638	0.369312
Inflammation	Subdoligranulum	0.0103305	0.270602	0.394276
Inflammation	Sutterella	0.00990848	0.296399	0.418446
Inflammation	Veillonella	0.00903173	0.366805	0.484093
age_at_biopsy	Agathobacter	0.0566058	0.0607497	0.170913
age_at_biopsy	Akkermansia	0.0587907	0.0377921	0.130262
age_at_biopsy	Alistipes	0.0561524	0.0569436	0.165468
age_at_biopsy	Anaerostipes	0.0402022	0.628792	0.702512
age_at_biopsy	Bacteroides	0.0466587	0.289102	0.414465
age_at_biopsy	Bifidobacterium	0.053319	0.143668	0.275434
age_at_biopsy	Bilophila	0.0414498	0.651291	0.718504
age_at_biopsy	Blautia	0.0511885	0.221893	0.353284
age_at_biopsy	Butyricicoccus	0.0627511	0.0348749	0.122156
age_at_biopsy	CAG.56	0.0546281	0.110461	0.236184
age_at_biopsy	Campylobacter	0.0441634	0.560663	0.643026
age_at_biopsy	Christensenellaceae_R.7_group	0.0523223	0.112727	0.237097
age_at_biopsy	Clostridium_sensu_stricto_1	0.0391686	0.686906	0.7446
age_at_biopsy	Collinsella	0.0468579	0.283899	0.409442
age_at_biopsy	Coprobacter	0.0607475	0.0348302	0.122156
age_at_biopsy	Coprococcus_1	0.0497017	0.16786	0.302989
age_at_biopsy	Coprococcus_3	0.058783	0.0694191	0.182275
age_at_biopsy	Dialister	0.0584809	0.0521704	0.156231
age_at_biopsy	Dorea	0.0613711	0.0199489	0.0850452
age_at_biopsy	Erysipelotrichaceae_UCG.003	0.0477704	0.211365	0.34587
age_at_biopsy	Escherichia.Shigella	0.0487559	0.257913	0.383896
age_at_biopsy	Faecalibacterium	0.0520565	0.121397	0.248941
age_at_biopsy	Flavonifractor	0.0454932	0.385098	0.495424
age_at_biopsy	Fusicatenibacter	0.0561789	0.116117	0.239629
age_at_biopsy	Fusobacterium	0.045806	0.362274	0.480508
age_at_biopsy	GCA.900066575	0.0707143	0.000595635	0.00941394
age_at_biopsy	Haemophilus	0.0361039	0.863779	0.895566
age_at_biopsy	Intestinibacter	0.0493551	0.206509	0.344005
age_at_biopsy	Lachnoclostridium	0.0626491	0.0326985	0.117064
age_at_biopsy	Lachnospira	0.055412	0.0604708	0.170913
age_at_biopsy	Lachnospiraceae_ND3007_group	0.0505367	0.176338	0.313167
age_at_biopsy	Lachnospiraceae_NK4A136_group	0.0533056	0.177742	0.313833
age_at_biopsy	Lachnospiraceae_UCG.004	0.0699302	0.00251623	0.0217402
age_at_biopsy	Lachnospiraceae_UCG.010	0.0587622	0.0498265	0.15375
age_at_biopsy	Odoribacter	0.0681116	0.00122224	0.0146669
age_at_biopsy	Oscillibacter	0.0509523	0.210261	0.345809
age_at_biopsy	Parabacteroides	0.0379638	0.725318	0.77687
age_at_biopsy	Parasutterella	0.0617014	0.0266537	0.102807
age_at_biopsy	Phascolarctobacterium	0.0401079	0.6466	0.718504
age_at_biopsy	Prevotella_9	0.0499245	0.199123	0.33602
age_at_biopsy	Roseburia	0.0474321	0.20402	0.340735
age_at_biopsy	Ruminiclostridium_5	0.0493004	0.195921	0.332348
age_at_biopsy	Ruminiclostridium_6	0.0416561	0.533419	0.621683
age_at_biopsy	Ruminiclostridium_9	0.0573456	0.102979	0.227748
age_at_biopsy	Ruminococcaceae_UCG.002	0.0565645	0.119808	0.246462
age_at_biopsy	Ruminococcaceae_UCG.003	0.0425768	0.519455	0.610901
age_at_biopsy	Ruminococcaceae_UCG.005	0.0520684	0.165389	0.299364
age_at_biopsy	Ruminococcaceae_UCG.013	0.0534352	0.142052	0.27359
age_at_biopsy	Ruminococcus_1	0.0519526	0.16367	0.29788
age_at_biopsy	Ruminococcus_2	0.0474735	0.313558	0.434667
age_at_biopsy	Streptococcus	0.0328657	0.941967	0.961251
age_at_biopsy	Subdoligranulum	0.0641774	0.00213137	0.0194687
age_at_biopsy	Sutterella	0.0375326	0.755269	0.801006
age_at_biopsy	Veillonella	0.0592569	0.0572152	0.165515
BMI	Agathobacter	0.0603877	0.0214013	0.087805
BMI	Akkermansia	0.0394228	0.628074	0.702512
BMI	Alistipes	0.0579831	0.0209691	0.087805
BMI	Anaerostipes	0.0584106	0.0428365	0.1381
BMI	Bacteroides	0.0521872	0.0769703	0.192117
BMI	Bifidobacterium	0.0429737	0.381636	0.4946
BMI	Bilophila	0.047672	0.193323	0.330236
BMI	Blautia	0.0348536	0.860098	0.893179
BMI	Butyricicoccus	0.0436386	0.405844	0.512645
BMI	CAG.56	0.0611388	0.00909222	0.0521626
BMI	Campylobacter	0.0382077	0.687146	0.7446
BMI	Christensenellaceae_R.7_group	0.0449198	0.292389	0.417637
BMI	Clostridium_sensu_stricto_1	0.0445705	0.379664	0.49402
BMI	Collinsella	0.0492849	0.170287	0.305668
BMI	Coprobacter	0.04037	0.575636	0.652119
BMI	Coprococcus_1	0.047263	0.313926	0.434667
BMI	Coprococcus_3	0.0399561	0.70571	0.760633
BMI	Dialister	0.0404273	0.525832	0.616165
BMI	Dorea	0.0557605	0.0626802	0.173576
BMI	Erysipelotrichaceae_UCG.003	0.0462761	0.303667	0.425002
BMI	Escherichia.Shigella	0.0460371	0.441723	0.544518
BMI	Faecalibacterium	0.0697172	0.000951634	0.0121537
BMI	Flavonifractor	0.0577626	0.0615156	0.171082
BMI	Fusicatenibacter	0.0395301	0.598614	0.674612
BMI	Fusobacterium	0.0389914	0.651976	0.718504
BMI	GCA.900066575	0.0481259	0.239286	0.363985
BMI	Haemophilus	0.0396901	0.597851	0.674612
BMI	Intestinibacter	0.0392926	0.682438	0.743227
BMI	Lachnoclostridium	0.042487	0.467845	0.568788
BMI	Lachnospira	0.0602572	0.0204202	0.0864857
BMI	Lachnospiraceae_ND3007_group	0.0468175	0.243308	0.367211
BMI	Lachnospiraceae_NK4A136_group	0.050344	0.248351	0.372527
BMI	Lachnospiraceae_UCG.004	0.0418652	0.555722	0.639623
BMI	Lachnospiraceae_UCG.010	0.0312119	0.946515	0.964374
BMI	Odoribacter	0.0434594	0.43205	0.53678
BMI	Oscillibacter	0.0393052	0.669843	0.733374
BMI	Parabacteroides	0.0450154	0.445426	0.546659
BMI	Parasutterella	0.0496146	0.139677	0.271803
BMI	Phascolarctobacterium	0.04302	0.427417	0.535012
BMI	Prevotella_9	0.047815	0.210831	0.34587
BMI	Roseburia	0.0590137	0.0309	0.11249
BMI	Ruminiclostridium_5	0.0293584	0.977525	0.981697
BMI	Ruminiclostridium_6	0.0438862	0.432982	0.53678
BMI	Ruminiclostridium_9	0.0457539	0.340613	0.459828
BMI	Ruminococcaceae_UCG.002	0.045554	0.393557	0.502018
BMI	Ruminococcaceae_UCG.003	0.0506384	0.216596	0.34942
BMI	Ruminococcaceae_UCG.005	0.0457322	0.306147	0.42663
BMI	Ruminococcaceae_UCG.013	0.0428192	0.384514	0.495424
BMI	Ruminococcus_1	0.0467026	0.241836	0.366144
BMI	Ruminococcus_2	0.0475199	0.161167	0.29754
BMI	Streptococcus	0.0557151	0.10171	0.22748
BMI	Subdoligranulum	0.0565253	0.0424137	0.13742
BMI	Sutterella	0.0519836	0.127997	0.257584
BMI	Veillonella	0.036353	0.812238	0.851667
CD.vs.control	Agathobacter	0.030279	3.30709e-07	4.27293e-05
CD.vs.control	Akkermansia	0.0106151	0.0416254	0.137136
CD.vs.control	Alistipes	0.00573667	0.372082	0.488076
CD.vs.control	Anaerostipes	0.0142675	0.00862955	0.0504488
CD.vs.control	Bacteroides	0.00738234	0.191667	0.329443
CD.vs.control	Bifidobacterium	0.0151317	0.00342045	0.0277056
CD.vs.control	Bilophila	0.0129008	0.014027	0.0685497
CD.vs.control	Blautia	0.00443382	0.57105	0.64862
CD.vs.control	Butyricicoccus	0.0181917	0.000628434	0.00969583
CD.vs.control	CAG.56	0.0138335	0.00745774	0.0461749
CD.vs.control	Campylobacter	0.00977564	0.063752	0.174309
CD.vs.control	Christensenellaceae_R.7_group	0.00562988	0.389926	0.499352
CD.vs.control	Clostridium_sensu_stricto_1	0.0148249	0.00444583	0.0351329
CD.vs.control	Collinsella	0.0104718	0.0475342	0.149667
CD.vs.control	Coprobacter	0.0134252	0.0103437	0.0568029
CD.vs.control	Coprococcus_1	0.0113265	0.030732	0.11249
CD.vs.control	Coprococcus_3	0.0106936	0.0402584	0.135872
CD.vs.control	Dialister	0.00971093	0.063752	0.174309
CD.vs.control	Dorea	0.00955057	0.074801	0.189693
CD.vs.control	Erysipelotrichaceae_UCG.003	0.00822271	0.134059	0.267293
CD.vs.control	Escherichia.Shigella	0.00886463	0.0938611	0.221171
CD.vs.control	Faecalibacterium	0.0174574	0.00108598	0.0132776
CD.vs.control	Flavonifractor	0.0101076	0.0524628	0.156231
CD.vs.control	Fusicatenibacter	0.00909752	0.0960945	0.22399
CD.vs.control	Fusobacterium	0.00731862	0.200369	0.337244
CD.vs.control	GCA.900066575	0.012362	0.0176569	0.0783677
CD.vs.control	Haemophilus	0.00867869	0.111989	0.237097
CD.vs.control	Intestinibacter	0.00946244	0.077208	0.192117
CD.vs.control	Lachnoclostridium	0.0140618	0.00668082	0.0442069
CD.vs.control	Lachnospira	0.0285099	8.50288e-07	7.87124e-05
CD.vs.control	Lachnospiraceae_ND3007_group	0.0118912	0.0210356	0.087805
CD.vs.control	Lachnospiraceae_NK4A136_group	0.00688119	0.236016	0.362351
CD.vs.control	Lachnospiraceae_UCG.004	0.00850837	0.126318	0.255329
CD.vs.control	Lachnospiraceae_UCG.010	0.0185335	0.000496103	0.00824294
CD.vs.control	Odoribacter	0.0164315	0.00193607	0.0189765
CD.vs.control	Oscillibacter	0.0102914	0.0507701	0.155047
CD.vs.control	Parabacteroides	0.0038473	0.669996	0.733374
CD.vs.control	Parasutterella	0.00882771	0.108701	0.234793
CD.vs.control	Phascolarctobacterium	0.0189952	0.00039119	0.00792161
CD.vs.control	Prevotella_9	0.0165836	0.00179332	0.0184456
CD.vs.control	Roseburia	0.0162913	0.00179332	0.0184456
CD.vs.control	Ruminiclostridium_5	0.0104555	0.0459885	0.146081
CD.vs.control	Ruminiclostridium_6	0.0162313	0.00213559	0.0194687
CD.vs.control	Ruminiclostridium_9	0.0144077	0.00497105	0.0378969
CD.vs.control	Ruminococcaceae_UCG.002	0.0109579	0.0416254	0.137136
CD.vs.control	Ruminococcaceae_UCG.003	0.00883771	0.0991038	0.22748
CD.vs.control	Ruminococcaceae_UCG.005	0.0118675	0.0217809	0.087805
CD.vs.control	Ruminococcaceae_UCG.013	0.0127189	0.0139439	0.0685497
CD.vs.control	Ruminococcus_1	0.0144517	0.00576518	0.0407958
CD.vs.control	Ruminococcus_2	0.0144957	0.00605053	0.04171
CD.vs.control	Streptococcus	0.00480736	0.507171	0.601917
CD.vs.control	Subdoligranulum	0.0107317	0.0416909	0.137136
CD.vs.control	Sutterella	0.00586781	0.354771	0.475966
CD.vs.control	Veillonella	0.0159541	0.00217111	0.0194687
UC.vs.control	Agathobacter	0.0364978	7.238e-09	4.69023e-06
UC.vs.control	Akkermansia	0.018723	0.000483135	0.00823872
UC.vs.control	Alistipes	0.00576901	0.369192	0.486253
UC.vs.control	Anaerostipes	0.0208088	0.000191492	0.00517029
UC.vs.control	Bacteroides	0.00871707	0.10834	0.234793
UC.vs.control	Bifidobacterium	0.0143755	0.00579099	0.0407958
UC.vs.control	Bilophila	0.0164102	0.00196207	0.0189765
UC.vs.control	Blautia	0.00585141	0.360797	0.480508
UC.vs.control	Butyricicoccus	0.0235334	2.88312e-05	0.00121764
UC.vs.control	CAG.56	0.0141749	0.00691955	0.0448387
UC.vs.control	Campylobacter	0.017399	0.0010313	0.0128516
UC.vs.control	Christensenellaceae_R.7_group	0.0131019	0.0117164	0.0617252
UC.vs.control	Clostridium_sensu_stricto_1	0.0159803	0.00242566	0.0212409
UC.vs.control	Collinsella	0.0135524	0.00917675	0.0521626
UC.vs.control	Coprobacter	0.0218894	7.77938e-05	0.00252052
UC.vs.control	Coprococcus_1	0.0119785	0.0216812	0.087805
UC.vs.control	Coprococcus_3	0.0140478	0.00691955	0.0448387
UC.vs.control	Dialister	0.00965661	0.0694782	0.182275
UC.vs.control	Dorea	0.013429	0.010555	0.0569971
UC.vs.control	Erysipelotrichaceae_UCG.003	0.0117082	0.0256322	0.0994592
UC.vs.control	Escherichia.Shigella	0.0109383	0.037379	0.129527
UC.vs.control	Faecalibacterium	0.0252575	1.09891e-05	0.000628266
UC.vs.control	Flavonifractor	0.00991865	0.0613572	0.171082
UC.vs.control	Fusicatenibacter	0.0184797	0.000584662	0.00941394
UC.vs.control	Fusobacterium	0.0107277	0.040585	0.136265
UC.vs.control	GCA.900066575	0.01758	0.000956545	0.0121537
UC.vs.control	Haemophilus	0.0130341	0.0121299	0.0633884
UC.vs.control	Intestinibacter	0.0119129	0.0224223	0.0891391
UC.vs.control	Lachnoclostridium	0.0234461	2.66155e-05	0.00121764
UC.vs.control	Lachnospira	0.0335636	4.29334e-08	1.39104e-05
UC.vs.control	Lachnospiraceae_ND3007_group	0.0157669	0.00270797	0.023089
UC.vs.control	Lachnospiraceae_NK4A136_group	0.0180514	0.00068067	0.010221
UC.vs.control	Lachnospiraceae_UCG.004	0.0166885	0.00173973	0.0184456
UC.vs.control	Lachnospiraceae_UCG.010	0.0177259	0.000854231	0.0117775
UC.vs.control	Odoribacter	0.0177893	0.000956545	0.0121537
UC.vs.control	Oscillibacter	0.0138679	0.00769521	0.0461749
UC.vs.control	Parabacteroides	0.006617	0.270047	0.394276
UC.vs.control	Parasutterella	0.0144277	0.00572696	0.0407958
UC.vs.control	Phascolarctobacterium	0.0232478	3.38232e-05	0.00121764
UC.vs.control	Prevotella_9	0.0201989	0.000206967	0.00536459
UC.vs.control	Roseburia	0.0235495	2.77015e-05	0.00121764
UC.vs.control	Ruminiclostridium_5	0.0095672	0.0716551	0.186476
UC.vs.control	Ruminiclostridium_6	0.0259301	6.04069e-06	0.000391437
UC.vs.control	Ruminiclostridium_9	0.0192874	0.000369454	0.00772277
UC.vs.control	Ruminococcaceae_UCG.002	0.0234397	3.25005e-05	0.00121764
UC.vs.control	Ruminococcaceae_UCG.003	0.012787	0.0144148	0.0697076
UC.vs.control	Ruminococcaceae_UCG.005	0.0207485	0.000145773	0.00410699
UC.vs.control	Ruminococcaceae_UCG.013	0.0176578	0.000886755	0.0119712
UC.vs.control	Ruminococcus_1	0.0215677	8.75548e-05	0.00270169
UC.vs.control	Ruminococcus_2	0.0196355	0.000276809	0.00664342
UC.vs.control	Streptococcus	0.0123947	0.0171055	0.0769747
UC.vs.control	Subdoligranulum	0.0169984	0.00141014	0.016031
UC.vs.control	Sutterella	0.0108667	0.0380394	0.130421
UC.vs.control	Veillonella	0.0304775	3.95642e-07	4.27293e-05
CD.vs.UC	Agathobacter	0.0176707	0.00193323	0.0189765
CD.vs.UC	Akkermansia	0.0117639	0.0244632	0.0954948
CD.vs.UC	Alistipes	0.0091609	0.0733716	0.18867
CD.vs.UC	Anaerostipes	0.0163055	0.00132055	0.0152807
CD.vs.UC	Bacteroides	0.00990307	0.125014	0.253948
CD.vs.UC	Bifidobacterium	0.00364961	0.698643	0.754534
CD.vs.UC	Bilophila	0.0052584	0.464835	0.567256
CD.vs.UC	Blautia	0.00918757	0.110669	0.236184
CD.vs.UC	Butyricicoccus	0.0185597	0.000789916	0.0113748
CD.vs.UC	CAG.56	0.0180492	0.00219323	0.0194687
CD.vs.UC	Campylobacter	0.0171323	0.00959314	0.0535893
CD.vs.UC	Christensenellaceae_R.7_group	0.00826464	0.179781	0.316571
CD.vs.UC	Clostridium_sensu_stricto_1	0.00881488	0.0903199	0.215968
CD.vs.UC	Collinsella	0.00813784	0.148683	0.281718
CD.vs.UC	Coprobacter	0.0155876	0.0031937	0.0265323
CD.vs.UC	Coprococcus_1	0.00781893	0.236288	0.362351
CD.vs.UC	Coprococcus_3	0.0141441	0.0173108	0.0773613
CD.vs.UC	Dialister	0.0127819	0.0194402	0.0837314
CD.vs.UC	Dorea	0.00956455	0.0903199	0.215968
CD.vs.UC	Erysipelotrichaceae_UCG.003	0.0123554	0.0306887	0.11249
CD.vs.UC	Escherichia.Shigella	0.00803089	0.160633	0.2974
CD.vs.UC	Faecalibacterium	0.0312338	1.82892e-07	2.96286e-05
CD.vs.UC	Flavonifractor	0.00984797	0.0593469	0.169413
CD.vs.UC	Fusicatenibacter	0.0115294	0.0306887	0.11249
CD.vs.UC	Fusobacterium	0.00848231	0.163614	0.29788
CD.vs.UC	GCA.900066575	0.0131555	0.00463034	0.0357198
CD.vs.UC	Haemophilus	0.0221203	0.000469681	0.00823872
CD.vs.UC	Intestinibacter	0.00792742	0.216064	0.34942
CD.vs.UC	Lachnoclostridium	0.00638254	0.331932	0.450927
CD.vs.UC	Lachnospira	0.00729473	0.257959	0.383896
CD.vs.UC	Lachnospiraceae_ND3007_group	0.00647817	0.305767	0.42663
CD.vs.UC	Lachnospiraceae_NK4A136_group	0.0210763	7.31078e-05	0.00249336
CD.vs.UC	Lachnospiraceae_UCG.004	0.0122419	0.0194402	0.0837314
CD.vs.UC	Lachnospiraceae_UCG.010	0.00842704	0.163614	0.29788
CD.vs.UC	Odoribacter	0.0110196	0.0343306	0.121564
CD.vs.UC	Oscillibacter	0.0105475	0.0478103	0.149667
CD.vs.UC	Parabacteroides	0.00527345	0.553652	0.639512
CD.vs.UC	Parasutterella	0.00641147	0.281027	0.406485
CD.vs.UC	Phascolarctobacterium	0.0163637	0.0154037	0.072705
CD.vs.UC	Prevotella_9	0.00848231	0.163614	0.29788
CD.vs.UC	Roseburia	0.01879	0.000694019	0.010221
CD.vs.UC	Ruminiclostridium_5	0.00963644	0.0660221	0.176226
CD.vs.UC	Ruminiclostridium_6	0.00970891	0.131811	0.263622
CD.vs.UC	Ruminiclostridium_9	0.00780967	0.331932	0.450927
CD.vs.UC	Ruminococcaceae_UCG.002	0.0147943	0.00523529	0.0389939
CD.vs.UC	Ruminococcaceae_UCG.003	0.0187236	0.00219323	0.0194687
CD.vs.UC	Ruminococcaceae_UCG.005	0.00900385	0.134926	0.268196
CD.vs.UC	Ruminococcaceae_UCG.013	0.00544374	0.388582	0.498616
CD.vs.UC	Ruminococcus_1	0.00512027	0.484302	0.583323
CD.vs.UC	Ruminococcus_2	0.00652066	0.316484	0.435417
CD.vs.UC	Streptococcus	0.0132277	0.0218157	0.087805
CD.vs.UC	Subdoligranulum	0.0229149	4.07253e-06	0.000293222
CD.vs.UC	Sutterella	0.0149935	0.00668176	0.0442069
CD.vs.UC	Veillonella	0.015464	0.0274106	0.104483
MontrealA	Agathobacter	0.045762	0.0507629	0.155047
MontrealA	Akkermansia	0.0379349	0.264696	0.390156
MontrealA	Alistipes	0.0461802	0.0292517	0.110204
MontrealA	Anaerostipes	0.049477	0.00174187	0.0184456
MontrealA	Bacteroides	0.0477257	0.0178359	0.0786234
MontrealA	Bifidobacterium	0.0310612	0.617483	0.692265
MontrealA	Bilophila	0.0331787	0.430921	0.53678
MontrealA	Blautia	0.0403176	0.191077	0.329303
MontrealA	Butyricicoccus	0.0449879	0.0651326	0.175128
MontrealA	CAG.56	0.0514406	0.0086417	0.0504488
MontrealA	Campylobacter	0.0461118	0.0413015	0.137136
MontrealA	Christensenellaceae_R.7_group	0.0390853	0.185733	0.324407
MontrealA	Clostridium_sensu_stricto_1	0.0363524	0.325585	0.445676
MontrealA	Collinsella	0.0339271	0.564466	0.645104
MontrealA	Coprobacter	0.0386992	0.265734	0.390466
MontrealA	Coprococcus_1	0.0332689	0.208097	0.345761
MontrealA	Coprococcus_3	0.0529982	0.0020855	0.0194687
MontrealA	Dialister	0.0424075	0.202287	0.338714
MontrealA	Dorea	0.0351767	0.398558	0.506403
MontrealA	Erysipelotrichaceae_UCG.003	0.0415669	0.0660848	0.176226
MontrealA	Escherichia.Shigella	0.0414745	0.16411	0.29788
MontrealA	Faecalibacterium	0.0509027	0.00788616	0.0468828
MontrealA	Flavonifractor	0.0499484	0.0221698	0.0886792
MontrealA	Fusicatenibacter	0.0474032	0.0162144	0.0745174
MontrealA	Fusobacterium	0.0343898	0.56177	0.643157
MontrealA	GCA.900066575	0.0391278	0.136046	0.268773
MontrealA	Haemophilus	0.0425152	0.101155	0.22748
MontrealA	Intestinibacter	0.0346666	0.477926	0.577791
MontrealA	Lachnoclostridium	0.0344025	0.518229	0.610568
MontrealA	Lachnospira	0.0376645	0.162596	0.29788
MontrealA	Lachnospiraceae_ND3007_group	0.0313069	0.644625	0.717727
MontrealA	Lachnospiraceae_NK4A136_group	0.0502462	0.0070925	0.0450583
MontrealA	Lachnospiraceae_UCG.004	0.0453696	0.0478091	0.149667
MontrealA	Lachnospiraceae_UCG.010	0.0355148	0.223323	0.354689
MontrealA	Odoribacter	0.0493487	0.0134232	0.067428
MontrealA	Oscillibacter	0.0431134	0.073806	0.189034
MontrealA	Parabacteroides	0.0292368	0.673354	0.735807
MontrealA	Parasutterella	0.036079	0.297756	0.419448
MontrealA	Phascolarctobacterium	0.0435506	0.114022	0.237097
MontrealA	Prevotella_9	0.0358219	0.296295	0.418446
MontrealA	Roseburia	0.0468082	0.0419929	0.13742
MontrealA	Ruminiclostridium_5	0.041969	0.122772	0.250967
MontrealA	Ruminiclostridium_6	0.0423491	0.192463	0.329937
MontrealA	Ruminiclostridium_9	0.0377087	0.0869776	0.210304
MontrealA	Ruminococcaceae_UCG.002	0.0485276	0.0195115	0.0837314
MontrealA	Ruminococcaceae_UCG.003	0.05432	0.00300278	0.0252701
MontrealA	Ruminococcaceae_UCG.005	0.0429841	0.124708	0.253948
MontrealA	Ruminococcaceae_UCG.013	0.0377184	0.208738	0.345809
MontrealA	Ruminococcus_1	0.0440098	0.0899513	0.215968
MontrealA	Ruminococcus_2	0.037587	0.30358	0.425002
MontrealA	Streptococcus	0.0472799	0.0431548	0.138437
MontrealA	Subdoligranulum	0.0569409	0.000113616	0.00334652
MontrealA	Sutterella	0.0401956	0.151108	0.28382
MontrealA	Veillonella	0.0607987	0.000307798	0.00664844
MontrealE	Agathobacter	0.0351276	0.0494849	0.153427
MontrealE	Akkermansia	0.0374473	0.103713	0.228352
MontrealE	Alistipes	0.0314769	0.217109	0.34942
MontrealE	Anaerostipes	0.0322354	0.233978	0.361919
MontrealE	Bacteroides	0.0321385	0.319744	0.438971
MontrealE	Bifidobacterium	0.0278497	0.419394	0.526681
MontrealE	Bilophila	0.0315796	0.268717	0.393956
MontrealE	Blautia	0.0249055	0.544644	0.631229
MontrealE	Butyricicoccus	0.0386657	0.0230447	0.0910547
MontrealE	CAG.56	0.0342695	0.139145	0.271583
MontrealE	Campylobacter	0.0368498	0.0542907	0.158688
MontrealE	Christensenellaceae_R.7_group	0.0237597	0.763529	0.807124
MontrealE	Clostridium_sensu_stricto_1	0.0310288	0.287918	0.413682
MontrealE	Collinsella	0.0380843	0.0999817	0.22748
MontrealE	Coprobacter	0.0327979	0.172507	0.308797
MontrealE	Coprococcus_1	0.0225425	0.89311	0.921553
MontrealE	Coprococcus_3	0.0289837	0.455492	0.557956
MontrealE	Dialister	0.0278871	0.292604	0.417637
MontrealE	Dorea	0.0231146	0.745987	0.792458
MontrealE	Erysipelotrichaceae_UCG.003	0.0286883	0.227402	0.357661
MontrealE	Escherichia.Shigella	0.0367478	0.0582808	0.167106
MontrealE	Faecalibacterium	0.0460151	0.000454243	0.00823872
MontrealE	Flavonifractor	0.0390772	0.0232447	0.0912882
MontrealE	Fusicatenibacter	0.0305928	0.0949107	0.222241
MontrealE	Fusobacterium	0.0291088	0.477731	0.577791
MontrealE	GCA.900066575	0.0325222	0.21576	0.34942
MontrealE	Haemophilus	0.0400821	0.0305137	0.11249
MontrealE	Intestinibacter	0.0289387	0.403664	0.510887
MontrealE	Lachnoclostridium	0.0461711	0.0106742	0.0571645
MontrealE	Lachnospira	0.0437723	0.00146172	0.0162402
MontrealE	Lachnospiraceae_ND3007_group	0.0342874	0.226866	0.357661
MontrealE	Lachnospiraceae_NK4A136_group	0.0280098	0.542639	0.630161
MontrealE	Lachnospiraceae_UCG.004	0.0236998	0.710838	0.763886
MontrealE	Lachnospiraceae_UCG.010	0.0334556	0.220671	0.352203
MontrealE	Odoribacter	0.03758	0.0541883	0.158688
MontrealE	Oscillibacter	0.041303	0.00519953	0.0389939
MontrealE	Parabacteroides	0.0201207	0.905091	0.92857
MontrealE	Parasutterella	0.0321807	0.232927	0.361919
MontrealE	Phascolarctobacterium	0.0392291	0.0307621	0.11249
MontrealE	Prevotella_9	0.0371693	0.0773803	0.192117
MontrealE	Roseburia	0.0427638	0.00769581	0.0461749
MontrealE	Ruminiclostridium_5	0.0260976	0.733426	0.782965
MontrealE	Ruminiclostridium_6	0.0346576	0.0805508	0.197716
MontrealE	Ruminiclostridium_9	0.0304377	0.380895	0.4946
MontrealE	Ruminococcaceae_UCG.002	0.0255808	0.523003	0.61396
MontrealE	Ruminococcaceae_UCG.003	0.0310451	0.225651	0.356639
MontrealE	Ruminococcaceae_UCG.005	0.0387553	0.0284795	0.107922
MontrealE	Ruminococcaceae_UCG.013	0.034608	0.111167	0.236184
MontrealE	Ruminococcus_1	0.0428641	0.00913846	0.0521626
MontrealE	Ruminococcus_2	0.0376496	0.034274	0.121564
MontrealE	Streptococcus	0.0287934	0.338	0.457408
MontrealE	Subdoligranulum	0.0299644	0.293935	0.418446
MontrealE	Sutterella	0.0248024	0.763483	0.807124
MontrealE	Veillonella	0.0445761	0.00733753	0.0461623
MontrealS	Agathobacter	0.0395676	0.188235	0.327106
MontrealS	Akkermansia	0.0382393	0.377138	0.492712
MontrealS	Alistipes	0.0342527	0.529276	0.617965
MontrealS	Anaerostipes	0.0435686	0.0929336	0.219785
MontrealS	Bacteroides	0.0310397	0.773406	0.816233
MontrealS	Bifidobacterium	0.0333423	0.720268	0.772738
MontrealS	Bilophila	0.0342761	0.658443	0.724399
MontrealS	Blautia	0.0390687	0.362605	0.480508
MontrealS	Butyricicoccus	0.0400545	0.176881	0.313167
MontrealS	CAG.56	0.025986	0.956762	0.970238
MontrealS	Campylobacter	0.0340443	0.545506	0.631229
MontrealS	Christensenellaceae_R.7_group	0.0388666	0.39943	0.506517
MontrealS	Clostridium_sensu_stricto_1	0.0396502	0.326004	0.445676
MontrealS	Collinsella	0.038181	0.377935	0.492761
MontrealS	Coprobacter	0.0427557	0.146264	0.278763
MontrealS	Coprococcus_1	0.0402767	0.217309	0.34942
MontrealS	Coprococcus_3	0.0363737	0.593483	0.671164
MontrealS	Dialister	0.0434109	0.0950012	0.222241
MontrealS	Dorea	0.0390732	0.382464	0.494683
MontrealS	Erysipelotrichaceae_UCG.003	0.0414352	0.258209	0.383896
MontrealS	Escherichia.Shigella	0.044213	0.213327	0.348201
MontrealS	Faecalibacterium	0.0502207	0.0139699	0.0685497
MontrealS	Flavonifractor	0.034571	0.633929	0.707033
MontrealS	Fusicatenibacter	0.0370843	0.170192	0.305668
MontrealS	Fusobacterium	0.0305897	0.732534	0.782965
MontrealS	GCA.900066575	0.034091	0.647973	0.718504
MontrealS	Haemophilus	0.03354	0.616783	0.692265
MontrealS	Intestinibacter	0.0401441	0.241079	0.365852
MontrealS	Lachnoclostridium	0.0454305	0.0994295	0.22748
MontrealS	Lachnospira	0.0356771	0.410221	0.516161
MontrealS	Lachnospiraceae_ND3007_group	0.0341111	0.559538	0.642873
MontrealS	Lachnospiraceae_NK4A136_group	0.0349016	0.501959	0.598721
MontrealS	Lachnospiraceae_UCG.004	0.0332114	0.744983	0.792458
MontrealS	Lachnospiraceae_UCG.010	0.0314253	0.663274	0.728478
MontrealS	Odoribacter	0.0447709	0.108527	0.234793
MontrealS	Oscillibacter	0.0383522	0.278424	0.403621
MontrealS	Parabacteroides	0.041267	0.264921	0.390156
MontrealS	Parasutterella	0.0367609	0.294722	0.418446
MontrealS	Phascolarctobacterium	0.0428712	0.154386	0.289139
MontrealS	Prevotella_9	0.0351554	0.502256	0.598721
MontrealS	Roseburia	0.0562811	0.00546389	0.0402341
MontrealS	Ruminiclostridium_5	0.0391724	0.270761	0.394276
MontrealS	Ruminiclostridium_6	0.0392093	0.236411	0.362351
MontrealS	Ruminiclostridium_9	0.0334763	0.681206	0.743134
MontrealS	Ruminococcaceae_UCG.002	0.041507	0.228726	0.358872
MontrealS	Ruminococcaceae_UCG.003	0.0475507	0.0677927	0.18004
MontrealS	Ruminococcaceae_UCG.005	0.0392353	0.201061	0.337532
MontrealS	Ruminococcaceae_UCG.013	0.0402139	0.148685	0.281718
MontrealS	Ruminococcus_1	0.0362405	0.504857	0.60027
MontrealS	Ruminococcus_2	0.0403094	0.158299	0.293919
MontrealS	Streptococcus	0.0374481	0.342513	0.460612
MontrealS	Subdoligranulum	0.025439	0.918913	0.940689
MontrealS	Sutterella	0.0389671	0.409618	0.516161
MontrealS	Veillonella	0.0443203	0.126482	0.255329
Biological_use	Agathobacter	0.0199798	0.000410592	0.00806253
Biological_use	Akkermansia	0.0128748	0.0113509	0.0602901
Biological_use	Alistipes	0.00816358	0.102507	0.22748
Biological_use	Anaerostipes	0.0174338	0.00128485	0.0151378
Biological_use	Bacteroides	0.0141353	0.0423186	0.13742
Biological_use	Bifidobacterium	0.00519439	0.443553	0.545393
Biological_use	Bilophila	0.00644764	0.274008	0.39811
Biological_use	Blautia	0.009636	0.114524	0.237097
Biological_use	Butyricicoccus	0.0175643	0.0019554	0.0189765
Biological_use	CAG.56	0.0249347	0.000474249	0.00823872
Biological_use	Campylobacter	0.0175745	0.00668562	0.0442069
Biological_use	Christensenellaceae_R.7_group	0.0110731	0.0648674	0.175128
Biological_use	Clostridium_sensu_stricto_1	0.00877111	0.0916152	0.21746
Biological_use	Collinsella	0.00850859	0.114524	0.237097
Biological_use	Coprobacter	0.0124723	0.0167476	0.0758914
Biological_use	Coprococcus_1	0.010236	0.114524	0.237097
Biological_use	Coprococcus_3	0.0158248	0.00763982	0.0461749
Biological_use	Dialister	0.0131259	0.0147231	0.070671
Biological_use	Dorea	0.0102103	0.0576669	0.166081
Biological_use	Erysipelotrichaceae_UCG.003	0.0108859	0.0648674	0.175128
Biological_use	Escherichia.Shigella	0.0080258	0.140362	0.272319
Biological_use	Faecalibacterium	0.0334645	9.44334e-08	2.03976e-05
Biological_use	Flavonifractor	0.011817	0.0167476	0.0758914
Biological_use	Fusicatenibacter	0.0113045	0.0356013	0.12403
Biological_use	Fusobacterium	0.00941646	0.102507	0.22748
Biological_use	GCA.900066575	0.0149388	0.00147866	0.0162402
Biological_use	Haemophilus	0.0221942	0.000307391	0.00664844
Biological_use	Intestinibacter	0.0115746	0.0648674	0.175128
Biological_use	Lachnoclostridium	0.00907811	0.114524	0.237097
Biological_use	Lachnospira	0.00747075	0.314961	0.434711
Biological_use	Lachnospiraceae_ND3007_group	0.00863538	0.142284	0.27359
Biological_use	Lachnospiraceae_NK4A136_group	0.0251412	1.16345e-05	0.000628266
Biological_use	Lachnospiraceae_UCG.004	0.013489	0.0129327	0.0654717
Biological_use	Lachnospiraceae_UCG.010	0.00955233	0.158201	0.293919
Biological_use	Odoribacter	0.0123836	0.0216143	0.087805
Biological_use	Oscillibacter	0.0120208	0.0190343	0.0833395
Biological_use	Parabacteroides	0.0052939	0.517397	0.610568
Biological_use	Parasutterella	0.00872167	0.101862	0.22748
Biological_use	Phascolarctobacterium	0.0157053	0.0216143	0.087805
Biological_use	Prevotella_9	0.00939285	0.102507	0.22748
Biological_use	Roseburia	0.0224762	0.000474249	0.00823872
Biological_use	Ruminiclostridium_5	0.0103172	0.0512037	0.155047
Biological_use	Ruminiclostridium_6	0.0100024	0.100229	0.22748
Biological_use	Ruminiclostridium_9	0.00899744	0.215121	0.34942
Biological_use	Ruminococcaceae_UCG.002	0.0161564	0.00339732	0.0277056
Biological_use	Ruminococcaceae_UCG.003	0.0207695	0.000840492	0.0117775
Biological_use	Ruminococcaceae_UCG.005	0.0121295	0.045412	0.144961
Biological_use	Ruminococcaceae_UCG.013	0.00779821	0.157043	0.293268
Biological_use	Ruminococcus_1	0.00721955	0.237403	0.362647
Biological_use	Ruminococcus_2	0.0095138	0.09687	0.224988
Biological_use	Streptococcus	0.0152737	0.00584659	0.0407958
Biological_use	Subdoligranulum	0.0241187	3.0224e-05	0.00121764
Biological_use	Sutterella	0.0144572	0.00763982	0.0461749
Biological_use	Veillonella	0.0168607	0.0129327	0.0654717
MontrealB1_B2	Agathobacter	0.0327944	0.000287866	0.00664844
MontrealB1_B2	Akkermansia	0.0137901	0.494677	0.592515
MontrealB1_B2	Alistipes	0.0245259	0.0269311	0.103262
MontrealB1_B2	Anaerostipes	0.0210022	0.0525593	0.156231
MontrealB1_B2	Bacteroides	0.012725	0.527686	0.617221
MontrealB1_B2	Bifidobacterium	0.0130964	0.492881	0.591457
MontrealB1_B2	Bilophila	0.0165348	0.219192	0.350707
MontrealB1_B2	Blautia	0.0180639	0.13884	0.271583
MontrealB1_B2	Butyricicoccus	0.01581	0.231213	0.361898
MontrealB1_B2	CAG.56	0.0188754	0.110993	0.236184
MontrealB1_B2	Campylobacter	0.0186475	0.135696	0.268773
MontrealB1_B2	Christensenellaceae_R.7_group	0.0245056	0.031248	0.113121
MontrealB1_B2	Clostridium_sensu_stricto_1	0.0200783	0.0630993	0.173993
MontrealB1_B2	Collinsella	0.0227215	0.0388404	0.132466
MontrealB1_B2	Coprobacter	0.0269309	0.00970959	0.0537762
MontrealB1_B2	Coprococcus_1	0.0206196	0.0727726	0.187875
MontrealB1_B2	Coprococcus_3	0.0191718	0.149871	0.282489
MontrealB1_B2	Dialister	0.0107999	0.706638	0.760633
MontrealB1_B2	Dorea	0.0207382	0.0791167	0.194934
MontrealB1_B2	Erysipelotrichaceae_UCG.003	0.0266503	0.0123461	0.0640023
MontrealB1_B2	Escherichia.Shigella	0.0138642	0.442	0.544518
MontrealB1_B2	Faecalibacterium	0.0280704	0.00410411	0.0328329
MontrealB1_B2	Flavonifractor	0.0189877	0.106028	0.232114
MontrealB1_B2	Fusicatenibacter	0.0264391	0.00585495	0.0407958
MontrealB1_B2	Fusobacterium	0.0183057	0.19009	0.328476
MontrealB1_B2	GCA.900066575	0.0206387	0.103956	0.228352
MontrealB1_B2	Haemophilus	0.0206909	0.0914689	0.21746
MontrealB1_B2	Intestinibacter	0.0226874	0.0511352	0.155047
MontrealB1_B2	Lachnoclostridium	0.0261388	0.0155957	0.072705
MontrealB1_B2	Lachnospira	0.0516733	1.04004e-06	8.42429e-05
MontrealB1_B2	Lachnospiraceae_ND3007_group	0.0201238	0.085836	0.208321
MontrealB1_B2	Lachnospiraceae_NK4A136_group	0.0368487	0.00026817	0.00664342
MontrealB1_B2	Lachnospiraceae_UCG.004	0.0132249	0.465817	0.567386
MontrealB1_B2	Lachnospiraceae_UCG.010	0.0217086	0.0808774	0.197768
MontrealB1_B2	Odoribacter	0.0265149	0.00931415	0.0524832
MontrealB1_B2	Oscillibacter	0.0146207	0.397617	0.5062
MontrealB1_B2	Parabacteroides	0.0159166	0.284335	0.409442
MontrealB1_B2	Parasutterella	0.0169554	0.236535	0.362351
MontrealB1_B2	Phascolarctobacterium	0.0222774	0.0325204	0.117064
MontrealB1_B2	Prevotella_9	0.0183996	0.194151	0.330236
MontrealB1_B2	Roseburia	0.025552	0.0155101	0.072705
MontrealB1_B2	Ruminiclostridium_5	0.0192266	0.131714	0.263622
MontrealB1_B2	Ruminiclostridium_6	0.0250486	0.0152793	0.072705
MontrealB1_B2	Ruminiclostridium_9	0.0215092	0.0391562	0.132844
MontrealB1_B2	Ruminococcaceae_UCG.002	0.0259006	0.012593	0.064764
MontrealB1_B2	Ruminococcaceae_UCG.003	0.0217696	0.0536398	0.158688
MontrealB1_B2	Ruminococcaceae_UCG.005	0.0275251	0.0104554	0.0569336
MontrealB1_B2	Ruminococcaceae_UCG.013	0.0256412	0.0159658	0.0738987
MontrealB1_B2	Ruminococcus_1	0.0212058	0.0821356	0.20009
MontrealB1_B2	Ruminococcus_2	0.0216184	0.0713596	0.186456
MontrealB1_B2	Streptococcus	0.0162298	0.262942	0.389901
MontrealB1_B2	Subdoligranulum	0.0209962	0.0494699	0.153427
MontrealB1_B2	Sutterella	0.0151905	0.342616	0.460612
MontrealB1_B2	Veillonella	0.0216959	0.0525402	0.156231
MontrealB1_B3	Agathobacter	0.0152445	0.00455645	0.0355733
MontrealB1_B3	Akkermansia	0.00177662	0.952616	0.968884
MontrealB1_B3	Alistipes	0.00676282	0.23226	0.361919
MontrealB1_B3	Anaerostipes	0.00792255	0.189403	0.328164
MontrealB1_B3	Bacteroides	0.0052013	0.483847	0.583323
MontrealB1_B3	Bifidobacterium	0.00286292	0.83203	0.869605
MontrealB1_B3	Bilophila	0.00371191	0.68391	0.74358
MontrealB1_B3	Blautia	0.00161543	0.964484	0.975016
MontrealB1_B3	Butyricicoccus	0.00323435	0.795737	0.835717
MontrealB1_B3	CAG.56	0.00397043	0.64978	0.718504
MontrealB1_B3	Campylobacter	0.00263997	0.854816	0.889118
MontrealB1_B3	Christensenellaceae_R.7_group	0.00278565	0.843578	0.880256
MontrealB1_B3	Clostridium_sensu_stricto_1	0.00276121	0.854816	0.889118
MontrealB1_B3	Collinsella	0.0014677	0.974416	0.981697
MontrealB1_B3	Coprobacter	0.00400313	0.64978	0.718504
MontrealB1_B3	Coprococcus_1	0.00431812	0.568313	0.647217
MontrealB1_B3	Coprococcus_3	0.00339187	0.744314	0.792458
MontrealB1_B3	Dialister	0.00245048	0.886461	0.916151
MontrealB1_B3	Dorea	0.00136846	0.978667	0.981697
MontrealB1_B3	Erysipelotrichaceae_UCG.003	0.00754669	0.176638	0.313167
MontrealB1_B3	Escherichia.Shigella	0.0051672	0.485807	0.584049
MontrealB1_B3	Faecalibacterium	0.00386167	0.690681	0.74718
MontrealB1_B3	Flavonifractor	0.00238708	0.896256	0.923328
MontrealB1_B3	Fusicatenibacter	0.00584396	0.36094	0.480508
MontrealB1_B3	Fusobacterium	0.00468397	0.568313	0.647217
MontrealB1_B3	GCA.900066575	0.00226667	0.905643	0.92857
MontrealB1_B3	Haemophilus	0.00532693	0.428505	0.535012
MontrealB1_B3	Intestinibacter	0.00249027	0.876277	0.907073
MontrealB1_B3	Lachnoclostridium	0.0047817	0.515525	0.609599
MontrealB1_B3	Lachnospira	0.00917406	0.0982444	0.226556
MontrealB1_B3	Lachnospiraceae_ND3007_group	0.00714861	0.209955	0.345809
MontrealB1_B3	Lachnospiraceae_NK4A136_group	0.0123872	0.0140696	0.0685497
MontrealB1_B3	Lachnospiraceae_UCG.004	0.00494993	0.50263	0.598721
MontrealB1_B3	Lachnospiraceae_UCG.010	0.0016241	0.964484	0.975016
MontrealB1_B3	Odoribacter	0.0137988	0.00627985	0.0428352
MontrealB1_B3	Oscillibacter	0.00134462	0.978667	0.981697
MontrealB1_B3	Parabacteroides	0.00863622	0.137469	0.270759
MontrealB1_B3	Parasutterella	0.00192839	0.939194	0.959933
MontrealB1_B3	Phascolarctobacterium	0.00832285	0.102052	0.22748
MontrealB1_B3	Prevotella_9	0.00121538	0.985793	0.987317
MontrealB1_B3	Roseburia	0.00309345	0.795737	0.835717
MontrealB1_B3	Ruminiclostridium_5	0.00229796	0.905643	0.92857
MontrealB1_B3	Ruminiclostridium_6	0.00154731	0.970681	0.979753
MontrealB1_B3	Ruminiclostridium_9	0.00580132	0.371703	0.488076
MontrealB1_B3	Ruminococcaceae_UCG.002	0.00288123	0.820193	0.858618
MontrealB1_B3	Ruminococcaceae_UCG.003	0.00720886	0.209955	0.345809
MontrealB1_B3	Ruminococcaceae_UCG.005	0.00692256	0.264833	0.390156
MontrealB1_B3	Ruminococcaceae_UCG.013	0.00321474	0.784946	0.827065
MontrealB1_B3	Ruminococcus_1	0.0011184	0.988698	0.988698
MontrealB1_B3	Ruminococcus_2	0.00175608	0.953932	0.968884
MontrealB1_B3	Streptococcus	0.00527795	0.428505	0.535012
MontrealB1_B3	Subdoligranulum	0.00554506	0.393104	0.502018
MontrealB1_B3	Sutterella	0.00938833	0.0749406	0.189693
MontrealB1_B3	Veillonella	0.00785074	0.182929	0.320373

## Sheet: Supplementary Data 8
Supplementary Data 8. Classification metrics of the predictive model performance (test dataset).
Classify CD and UC
Diagnosis Model	Accuracy	Sensitivity	Specificity	Precision	AUC
Demoraphic factors	0.485	0.523	0.409	0.639	0.552
Demoraphic factors + Gut microbiota	0.652	0.676	0.621	0.694	0.697
Demoraphic factors + Gene expression	0.636	0.65	0.615	0.722	0.741
Demoraphic factors + Gut microbiota + Gene expression	0.727	0.75	0.7	0.75	0.804
Classify Montreal behavior
Montreal B Model	Accuracy	Sensitivity	Specificity	Precision	AUC
Demoraphic factors	0.633	0.696	0.429	0.8	0.517
Demoraphic factors + Gut microbiota	0.633	0.765	0.462	0.65	0.612
Demoraphic factors + Gene expression	0.6	0.667	0.333	0.8	0.637
Demoraphic factors + Gut microbiota + Gene expression	0.633	0.737	0.455	0.7	0.662
Classify Montreal extension
Montreal E Model	Accuracy	Sensitivity	Specificity	Precision	AUC
Demoraphic factors	0.64	0.5	0.652	0.111	0.535
Demoraphic factors + Gut microbiota	0.6	0.333	0.636	0.111	0.576
Demoraphic factors + Gene expression	0.64	0.5	0.706	0.444	0.625
Demoraphic factors + Gut microbiota + Gene expression	0.56	0.375	0.647	0.333	0.656

## Sheet: Supplementary Data 9
Supplementary Data 9. Genes and bacteria contained in component pairs from sparse-CCA analysis within inflamed tissues (adjusted P<0.05). (linear regression, t test)
Component1					Component2					Component3					Component5					Component8						Component10
Gene	Gene coefficient	Bacteria	Bacteria coefficient		Gene	Gene coefficient	Bacteria	Bacteria coefficient		Gene	Gene coefficient	Bacteria	Bacteria coefficient		Gene	Gene coefficient	Bacteria	Bacteria coefficient		Gene	Gene coefficient	Bacteria	Bacteria coefficient			Gene	Gene coefficient	Bacteria	Bacteria coefficient
CD38	-0.125793	Bilophila	-0.0432502		CSDE1	-0.0970465	Blautia	-0.206059		MYLIP	0.198298	Campylobacter	-0.360669		ABCB11	0.281557	Agathobacter	-0.00983568		TMEM132A	0.00239875	Christensenellaceae_R.7_group	0.0338623		1	LSG1	-0.06366	Erysipelotrichaceae_UCG.003	-0.0856304
MRC2	-0.0787238	Erysipelotrichaceae_UCG.003	0.414416		ZRANB1	-0.100969	Lachnospiraceae	-0.536122		MBTD1	0.179275	Campylobacteraceae	-0.415234		MGLL	0.0854501	Anaerostipes	-0.00759768		ADAM28	0.00869664	Erysipelotrichaceae_UCG.003	-0.416602		2	DAPP1	0.0227229	Streptococcus	-0.492702
VCAN	-0.164124	Desulfovibrionaceae	-0.0460863		FAM13B	-0.0712638	Ruminococcaceae	-0.0274342		FAM13B	0.208764	Campylobacteria	-0.591574		CD82	-0.269558	Blautia	-0.0659694		TBXAS1	0.205803	Intestinibacter	0.0304071		3	NCK2	-0.0239219	Streptococcaceae	-0.495644
ADAM28	-0.0123921	Erysipelotrichaceae	0.518802		SMARCD1	-0.305516	Clostridia	-0.440146		RPS6KA2	-0.0271192	Campylobacterales	-0.490342		LGALS2	-0.0100633	Dorea	-0.130576		SLC2A3	0.120503	Ruminococcaceae_UCG.005	0.0333856		4	CLNS1A	-0.0872926	Veillonellaceae	-0.0779182
NCK2	0.000665974	Deltaproteobacteria	-0.0745005		SMARCA2	-0.297771	Clostridiales	-0.488844		ADAMTS2	-0.0589349	Epsilonbacteraeota	-0.327266		PIGH	-0.0977096	Faecalibacterium	-0.379469		NCK2	-0.105294	Christensenellaceae	0.0374026		5	POMGNT1	-0.117788	Bacilli	-0.477084
RPS6KA2	-0.116662	Erysipelotrichia	0.524477		GMCL1	-0.114923	Firmicutes	-0.48648		SLC4A11	-0.0237678	NA	NA		PRPF6	-0.00435381	Fusicatenibacter	-0.463831		VASH1	0.0583037	Erysipelotrichaceae	-0.517888		6	CRLS1	-0.391466	Negativicutes	-0.0105379
ITGA8	-0.00275591	Desulfovibrionales	-0.0412704		AGO1	-0.138437	NA	NA		CDIP1	-0.0234548	NA	NA		PQBP1	-0.079245	Lachnospira	-0.68659		TRIB2	0.0974598	Peptostreptococcaceae	0.0613833		7	PEBP1	-0.32338	Lactobacillales	-0.519397
HNRNPH3	0.42283	Erysipelotrichales	0.522283		HNRNPH3	-0.270574	NA	NA		RAPGEF4	-0.0374741	NA	NA		CA2	0.334193	Roseburia	-0.0166931		MMP2	0.105452	Coriobacteriia	0.00552708		8	POLRMT	-0.177335	Selenomonadales	-0.0261725
CGRRF1	0.0787477	NA	NA		CGRRF1	-0.0199378	NA	NA		CBX7	0.0739325	NA	NA		TFEC	-0.109929	Ruminococcaceae	-0.382957		HNRNPH3	0.643196	Erysipelotrichia	-0.528883		9	EIF3L	-0.111586	NA	NA
MXRA5	-0.12338	NA	NA		PQBP1	-0.0909583	NA	NA		SRPX2	-0.228905	NA	NA		SFXN3	-0.216586	Clostridia	-0.0136109		VSIG1	0.119803	Erysipelotrichales	-0.519744		10	PQBP1	-0.162928	NA	NA
PQBP1	0.323968	NA	NA		SMC3	-0.242625	NA	NA		EEF2K	0.0705431	NA	NA		SMC3	-0.110545	Clostridiales	-0.0279558		SRPX2	0.219561	NA	NA		11	SLC39A14	-0.0722611	NA	NA
SRPX2	-0.00534521	NA	NA		UBTF	-0.0993142	NA	NA		NCALD	-0.138716	NA	NA		ABCC3	0.151204	NA	NA		LILRA1	0.0614994	NA	NA		12	DDX49	-0.0567885	NA	NA
RNF167	0.00453006	NA	NA		RASAL1	0.286822	NA	NA		CA9	-0.170123	NA	NA		LRRC31	0.032282	NA	NA		ANKRD27	-0.127381	NA	NA		13	PMPCB	-0.177591	NA	NA
FBXO3	0.0015439	NA	NA		HYAL1	0.0919777	NA	NA		PIK3R3	-0.201255	NA	NA		TFCP2L1	0.187492	NA	NA		ENG	0.0928804	NA	NA		14	GTF3C2	-0.0348346	NA	NA
TRPV4	-0.110552	NA	NA		GTF3C2	-0.0123018	NA	NA		MSX2	-0.00345469	NA	NA		KCNJ2	0.322408	NA	NA		GIT1	-0.147087	NA	NA		15	FAM20B	-0.0166664	NA	NA
VNN2	-0.0850856	NA	NA		RBBP5	-0.059997	NA	NA		IFI6	-0.135712	NA	NA		PLEKHG3	0.0833931	NA	NA		RNF167	-0.0838985	NA	NA		16	MOCS1	-0.11357	NA	NA
CRBN	0.0941342	NA	NA		CATSPERB	0.224585	NA	NA		PSAT1	-0.0791898	NA	NA		SLC6A6	-0.192282	NA	NA		FBXO3	-0.010196	NA	NA		17	KLHDC3	-0.0631757	NA	NA
AUP1	0.36734	NA	NA		REPS1	-0.073543	NA	NA		KLHL36	0.123833	NA	NA		CA1	0.00974592	NA	NA		VWF	0.0221616	NA	NA		18	TMTC4	-0.498735	NA	NA
NID1	-0.0144768	NA	NA		EPC2	-0.0547383	NA	NA		TNS3	0.0263354	NA	NA		AGT	-0.231089	NA	NA		ABHD14B	-0.0927505	NA	NA		19	THRA	-0.00177992	NA	NA
SGIP1	-0.228065	NA	NA		C9orf78	-0.138121	NA	NA		GMPR	-0.186873	NA	NA		PPCDC	0.152359	NA	NA		AUP1	0.0558163	NA	NA		20	ABCB7	-0.0584071	NA	NA
RAB3IP	0.0193111	NA	NA		UBL7	-0.0329502	NA	NA		LRRC32	-0.267959	NA	NA		PRSS23	0.112204	NA	NA		NCF2	0.0876534	NA	NA		21	PRADC1	-0.0808611	NA	NA
LRRC4	-0.0972254	NA	NA		MUC4	0.239521	NA	NA		NXPE4	0.063191	NA	NA		SLC16A1	0.213815	NA	NA		NID1	0.0658851	NA	NA		22	SLC19A3	-0.0253498	NA	NA
PXDN	-0.053301	NA	NA		HIRIP3	-0.210084	NA	NA		PAQR5	0.123279	NA	NA		AHCYL2	0.0924571	NA	NA		SORBS3	-0.0216544	NA	NA		23	SLC39A5	-0.0561332	NA	NA
TMTC1	-0.12607	NA	NA		MBNL1	-0.0899065	NA	NA		FCN3	-0.300083	NA	NA		SAFB	-0.00263495	NA	NA		SEMG1	0.147779	NA	NA		24	SCAPER	-0.0397248	NA	NA
RRAS2	0.000488726	NA	NA		GABPA	-0.089943	NA	NA		CDHR1	0.0166081	NA	NA		PLCD3	0.228262	NA	NA		STRIP2	0.0365877	NA	NA		25	PFKL	-0.0342139	NA	NA
DYSF	-0.134665	NA	NA		APPL1	-0.137421	NA	NA		MBNL1	0.0267191	NA	NA		CAPN2	0.0757055	NA	NA		EAPP	-0.0341894	NA	NA		26	EPHX1	-0.00516347	NA	NA
C9orf78	0.0195466	NA	NA		RPRD2	-0.0603753	NA	NA		CCNO	-0.0421429	NA	NA		SLC6A20	-0.115096	NA	NA		RRAS2	-0.141305	NA	NA		27	CIAO1	-0.15637	NA	NA
FKBP10	-0.0399652	NA	NA		AQP3	-0.0249155	NA	NA		GABPA	0.119413	NA	NA		AQP3	-0.203968	NA	NA		ANGPTL2	0.0330442	NA	NA		28	AMT	-0.179293	NA	NA
MYO1F	-0.096739	NA	NA		ENTPD3	0.34791	NA	NA		ZG16B	-0.0932019	NA	NA		CLMN	0.067125	NA	NA		RRNAD1	-0.0288307	NA	NA		29	PGAP2	-0.20501	NA	NA
SLC5A12	0.0033226	NA	NA		EIF1AD	-0.0203596	NA	NA		ZSWIM5	0.145967	NA	NA		TMEM92	-0.308137	NA	NA		OSMR	0.134073	NA	NA		30	CACNA2D4	-0.15258	NA	NA
COL6A3	-0.0359381	NA	NA		MUC1	0.127398	NA	NA		RPRD2	0.0523017	NA	NA		ENTPD3	0.000738573	NA	NA		SLC5A12	-0.184574	NA	NA		31	ADPRHL1	-0.22501	NA	NA
CCR1	-0.125299	NA	NA		RNF220	-0.225	NA	NA		FOXQ1	-0.211576	NA	NA		CDKN2AIP	-0.0117338	NA	NA		RGS18	0.129442	NA	NA		32	PSKH1	-0.00435649	NA	NA
COL1A2	-0.0781633	NA	NA		MME	-0.0737989	NA	NA		COL3A1	-0.0386722	NA	NA		DPP7	-0.10274	NA	NA		JAKMIP1	0.0164231	NA	NA		33	BDH2	-0.107113	NA	NA
FBN1	-0.0965507	NA	NA		PCBP2	-0.184223	NA	NA		ZNF439	0.508259	NA	NA		RIMKLA	0.0801795	NA	NA		NRG1	0.0947618	NA	NA		34	TEX264	-0.0853396	NA	NA
NOD2	-0.059976	NA	NA		GIGYF2	-0.0859249	NA	NA		SAA1	-0.159439	NA	NA		LIMK2	0.0873048	NA	NA		MMP14	0.0488723	NA	NA		35	ZNF219	-0.0472728	NA	NA
SEMA6B	-0.200428	NA	NA		MROH6	0.0936129	NA	NA		SLC19A1	-0.206614	NA	NA		MUC1	0.0643594	NA	NA		PDPN	0.0529513	NA	NA		36	ECI1	-0.0267311	NA	NA
VASN	-0.0596545	NA	NA		LSM14A	-0.228392	NA	NA		LPL	-0.033392	NA	NA		RNF220	-0.0286398	NA	NA		OLFML2B	0.0398465	NA	NA		37	GFM1	-0.011094	NA	NA
RAB31	-0.0786375	NA	NA							KCNE3	-0.0409421	NA	NA		MME	-0.217649	NA	NA		ADORA1	0.0768542	NA	NA		38	TMEM192	-0.00521263	NA	NA
PTAFR	-0.00424343	NA	NA							DEAF1	-0.0967522	NA	NA		PCBP2	-0.0224496	NA	NA		PTPN13	0.0276861	NA	NA		39	ADH6	-0.0854845	NA	NA
ZNF747	0.116952	NA	NA							ZNF383	0.00151256	NA	NA		FAR1	0.0148899	NA	NA		SLC9B2	0.0421157	NA	NA		40	SLC19A1	-0.10587	NA	NA
CLEC7A	-0.118086	NA	NA							MROH6	-0.090751	NA	NA		NXPE2	0.0340691	NA	NA		TEX264	-0.00298647	NA	NA		41	SLC35G1	-0.0582071	NA	NA
HSPA6	-0.0132136	NA	NA							CD177	0.137431	NA	NA		APOM	-0.0175523	NA	NA		CTHRC1	0.0202591	NA	NA		42	DEAF1	-0.169077	NA	NA
LRRC25	-0.099608	NA	NA							MT1A	0.0909899	NA	NA							CRABP1	-0.0376972	NA	NA		43	CHST13	-0.111239	NA	NA
FJX1	-0.209756	NA	NA																	CD300A	0.124915	NA	NA		44	SRSF8	-0.0749103	NA	NA
F2R	-0.0651298	NA	NA																	LRRC28	-0.0375704	NA	NA		45	CMTM4	-0.12682	NA	NA
ZNF467	-0.129185	NA	NA																	PTAFR	0.0753319	NA	NA		46	USP7	-0.054671	NA	NA
CHST15	-0.0716581	NA	NA																	HSPA6	0.007097	NA	NA		47	FAR1	-0.18715	NA	NA
COL18A1	-0.00936712	NA	NA																	GPR160	-0.100375	NA	NA		48	HSD17B8	-0.0670097	NA	NA
C6orf120	0.00447047	NA	NA																	EIF1AD	-0.0267737	NA	NA
COL4A1	-0.00584284	NA	NA																	LPL	0.00240732	NA	NA
PCBP2	0.399034	NA	NA																	COL18A1	0.0972799	NA	NA
RING1	0.0116856	NA	NA																	S100A3	0.0194316	NA	NA
COL5A2	-0.0132208	NA	NA																	SIRPB2	0.0511845	NA	NA
RNF5	0.0453095	NA	NA																	PCBP2	0.377761	NA	NA
LST1	-0.0049186	NA	NA																	APOM	-0.0840451	NA	NA
NFAM1	-0.0550771	NA	NA																	LST1	0.0840729	NA	NA
																				C6orf136	-0.0712853	NA	NA
																				VAMP2	-0.000822168	NA	NA
																				NFS1	-0.0171927	NA	NA

[truncated: 10 more sheets: Supplementary Data 10, Supplementary Data 11, Supplementary Data 12, Supplementary Data 13, Supplementary Data 14, Supplementary Data 15, Supplementary Data 16, Supplementary Data 17, Supplementary Data 18, Supplementary Data 19]
