# Supplementary material for: Mucosal host-microbe interactions associate with clinical phenotypes in inflammatory bowel disease
Source: Nat Commun. 2024 Feb 17;15:1470. doi: 10.1038/s41467-024-45855-2 (PMC10874382; doi:10.1038/s41467-024-45855-2)
Supplement: Supplementary file 6 — Source Data [file 41467_2024_45855_MOESM6_ESM.xlsx]

## Sheet: SourceDataIndex
SourceData index
Figure2	Panel A is provided in Figure2A, Panel B is provided in Supplementary table2, Panel C is provided in figure2C
Figure3	Panel A-D is provided in Figure3A-D, panel E is provided in Supplementary table 7
Figure4	Panel A-B is provided in Figure 4A-B
Figure5	Network raw data is provided in Supplementary table 14-17, boxplot raw data is provided in in figure 5A-B
Figure6	Panel A-C is provided in Figure6A-C
Figure7	Panel A and B are visulization of Supplementary table 19
Supplementary figure 1	Three barplots of panel A and C are enrichment visulization of Supplementary table 2, panel B is a visulization table
Supplementary figure 2	Panel A is provided in EGA with ID EGAS00001002702, panel B is visulization of Supplementary table 5-6
Supplementary figure 3	The raw data is provided in Figure 3A & S.Figure3
Supplementary figure 4	The raw data is provided in S.Figure4
Supplementary figure 5	The raw data is provided in S.Figure5
Supplementary figure 6	The raw data is provided in Supplementary table 8
Supplementary figure 7	The raw data is provided in S.Figure7
Supplementary figure 8	The raw data is provided in S.Figure8

## Sheet: Figure2.A
PC1	PC2	PC3	Diagnosis	Inflammation	Location_rough
-14.3032	19.074	-15.7653	UC	2	colon
-65.4705	20.4541	-32.1813	UC	3	colon
-17.9224	-21.8245	66.0271	CD	2	ileum
-1.52546	17.0098	-22.8488	CD	2	colon
-99.2944	17.7499	-30.8242	CD	3	colon
-48.6117	-52.9026	40.2579	UC	2	ileum
9.44773	26.4089	-6.39712	UC	2	colon
-22.8433	-25.434	-65.0662	CD	2	colon
-9.50169	-86.221	28.574	UC	2	ileum
42.1167	-20.7293	-40.7569	UC	2	colon
-13.1338	-24.7275	-57.8953	UC	3	colon
-38.7817	-35.6255	35.463	UC	2	ileum
-70.0984	2.99408	-33.7436	UC	3	colon
40.8275	-42.2119	-51.199	CD	2	colon
16.7704	-62.8555	50.2832	CD	2	ileum
27.7611	-47.247	22.8934	CD	3	ileum
12.1037	-16.9933	-35.4178	CD	2	colon
-8.77811	-50.1929	58.4474	CD	2	ileum
-20.3148	41.1631	-17.6493	CD	3	colon
52.163	42.2104	3.80702	CD	2	colon
63.573	-42.8619	-57.9618	CD	2	colon
23.795	-94.8973	37.9626	UC	2	ileum
29.2413	-28.994	-45.3938	UC	3	ileum
-50.1271	-20.538	-61.9554	CD	3	colon
-84.4642	29.0528	-27.134	UC	3	colon
-102.427	-36.4244	-2.62734	CD	3	ileum
-6.90487	28.0907	-11.5431	CD	2	colon
-14.5669	-0.228011	-46.8066	UC	2	colon
68.5184	-73.475	66.7924	CD	2	ileum
41.5489	-25.026	5.58211	CD	3	ileum
65.1553	-24.0018	-39.6903	CD	2	colon
-11.2774	13.4929	-25.8738	UC	2	colon
123.457	18.9931	-4.09567	UC	2	colon
72.9322	-54.9715	-64.6752	UC	2	colon
68.0149	-22.4336	-43.443	CD	2	colon
75.8349	-27.1775	-35.0376	UC	2	colon
-71.689	12.512	-43.9024	UC	3	colon
85.6338	-3.5344	-27.858	UC	2	colon
-18.8013	-33.4483	-47.0342	CD	2	colon
-22.0812	-27.3715	-67.5193	CD	3	colon
-69.791	-45.5159	9.30769	CD	2	ileum
-52.7002	-15.0093	-51.8296	CD	2	colon
-44.3645	-7.82733	-52.7329	CD	2	colon
-77.3719	-50.3537	1.31978	CD	3	ileum
-58.9439	-30.5196	-48.2275	CD	3	colon
5.72707	2.32225	-17.9992	CD	2	colon
36.5026	-24.4988	-46.6302	CD	3	colon
-38.0056	-69.9256	26.7415	CD	2	ileum
-77.4715	-1.10568	-45.7264	CD	3	colon
-14.0949	0.514018	-33.9789	CD	2	colon
90.8421	-28.4994	-34.5056	CD	2	colon
-6.22385	-50.0266	35.422	CD	2	ileum
-11.6166	-36.1416	-15.7257	CD	3	ileum
-98.0741	-30.2343	-65.1784	CD	3	colon
-57.3111	-26.1507	-42.8253	CD	2	colon
-26.3017	-67.8072	16.4113	CD	3	ileum
31.1595	-71.0889	32.6948	CD	2	ileum
-51.1947	-56.8208	38.9607	CD	2	ileum
-45.7223	-22.1776	-36.0742	CD	3	ileum
-19.0741	-3.7787	-37.9832	CD	2	colon
-6.75626	-7.111	-32.8381	UC	2	colon
-121.024	-18.7412	-56.5672	UC	3	colon
54.7056	-50.7672	-52.2987	UC	2	colon
-20.3288	-16.2729	-42.2041	UC	2	colon
-113.258	-31.6705	-60.3635	UC	3	colon
150.348	-3.00634	-15.8088	UC	2	colon
-8.60599	62.3348	-14.0212	UC	3	colon
25.2751	-48.7422	45.945	CD	2	ileum
45.4395	-76.1773	50.1858	CD	3	ileum
70.0506	-33.5172	-44.1675	CD	2	colon
1.05954	-85.6243	33.5176	UC	2	ileum
83.1128	-58.9432	-61.1737	UC	2	colon
-26.147	4.36248	-24.3207	UC	2	colon
-15.1147	-3.52895	-55.7044	CD	3	colon
137.136	-1.42234	-15.4552	UC	2	colon
-20.2042	-55.687	51.5805	CD	2	ileum
-3.63578	-6.72375	-33.8955	CD	2	colon
38.8273	-37.0561	-39.4981	UC	2	colon
-86.3461	-39.0531	-66.5565	CD	3	colon
120.116	2.26867	-18.5799	UC	2	colon
68.8429	-3.41994	-38.7723	UC	3	colon
98.613	-15.9286	-40.0926	UC	2	colon
64.5106	-16.6943	-48.0894	UC	3	colon
8.32466	-24.5064	-40.9418	CD	2	colon
147.478	-18.1802	-3.49023	CD	2	colon
52.6286	-78.7517	59.1849	CD	2	ileum
-5.49054	-6.56644	-34.2238	UC	2	colon
-129.644	-10.0883	-52.9019	UC	3	colon
19.888	-81.9234	56.9176	CD	2	ileum
-54.3869	-59.5964	-7.2897	CD	3	ileum
52.9643	-44.0753	-60.1876	CD	2	colon
-20.405	-29.8539	-56.4809	UC	3	colon
53.8874	-57.795	-60.5725	UC	2	colon
-136.954	-73.4142	-22.4543	UC	2	ileum
-78.7721	-20.0259	-51.2807	UC	3	colon
-69.5325	-6.1639	-44.0225	UC	2	colon
60.575	-19.9497	-30.9405	UC	2	colon
110.468	-10.8552	-23.1153	UC	3	colon
117.128	-30.8136	-33.0077	CD	2	colon
56.4764	-79.2207	67.585	CD	2	ileum
143.986	-11.9965	-10.1146	CD	2	colon
80.7972	-21.2904	-30.6437	UC	2	colon
-23.2891	59.8666	4.71506	UC	3	colon
-22.8082	57.5741	13.671	UC	2	colon
-6.15312	2.06435	-32.0322	CD	2	colon
-1.001	-2.4117	-34.6918	CD	2	colon
-28.5231	-67.4708	38.3114	UC	2	ileum
9.40179	1.63254	-31.2281	UC	2	colon
-81.7375	-14.53	-61.4904	UC	3	colon
30.9389	-88.4351	45.8077	CD	2	ileum
12.8159	-42.0361	-49.585	CD	3	colon
70.7592	-17.2116	-33.0404	UC	2	colon
5.53036	-10.1826	92.777	CD	2	ileum
42.9082	69.55	21.0135	CD	2	colon
85.9927	2.47727	-25.2677	UC	2	colon
12.4503	-37.2334	-60.1024	CD	3	colon
58.1698	78.1086	28.4624	UC	2	colon
124.877	-17.609	-31.4373	UC	2	colon
50.2837	-63.2926	-61.4491	CD	2	colon
58.6356	-81.9475	65.3743	CD	2	ileum
22.7945	-10.0476	109.854	CD	2	ileum
45.1622	73.8889	26.2572	CD	2	colon
88.0711	-15.0462	-36.6714	CD	2	colon
83.621	-19.5943	-31.9811	UC	2	colon
33.8414	-27.5934	-41.2094	UC	2	colon
37.6774	-13.3594	-41.7372	UC	2	colon
111.391	-4.5034	-23.8316	UC	2	colon
-63.7266	2.1248	60.146	CD	2	ileum
40.6296	54.2244	15.1187	CD	2	colon
97.1952	-29.1881	-50.0632	UC	3	colon
13.0143	-35.3437	-51.1358	UC	2	colon
48.4857	-36.2538	-45.5964	UC	2	colon
75.4239	-71.8046	73.8797	CD	2	ileum
46.4967	75.5992	29.0178	UC	2	colon
47.7506	45.2963	7.9317	CD	2	colon
-34.0687	44.4672	-14.6398	CD	3	colon
6.46932	81.077	11.7128	UC	3	colon
-14.401	53.6659	-7.14254	UC	2	colon
53.9082	-93.0363	57.2821	CD	2	ileum
-3.76109	-57.9656	-7.48279	CD	3	ileum
89.3672	-76.7023	82.7086	CD	2	ileum
19.1256	-65.3202	-79.3362	CD	2	colon
-57.956	-14.8511	38.1526	CD	2	ileum
2.9799	45.0824	1.14429	CD	2	colon
-3.49204	45.5261	4.27856	CD	3	colon
95.1546	-32.3496	-43.323	UC	2	colon
-56.848	-44.5086	-71.5235	UC	3	colon
-9.68693	-86.8541	19.6463	UC	2	ileum
70.3029	-5.21217	-31.0538	CD	2	colon
69.4472	2.11547	-38.9201	CD	2	colon
79.8606	-33.7525	-39.2246	UC	2	colon
91.5296	-28.4581	-40.2586	CD	2	colon
59.4589	-88.1807	64.629	CD	2	ileum
47.6393	-60.9666	30.0947	CD	3	ileum
16.0895	-25.8739	98.4265	CD	2	ileum
12.0432	34.9669	-4.24591	CD	2	colon
5.29464	-86.0818	31.9289	CD	2	ileum
92.6632	-78.9722	82.1572	UC	2	ileum
2.0006	-26.8251	-41.2153	UC	2	colon
-18.1233	-75.5311	8.53883	CD	3	ileum
24.0745	-65.4464	33.4698	CD	2	ileum
-1.66656	-54.4079	23.4733	CD	3	ileum
100.396	-0.960248	-23.8361	CD	2	colon
43.5136	-7.21543	-46.0888	CD	3	colon
98.2053	-14.9589	-23.0644	CD	2	colon
102.254	-39.326	-44.7043	UC	2	colon
88.3242	-42.853	-55.4752	UC	3	colon
-30.3007	-95.7845	21.1064	CD	2	ileum
12.944	-84.9704	50.8208	CD	2	ileum
13.8793	51.0439	3.03631	UC	2	colon
-69.6806	37.5976	-21.2941	UC	2	colon
63.658	-55.2568	9.63349	CD	2	ileum
80.8759	-71.6292	4.54408	CD	3	ileum
-6.50832	-11.6387	87.1389	CD	2	ileum
80.6533	-20.5444	-24.6253	CD	2	colon
56.9654	-64.7346	58.6706	CD	2	ileum
-9.12707	-37.4515	5.9264	CD	3	ileum
98.9989	21.47	-19.1532	CD	2	colon
105.646	6.56224	-25.0076	CD	3	colon
-69.1724	-10.7529	51.9143	CD	2	ileum
-77.0331	-6.1332	20.8907	CD	3	ileum
42.0528	59.1562	17.2067	CD	2	colon
7.23836	11.8145	93.7061	UC	2	ileum
-2.70922	64.0657	18.101	UC	2	colon
47.3718	-87.2163	61.9221	CD	2	ileum
-6.21547	-54.9701	8.21295	CD	3	ileum
-26.2145	-6.20082	66.361	CD	2	ileum
31.5893	72.7493	20.9414	CD	2	colon
-23.0013	-8.64169	73.5072	CD	2	ileum
22.4851	67.4893	17.7823	CD	2	colon
44.4208	-94.1449	51.3747	CD	2	ileum
-19.1337	-32.2593	-13.6677	CD	3	ileum
33.5288	-58.9523	61.2832	CD	2	ileum
27.6453	65.0068	18.472	UC	2	colon
8.97565	51.5224	10.1461	UC	2	colon
-85.5071	59.1936	-11.4261	UC	3	colon
61.0882	52.3092	6.19331	CD	2	colon
51.5948	-80.8737	66.8987	CD	2	ileum
-8.97619	-1.0446	79.4087	UC	2	ileum
57.6905	56.1991	16.7374	UC	2	colon
16.6073	83.3509	13.1815	UC	3	colon
26.8061	-20.7367	-45.3871	CD	2	colon
30.2272	71.0452	19.2794	UC	2	colon
-24.7744	-8.40797	75.568	CD	2	ileum
87.635	-20.5599	-33.3064	UC	2	colon
-69.0902	-30.6116	-54.3359	UC	3	colon
17.1065	54.1604	11.3878	CD	3	ileum
-76.1151	15.8733	38.5994	CD	3	ileum
18.7311	55.1416	7.45456	CD	2	colon
-31.4844	52.4132	-6.64537	CD	3	colon
-4.44333	-103.878	39.7329	CD	2	ileum
31.0327	-61.6894	57.8157	CD	2	ileum
110.473	-23.3226	-24.8658	UC	2	colon
36.202	-14.18	-54.5453	UC	3	colon
62.6507	-97.1354	61.3938	CD	3	ileum
-22.1213	16.0276	87.6463	UC	2	ileum
5.41989	70.9267	19.5865	UC	2	colon
-37.687	59.4228	1.80956	UC	3	colon
28.0996	-86.7295	44.7339	CD	2	ileum
100.616	-27.6227	-36.317	CD	2	colon
-10.4371	7.94782	87.1827	CD	2	ileum
-57.6604	42.9782	63.2093	CD	3	ileum
-7.86666	27.6885	82.7487	CD	2	ileum
4.32313	57.6757	11.7218	CD	2	colon
-19.137	58.8624	11.8845	UC	2	colon
-51.0643	64.4622	2.95619	UC	3	colon
-59.9415	-36.4949	48.7103	CD	3	ileum
-32.1006	21.3071	-11.0825	CD	2	colon
-12.3938	2.94607	83.1858	CD	2	ileum
-17.8944	-2.45899	74.8879	CD	2	ileum
27.9592	61.9795	11.9522	CD	2	colon
89.832	-14.3566	-26.5493	UC	2	colon
-96.6299	-11.8623	-59.1698	UC	3	colon
12.6028	47.0774	-14.2486	UC	3	colon
54.1645	-90.6317	61.8818	CD	2	ileum
-9.50822	-75.1984	17.3067	CD	3	ileum
-13.326	-3.3884	99.8404	CD	2	ileum
-12.3115	52.6986	2.96567	UC	2	colon
-19.2601	-10.3196	79.9342	CD	2	ileum
-83.8499	34.008	17.7841	CD	3	ileum
-3.36704	46.0194	-4.21544	CD	2	colon
-8.21308	-35.6378	60.5858	CD	3	ileum
3.32353	19.6656	-10.0511	CD	2	colon
-54.3254	20.1644	-18.7742	CD	3	colon
-15.3527	-29.1936	78.3742	CD	3	ileum
-31.1938	-12.9439	61.7884	CD	2	colon
44.2046	30.1467	-0.981929	CD	3	colon
29.5229	54.7153	7.79656	UC	2	colon
27.316	-3.78142	102.457	CD	2	ileum
-23.0014	6.29338	64.9075	CD	3	ileum
5.43025	54.9297	-3.41747	CD	2	colon
-44.6733	53.8233	-8.23388	CD	3	colon
0.645426	31.2503	-12.6024	UC	3	colon
46.4952	41.4988	1.45185	UC	2	colon
9.47808	-4.55648	-40.5146	CD	2	colon
-25.5617	76.6844	2.58464	UC	2	colon
-4.97416	56.5604	-1.45284	UC	3	colon
-46.4289	97.6051	11.2271	UC	2	ileum
-44.2483	1.11495	15.7801	CD	3	ileum
-15.7759	27.4317	-33.3974	CD	3	colon
-68.2442	-4.3813	22.95	CD	3	ileum
-51.0358	-41.8937	55.123	CD	2	ileum
-42.0468	-4.62615	56.8299	UC	2	ileum
-2.12083	52.8018	9.99008	UC	2	colon
-50.0843	27.508	39.4421	UC	3	colon
4.54186	1.64029	17.4284	CD	3	ileum
3.65316	-9.53404	42.8898	CD	2	ileum
6.77383	31.5786	-18.1923	CD	3	colon
32.1209	29.4881	-2.46592	CD	2	colon
-2.79695	38.6937	-18.3427	CD	3	colon
2.22056	58.3324	12.6285	UC	2	colon
-84.496	59.8647	-15.2715	UC	3	colon
6.26892	-1.65734	84.0301	CD	2	ileum
-39.4697	-3.16923	47.7726	CD	3	ileum
5.19209	54.5357	9.32839	CD	2	colon
-20.3047	12.2203	70.8051	UC	2	ileum
4.41363	16.1546	91.7205	UC	2	ileum
17.614	86.615	30.7105	UC	2	colon
-56.139	-68.4385	37.8395	CD	2	ileum
-119.349	-54.8348	0.150523	UC	2	ileum
-3.81648	-17.8675	-47.2922	UC	2	colon
1.94054	-5.64895	-34.4297	UC	2	colon
-28.9967	-34.0999	49.2941	CD	2	ileum
51.7353	27.5195	-11.1748	CD	2	colon
-52.1808	22.3271	-27.7789	CD	3	colon
13.8348	-15.5647	-40.9899	UC	2	colon
-91.0115	-7.29005	-61.65	UC	3	colon
-64.0505	-0.0108896	-50.9664	UC	2	colon
-50.389	-66.5616	24.5817	UC	2	ileum
2.10578	6.73181	-27.2862	UC	2	colon
-50.4021	7.80915	-38.3615	UC	3	colon
-69.6262	1.52151	-35.1877	CD	2	colon
-18.7551	-73.3801	56.0778	CD	2	ileum
72.3955	48.8801	7.12209	CD	2	colon
-69.6185	-49.9708	-13.9802	CD	3	ileum
9.71995	24.7686	-7.49301	CD	2	colon
26.0877	-18.1311	96.54	CD	2	ileum
-0.970493	51.883	12.792	CD	2	colon
-6.85385	13.505	85.6695	CD	2	ileum
-152.23	-57.7411	-39.1915	CD	3	ileum
-11.4503	-12.9177	-38.549	CD	2	colon
5.59395	38.6981	92.1908	CD	2	ileum
59.18	92.1456	28.5395	CD	2	colon
-71.21	-28.976	45.8848	UC	2	ileum
56.0032	65.8551	23.5576	UC	2	colon
-30.1896	7.86851	88.1277	CD	2	ileum
17.3628	75.0994	19.7799	CD	2	colon
-27.3303	68.603	14.1452	CD	3	colon
-63.2877	17.6445	69.4476	CD	2	ileum
29.9475	64.8772	15.9813	CD	3	colon
47.7637	84.694	35.6452	CD	2	colon
11.1989	14.4561	104.037	UC	2	ileum
43.611	69.4095	16.5052	UC	2	colon
-39.2014	62.4164	-1.42829	UC	3	colon
-18.5911	10.7619	87.1842	CD	2	ileum
25.789	72.149	18.8435	CD	2	colon
-91.7078	-16.6562	36.3215	UC	2	ileum
19.4896	64.606	18.201	UC	2	colon
-23.6786	2.94204	67.5983	CD	2	ileum
51.2423	64.1076	15.4334	CD	2	colon
-1.96633	-11.7499	83.5508	CD	2	ileum
-60.4867	23.6531	-8.15194	CD	3	colon
-12.4642	2.82618	68.9386	CD	2	colon
-36.2203	4.62716	18.7281	CD	3	ileum
-19.2549	38.0767	-21.5564	CD	3	colon
-25.0478	-66.8711	34.6878	CD	2	ileum
-39.8746	-18.8745	-53.9284	CD	3	colon
7.20592	3.809	87.1522	UC	2	ileum
6.17664	76.5727	11.1561	UC	2	colon
-20.1442	10.5398	72.1015	CD	2	ileum
48.0834	53.7785	12.3301	CD	2	colon
-93.0884	-8.10915	43.8452	UC	2	ileum
36.1589	0.820653	100.259	UC	2	ileum
14.0188	82.0126	25.3222	CD	2	colon
26.7104	31.9228	-3.23712	UC	3	colon
-9.50869	-9.30366	74.9693	CD	2	ileum
60.6427	71.1413	24.6051	CD	2	colon
-12.3485	1.77563	85.272	CD	2	ileum
11.4532	59.7975	14.4521	CD	2	colon
-24.3627	5.37345	68.3558	UC	2	ileum
12.1433	81.318	28.3319	UC	2	colon
-19.5338	50.049	-8.80512	UC	3	colon
-0.850362	-6.80907	80.2987	CD	2	ileum
-7.13592	47.6853	9.24076	CD	2	colon
27.1544	56.2445	9.91778	CD	2	colon
-1.21362	12.8861	97.08	UC	2	ileum
6.72129	50.4528	6.74247	UC	2	colon
-5.02035	4.34962	83.3359	CD	2	ileum
44.0727	70.2731	22.8806	CD	2	colon
-24.2501	0.208333	74.6093	UC	2	ileum
31.9329	60.0251	15.8081	UC	2	colon
-89.0549	56.9202	-0.372079	UC	3	colon
-78.9941	61.8289	7.58274	CD	3	colon
14.2693	2.57851	99.7054	CD	2	ileum
-31.1476	62.5101	3.89053	CD	2	colon
-8.07562	-9.77739	77.313	UC	2	ileum
-0.0326019	60.2253	0.794361	UC	2	colon
-40.4585	70.1156	3.84679	UC	3	colon
-13.4982	-6.27013	80.3494	CD	2	ileum
-75.7405	-5.02149	35.8716	CD	3	ileum
-12.7084	0.0362593	78.2546	CD	2	ileum
-23.2135	60.5432	0.185271	CD	2	colon
-13.1145	1.03261	48.4905	CD	2	ileum
-9.4837	34.7569	-12.67	CD	2	colon
-80.1277	31.4773	-32.5708	CD	3	colon
73.8622	38.7853	1.41222	CD	2	colon
-33.7013	10.3693	58.0251	UC	2	ileum
-44.1144	12.2347	32.052	UC	2	ileum
-83.4033	34.0627	-22.2178	UC	3	colon
-70.382	37.6158	-23.4423	UC	2	ileum
-110.275	-53.5003	1.89714	UC	2	ileum
-18.0008	-27.0914	-46.8269	UC	2	colon
-81.3369	1.54341	-52.8093	UC	3	colon
13.9441	73.9988	24.9695	UC	3	colon
-13.6896	-7.97991	-41.9245	UC	2	colon
3.051	-78.1523	52.2054	CD	2	ileum
27.3974	-19.4123	-42.216	CD	2	colon
18.795	-3.57818	-34.0667	UC	2	colon
-72.2194	-3.42971	-42.9867	UC	3	colon
-24.818	-63.4641	28.7939	CD	2	ileum
-84.5263	-53.4807	-12.3475	CD	3	ileum
-52.3438	-65.0291	31.9879	UC	2	ileum
-73.2933	6.85942	-54.9149	UC	3	colon
-20.7511	-12.9878	-42.0947	UC	2	colon
-12.1617	39.2177	-7.73636	CD	2	colon
-9.5885	-77.1973	40.5537	CD	2	ileum
22.5285	3.85956	-21.6065	CD	2	colon
-10.0942	-14.1166	57.47	CD	3	ileum
-11.2589	-17.1655	63.1722	CD	2	ileum
65.4869	51.5461	5.49042	UC	2	colon
-64.1083	30.62	-26.3999	UC	3	colon
-77.7354	-16.0546	18.619	CD	2	ileum
-103.401	-4.05682	-8.49266	CD	3	ileum
-15.1232	43.3822	-18.2436	CD	3	colon
-32.8378	-30.362	66.5085	CD	2	ileum
23.8948	27.2535	-10.0256	CD	2	colon
21.2841	24.9354	-11.2094	UC	2	colon
-45.6967	30.7499	-20.2858	UC	3	colon
41.8814	7.17833	-24.194	CD	2	colon
-156.93	-37.5193	-59.1874	UC	3	colon
-56.7872	-50.3114	17.6805	CD	2	ileum
51.5	-4.80881	-29.8477	CD	2	colon
40.1011	34.0034	1.37467	UC	2	colon
-90.1326	47.3213	-18.92	UC	3	colon
-28.2116	-56.4956	34.9329	CD	2	ileum
-6.74693	6.58621	-34.9805	CD	2	colon
-74.4217	-59.7468	20.126	CD	2	ileum
15.713	0.479861	-27.8076	CD	2	colon
-71.0446	45.9783	-16.7447	UC	3	colon
5.20156	42.0906	-13.0037	UC	2	colon
-32.2718	-66.4142	28.3742	UC	2	ileum
4.55493	12.102	-29.7997	UC	2	colon
-24.0723	-2.0384	-46.6652	CD	3	colon
40.4974	61.458	16.6601	CD	2	colon
-3.31718	21.2593	-12.467	UC	2	colon
-40.4406	60.1733	-20.1582	UC	3	colon
-67.3448	32.3401	-26.7914	UC	3	colon
-99.9825	26.8602	-30.323	UC	3	colon
0.719106	52.6427	-15.5908	UC	2	colon
-31.1682	33.1744	-5.14297	Control	1	colon
18.498	40.1944	-2.33303	Control	1	colon
-54.2114	21.9231	-26.8729	UC	3	colon
5.32214	16.8595	-29.3817	UC	2	colon
-35.1768	-17.9158	47.9821	CD	2	ileum
-59.7292	17.7322	21.6467	CD	3	ileum
-114.663	13.6033	-35.3535	CD	3	colon
-5.87973	35.8744	-7.99072	CD	2	colon
13.9701	66.2634	10.6866	Control	1	colon
46.2904	40.4335	-13.1449	CD	3	colon
14.5422	29.0165	-4.15135	UC	2	colon
-122.479	22.6604	-29.52	UC	3	colon
-6.3987	41.7765	0.498368	Control	1	colon
-31.0545	24.7341	-28.1062	UC	3	colon
69.6826	63.045	16.4087	UC	2	colon
-39.7516	61.7339	-4.96718	UC	2	colon
-62.958	-10.8218	33.81	CD	2	ileum
-56.5759	-7.14951	39.7286	CD	3	ileum
23.145	43.6319	6.01603	UC	2	colon
-116.574	17.2494	-23.175	UC	3	colon
-41.4514	32.0429	-25.1543	UC	3	colon
19.9693	47.5378	-6.33575	UC	2	colon
-14.9407	54.7856	-3.03951	UC	2	colon
-102.574	34.8842	-23.4265	UC	3	colon
6.53478	47.225	6.33343	UC	2	colon
-69.5872	53.7852	-10.9019	UC	3	colon
-61.3313	22.6085	-25.2445	UC	3	colon
26.42	26.8534	-11.2138	UC	2	colon
-38.9218	28.1022	-13.7054	UC	3	colon
72.9672	19.7693	-12.1665	CD	2	colon
-63.6536	18.3002	-37.2302	UC	3	colon
-15.7452	28.0135	-22.4928	UC	2	colon
-22.2462	-14.0043	70.7744	UC	2	ileum
97.6945	46.8148	3.4981	UC	3	colon
-84.9129	27.6093	-20.8503	UC	2	colon
-69.9765	-15.9545	6.0514	CD	3	ileum
53.2202	34.1172	-0.663193	CD	2	colon
-10.2957	-27.628	74.4576	CD	2	ileum
-62.7522	29.0353	9.69818	CD	3	ileum
-10.528	5.36087	62.2764	UC	2	ileum
-41.0141	17.4044	-41.064	UC	2	colon
10.9482	49.3142	-0.506586	UC	2	colon
23.4858	39.709	-20.0655	CD	3	colon
-7.12435	40.5389	-12.8166	CD	2	colon
21.7001	-36.3246	73.9272	CD	2	ileum
-25.4205	-11.4455	66.2875	UC	2	ileum
-6.34334	57.0606	-4.38633	UC	2	colon
22.7503	31.579	-12.6063	UC	2	colon
50.2308	56.8748	-7.4573	UC	3	colon
-6.80511	46.4213	-2.01963	UC	2	colon
-107.164	28.6548	-32.9875	UC	3	colon
-22.3826	50.8737	-17.5912	CD	2	colon
-23.4733	35.6603	-22.6535	CD	3	colon
-47.4006	25.1841	38.7521	CD	3	ileum
15.4762	45.8345	-7.51523	CD	2	colon
-54.3486	5.73206	31.6818	CD	3	ileum
-26.2917	-6.51863	62.6463	CD	2	ileum
-9.05804	-24.075	71.9162	CD	2	ileum
-6.29058	43.3857	-3.05977	CD	2	colon
-52.4629	-1.9845	36.2128	CD	3	ileum
-25.6689	42.3012	-13.5506	CD	3	colon
-57.5092	-15.294	44.7132	CD	3	ileum
-8.77034	59.2182	-0.331934	CD	2	colon
-53.5054	40.0396	-20.4588	UC	3	colon
20.8547	44.9544	8.67518	UC	2	colon
-33.1131	57.591	-11.881	CD	3	colon
-54.9105	45.0412	-12.9668	CD	2	colon
-40.3059	-41.7568	-47.3761	CD	2	colon
-14.7888	14.2239	-31.6079	UC	2	colon
58.6693	-91.5084	33.4457	CD	2	colon
-17.7382	-72.6273	43.2257	CD	3	ileum
56.0149	-7.53401	-32.8481	UC	2	colon
146.278	-3.89657	-16.7303	UC	2	colon
-112.409	-67.3521	0.28315	UC	2	ileum
13.5466	6.35427	-26.8819	UC	2	colon
-45.3225	-1.35076	-40.3031	UC	3	colon
-21.9034	-75.6692	4.75737	UC	3	ileum
-8.99786	-11.8787	-51.2178	UC	3	colon
-20.1192	-1.61499	71.3272	UC	2	ileum
-87.0549	38.2021	-25.4773	UC	3	colon
-92.687	-52.7745	-85.3006	UC	3	colon
-0.812032	58.747	-5.70898	CD	3	colon
23.7602	70.0305	6.43032	CD	2	colon
-21.3338	-11.1346	76.5959	CD	2	ileum
-133.826	1.29855	-35.2833	CD	2	colon
-38.4953	-45.5414	-78.6648	UC	3	colon
50.7778	45.6495	0.530482	UC	2	colon
-57.6185	52.4487	-8.86686	UC	3	colon
32.8353	-45.6473	-57.2892	CD	3	colon
-33.7093	-37.3489	-44.1634	UC	3	colon
28.6079	72.6398	18.9554	CD	2	colon
-41.4374	52.8992	-10.6884	CD	3	colon
-101.039	19.0989	-14.0359	CD	3	ileum
-28.6671	-100.556	13.8795	CD	2	ileum
36.8134	-35.3395	-48.2394	CD	3	colon
6.90134	-9.16468	84.4864	CD	2	ileum
10.8513	56.7186	5.5076	CD	3	colon
120.103	-6.4009	-16.5362	CD	2	colon
-9.78973	-64.6441	-75.5722	CD	3	colon
63.8725	-95.0732	59.9466	CD	2	ileum
-46.7861	-67.0374	-6.09815	CD	3	ileum
71.5727	-53.1016	-56.5441	CD	2	colon
-20.7403	-4.53783	68.754	UC	2	ileum
-43.5242	51.9393	-5.53885	UC	3	colon
0.137408	55.4722	2.43835	UC	2	colon
-63.7159	75.0457	0.486798	UC	3	colon
80.5179	-61.3811	68.4255	CD	2	ileum
-26.1258	-48.8579	-2.23858	CD	3	ileum
33.1389	-19.4854	-63.8929	UC	3	colon
-21.068	-52.7124	-79.2934	CD	3	colon
-84.59	-37.2952	-72.1538	CD	3	colon
-94.6725	-4.61246	20.4841	UC	2	ileum
-6.90451	31.0062	-19.8378	UC	3	colon
45.3767	48.1359	5.00872	UC	2	colon
-9.70546	31.9033	26.3447	CD	3	ileum
23.1343	39.7486	4.12365	CD	2	colon
37.0893	48.2647	2.92785	CD	2	colon
14.0914	-40.7276	-57.0264	UC	3	colon
-53.8748	7.25745	39.1159	CD	3	ileum
-31.1731	33.7883	-7.91446	CD	3	colon
21.5874	-99.1924	8.71614	UC	2	ileum
17.6392	-47.4544	-73.4821	CD	3	colon
-3.46573	-85.2319	39.1162	UC	2	ileum
-30.6016	-13.2603	61.8144	CD	2	ileum
-8.21758	37.2321	-0.63835	CD	2	colon
-90.7037	40.403	-28.9203	UC	3	colon
-90.9833	8.18053	-45.5548	UC	3	colon
-50.9851	-64.9151	27.2204	CD	2	ileum
-12.4847	-60.4893	49.8684	CD	2	ileum
-22.3644	-51.144	37.3682	CD	3	ileum
94.2535	16.498	-18.8908	UC	2	colon
-24.742	-22.8451	-64.1685	UC	3	colon
-19.3213	37.34	-20.293	UC	3	colon
-25.2421	-8.54386	45.9555	CD	3	ileum
-22.1324	40.2634	-15.1885	CD	2	colon
-151.084	-13.873	-47.2724	CD	3	colon
-20.7859	-14.1872	75.0833	CD	2	ileum
-30.4556	2.58876	56.1449	CD	3	ileum
11.0193	-54.9425	-68.2734	UC	3	colon
-11.9062	-3.96945	74.8614	CD	2	ileum
-16.5593	3.39493	60.0488	CD	3	ileum
-35.1921	-40.2113	-64.1021	CD	3	colon
-22.359	-73.9055	-76.4464	CD	2	colon
32	-14.3686	-46.037	CD	2	colon
-82.1262	-29.7703	29.4969	UC	2	ileum
-22.7211	34.0264	-25.4828	UC	3	colon
-39.5723	-22.3211	-61.0623	UC	3	colon
-11.7517	-23.4943	-60.3649	UC	3	colon
-94.0298	-10.6724	22.743	UC	2	ileum
-48.591	60.2046	-0.0150885	UC	3	colon
-50.3303	54.0786	-9.55057	UC	2	colon
-91.4704	-52.3533	-69.4883	UC	3	colon
-33.1909	-32.3606	-70.0554	UC	3	colon
1.11922	3.04224	-41.6299	CD	3	colon
80.0065	-55.7696	-49.7412	CD	2	colon
-62.4129	-36.8855	-70.9676	UC	3	colon
13.7977	-21.322	91.5102	CD	2	ileum
-95.0384	-13.9602	37.1603	CD	2	ileum
58.6682	49.7008	6.51525	CD	2	colon
-42.0205	24.0889	-12.6844	CD	2	colon
-57.9028	29.6085	-18.4436	CD	2	colon
143.514	-18.1687	-17.4838	UC	2	colon
20.1007	41.4051	-5.42196	UC	2	colon
-16.9811	51.792	-2.21532	UC	2	colon
15.7783	-32.8284	-64.0477	CD	2	colon
-12.3214	-14.1794	74.6977	UC	2	ileum
21.9424	78.1254	19.7452	UC	2	colon
-20.8095	65.8409	-11.159	UC	3	colon
39.0404	48.5155	-1.09052	UC	2	colon
40.0338	60.2761	9.1064	Control	1	colon
80.7176	65.0612	20.5024	UC	2	colon
-57.0622	-44.7326	-70.4183	CD	3	colon
31.2634	-13.9908	98.4886	CD	2	ileum
-6.92426	50.8348	22.4962	CD	3	ileum
76.3034	54.4044	6.42159	CD	2	colon
33.171	57.6209	13.8247	CD	2	colon
110.156	0.575038	-14.5848	UC	2	colon
-22.1064	-67.5669	-87.8096	UC	3	colon
31.0321	-44.5004	36.0108	CD	2	ileum
93.7141	7.66667	-4.35504	UC	3	colon
33.2913	-14.8887	-54.6239	UC	3	colon
16.0577	72.9121	7.87749	UC	3	colon
111.114	96.8256	41.0555	UC	2	colon
15.623	-52.4808	-61.2378	CD	3	colon
-8.83129	-46.1604	-60.6103	CD	3	colon
-11.7629	-45.2526	-57.0351	CD	2	colon
65.1827	94.8044	28.3467	UC	2	colon
-22.3878	-22.3258	61.5509	Control	1	ileum
51.8502	52.9526	-0.447959	Control	1	colon
57.9981	57.9124	10.909	Control	1	colon
6.71031	47.0956	-4.44114	Control	1	colon
13.5155	45.186	-8.3703	Control	1	colon
-65.8938	-36.6449	39.5175	Control	1	ileum
-21.1585	12.8629	-23.0024	Control	1	colon
62.9809	65.6696	17.4931	Control	1	colon
-16.6233	57.8371	-1.16297	Control	1	colon
-43.5503	-16.3994	61.7484	Control	1	ileum
32.9393	61.4253	12.1652	Control	1	colon
-38.3356	47.4496	-0.0608739	Control	1	colon
-34.6155	46.132	-5.01982	Control	1	colon
36.1659	-77.0709	50.7265	CD	2	ileum
-42.8786	-18.7098	53.1796	Control	1	ileum
52.8304	65.1741	16.7921	Control	1	colon
-3.51054	43.0659	-2.93363	Control	1	colon
-20.9601	44.6756	-2.86715	Control	1	colon
30.1819	-20.7787	82.0527	Control	1	ileum
81.4185	44.4299	5.10326	Control	1	colon
28.9545	45.0249	1.13115	Control	1	colon
33.7975	44.5545	-0.612051	Control	1	colon
5.86649	31.5054	-15.8041	Control	1	colon
10.4724	10.2836	-27.1398	UC	3	colon
-12.1374	-33.2004	63.2012	Control	1	ileum
14.2274	38.1889	-1.09801	Control	1	colon
43.6899	50.0341	8.04068	Control	1	colon
4.88358	40.216	-8.55142	Control	1	colon
-49.6747	30.3937	-19.9635	UC	3	colon
46.604	41.8996	3.22836	Control	1	colon
38.4343	55.0657	9.11582	Control	1	colon
14.565	46.7882	-2.47764	Control	1	colon
-26.075	15.2982	-14.8078	Control	1	colon
-4.85384	46.3584	-2.35302	Control	1	colon
59.6242	54.1533	12.4949	Control	1	colon
-30.8116	49.3266	1.94922	Control	1	colon
14.3361	-32.0499	36.9222	CD	3	ileum
-22.0732	-44.8316	7.0743	CD	2	ileum
81.4941	-45.3637	-47.6457	CD	2	colon
2.52615	-32.7817	40.0171	CD	2	ileum
-22.1889	-13.1179	72.8111	UC	2	ileum
-28.5794	42.6128	-1.21921	Control	1	colon
133.964	8.70559	-0.328271	UC	2	colon
-1.09305	-26.2934	-69.0768	UC	3	colon
-36.6846	-12.4287	44.5517	UC	2	ileum
42.8527	33.8756	-7.45554	UC	2	colon
-63.0026	21.8955	-32.8289	UC	3	colon
-85.6604	-90.2247	-19.2927	UC	2	ileum
-113.194	-7.19011	-3.16015	CD	3	ileum
-51.8142	26.9002	-15.1218	CD	2	colon
6.79563	-17.473	88.2926	CD	3	ileum
-0.66245	-57.8162	-12.8186	CD	3	ileum
82.1592	-38.3964	-43.0593	CD	2	colon
89.8554	-37.4045	-49.7358	CD	2	colon
2.31322	-11.5119	67.7464	CD	2	ileum
-41.213	-2.17597	22.443	CD	3	ileum
57.3325	37.3736	1.31717	CD	2	colon
-8.41148	36.4921	-2.06998	Control	1	colon
1.30584	41.6163	2.46589	Control	1	colon
-28.0648	39.4428	-10.8632	Control	1	colon
-42.4882	-25.4856	52.9338	UC	2	ileum
47.0276	46.0657	-7.30756	UC	2	colon
-97.8762	-37.7602	25.6781	Control	1	ileum
31.0545	38.0484	6.62917	Control	1	colon
9.51661	35.1332	-0.108662	Control	1	colon
-1.58858	44.3458	3.52251	Control	1	colon
-101.643	-86.8604	-18.6613	UC	2	ileum
58.0469	-21.6554	-43.9601	UC	2	colon
102.538	-29.2091	-29.842	UC	2	colon
-37.7869	-40.2923	-71.6412	UC	3	colon
56.8042	-49.8746	-57.5796	CD	2	colon
39.6017	28.0311	-20.8894	CD	3	colon
27.4199	45.6063	-8.88281	CD	2	colon
-14.9084	-74.8453	25.4267	CD	2	ileum
1.93645	-73.6328	17.3787	CD	3	ileum
95.7204	-86.5733	46.0748	CD	3	ileum
-35.8208	20.8761	-10.0843	Control	1	colon
13.336	36.0407	-8.79116	Control	1	colon
-6.63269	41.6358	-6.24163	Control	1	colon
95.6732	-75.5584	70.4186	CD	2	ileum
51.5129	-78.7215	46.9307	CD	3	ileum
7.50063	-51.1506	-51.1893	CD	2	colon
45.4283	-2.33173	-44.9749	CD	2	colon
-65.5091	-39.0098	-69.313	CD	3	colon
-99.2621	-15.3374	27.0824	UC	2	ileum
5.5768	58.4192	-3.59517	UC	3	colon
-94.5073	-14.6928	26.5628	Control	1	ileum
-25.551	44.0044	-5.8317	Control	1	colon
-17.2554	27.906	-13.9672	Control	1	colon
-6.71748	-22.9467	68.3359	Control	1	ileum
14.6899	48.5048	-10.4974	Control	1	colon
12.7362	63.5332	-5.08385	Control	1	colon
-17.8161	77.0602	-0.925272	Control	1	colon
-37.8182	80.6684	-0.431965	Control	1	colon
87.3273	-30.1028	-41.5441	CD	2	colon
-111.747	-75.6282	-24.8804	UC	2	ileum
31.5335	48.5215	6.79798	UC	2	colon
-92.8703	40.1371	-23.7599	UC	3	colon
65.0556	-13.8845	-38.7062	CD	2	colon
134.667	-14.8796	-29.0872	CD	2	colon
63.8655	-52.1276	-76.3687	CD	3	colon
40.5622	-17.1365	97.2769	UC	2	ileum
-15.2792	5.04664	-17.6435	UC	2	colon
-62.6821	45.2479	-24.2612	UC	3	colon
-54.136	-13.0626	-62.8309	UC	3	colon
-84.3804	-13.7735	-54.3563	UC	2	colon
108.84	-16.7439	-30.4284	UC	2	colon
-56.6434	-17.2917	-51.4075	UC	3	colon
-21.1277	11.5373	-40.1795	CD	3	colon
33.3178	-8.19142	-45.1558	CD	2	colon
45.0646	-26.301	-41.2503	CD	2	colon
-21.8163	-39.8035	-71.3648	CD	3	colon
-75.3509	-84.4851	-8.99672	UC	2	ileum
67.4528	32.3959	-4.33549	UC	2	colon
-7.86161	60.4287	-5.64415	UC	3	colon
21.8773	54.662	-14.217	CD	3	colon
-40.241	62.5189	-8.41295	CD	2	colon
-37.8005	-12.1081	-58.2384	UC	3	colon
19.293	-22.9904	-55.311	UC	2	colon
30.7798	-75.9249	9.50195	CD	3	ileum
30.9972	-13.0483	-34.0756	CD	2	colon
-27.6635	-0.901278	73.5189	CD	2	ileum
25.322	-35.9186	-57.3321	UC	2	colon
-36.5444	-11.1793	-57.0399	UC	3	colon
-42.4498	-20.3914	-65.9125	UC	3	colon
-27.1184	-17.0376	50.3254	CD	3	ileum
-106.713	-17.2568	18.179	CD	2	ileum
13.2286	44.1056	0.933789	CD	2	colon
-1.47964	48.9559	-7.13742	CD	3	colon
-32.7052	-14.7282	61.9024	UC	2	ileum
-104.263	20.8448	-17.5855	UC	3	colon
44.6095	-57.8294	-60.3433	CD	2	colon
2.80725	-49.6417	9.69405	CD	3	ileum
102.77	-24.3149	-32.7555	CD	2	colon
44.1284	-19.773	-51.9577	CD	3	colon
0.215714	3.64334	86.5884	CD	2	ileum
16.4627	48.1773	-1.07634	CD	2	colon
0.655457	60.1897	-1.14736	CD	3	colon
-22.5072	-30.6733	-67.9705	UC	3	colon
11.8909	-67.047	18.7	CD	2	ileum
86.1817	-25.7206	-34.5639	CD	2	colon
-46.8528	-19.8458	40.3998	CD	3	ileum
-20.8029	-28.7779	62.0044	CD	2	ileum
-90.7468	5.30278	-37.0173	CD	3	colon
-14.0699	44.1616	-22.5729	CD	2	colon
28.9808	39.238	-3.65521	UC	2	colon
-45.7984	25.5836	-24.6318	UC	3	colon
20.8995	-53.5051	22.8118	CD	3	ileum
40.1763	-69.9193	45.2044	CD	2	ileum
65.0727	-54.8788	-54.1001	CD	2	colon
-40.1818	-86.0906	-16.7229	CD	3	ileum
-3.6185	37.9471	-3.12754	UC	2	colon
-42.3064	42.9361	-9.354	UC	3	colon
145.056	-14.5299	-25.4464	UC	2	colon
82.2848	48.4944	-0.886967	CD	2	colon
36.6963	29.6262	-0.0560366	UC	2	colon
90.033	51.5803	5.07452	UC	3	colon
-1.40597	-30.3605	-48.645	CD	2	colon
3.33582	-7.32689	-36.4154	CD	3	colon
82.5734	-10.4124	-47.5502	CD	2	colon
-78.4303	-23.8221	-64.6654	CD	3	colon
-9.16105	-68.3735	30.7095	CD	2	ileum
-65.1006	-65.5385	-14.4706	CD	3	ileum
-13.1422	5.82065	-39.4237	UC	3	colon
42.3173	-7.98945	-44.1957	CD	3	colon
-7.40021	16.0665	62.5695	CD	2	ileum
-15.474	-32.4264	56.5321	UC	2	ileum
67.1771	30.4799	-6.29515	UC	2	colon
-15.1244	60.0713	-11.7611	UC	3	colon
0.673206	-45.0328	-52.5009	UC	3	colon
114.419	33.9738	4.06715	CD	2	colon
110.778	15.5668	-3.58461	UC	2	colon
43.3945	-68.901	52.706	CD	2	ileum
35.7011	-32.0926	27.6663	CD	3	ileum
103.309	-29.89	-36.302	CD	2	colon
91.4164	-4.79305	-18.9736	CD	2	colon
128.572	36.7901	9.74697	UC	2	colon
90.6569	-42.2452	-53.9712	CD	2	colon
20.7789	-89.2164	39.0026	CD	2	ileum
15.7881	-36.7437	-40.4296	CD	2	colon
97.6251	31.728	-0.39777	CD	2	colon
-11.2	-43.1667	-68.8498	CD	3	colon
-12.3202	9.55558	-30.2279	CD	3	colon
-90.4155	12.0751	-19.1535	CD	2	colon
145.024	-9.2491	-21.2686	UC	2	colon
7.37198	31.9231	-30.7721	UC	3	colon
-68.773	-48.3513	-77.0731	UC	3	colon
26.0422	-53.8015	-59.5409	CD	2	colon
118.908	-10.1702	-35.4111	UC	2	colon
115.467	-12.9337	-34.2107	UC	3	colon
19.4673	10.4695	-24.477	CD	2	colon
-102.153	-21.95	-3.53157	CD	3	ileum
-39.2158	-46.3375	37.5812	CD	2	ileum
40.1836	19.0531	-10.8323	CD	2	colon
78.3651	-34.2822	-48.0976	CD	2	colon
-0.663425	-42.8633	56.8593	UC	2	ileum
47.3086	19.2762	-14.6351	UC	2	colon
-42.1831	17.7633	39.314	UC	3	ileum
-60.3836	21.1058	-24.5179	UC	3	colon
36.1344	-21.9575	-43.5053	CD	2	colon
2.65971	-44.615	-58.5658	CD	3	colon
125.088	-48.0765	-52.5596	CD	2	colon
18.8315	-19.2672	-49.289	CD	3	colon
-58.6454	-72.874	-9.57792	CD	2	ileum
45.814	-54.4859	-64.306	CD	2	colon
22.5165	-29.6151	-48.5005	CD	2	colon
-34.506	-48.0466	34.9525	UC	2	ileum
26.9883	24.0355	-25.5224	UC	2	colon
96.159	-17.4017	-38.0525	CD	2	colon
23.1989	9.02057	-42.6931	CD	3	colon
-40.2766	-121.986	-18.6179	UC	2	ileum
113.712	24.6835	-27.0474	UC	3	colon
135.643	2.49613	-12.4595	UC	2	colon

## Sheet: Figure2.C
DUOX2	JAK2	MUC1	IL17A	Diagnosis	Inflammation	Location_rough
6.34041	3.02132	5.67401	-0.397502	UC	3	colon
-2.93256	2.70935	1.70217	-2.23941	CD	2	ileum
0.671557	2.83022	4.22203	-3.93757	CD	2	colon
6.47965	4.0616	5.5464	-1.58737	CD	3	colon
-3.31703	2.91422	4.01554	-3.86482	UC	2	colon
6.56817	2.42966	6.02234	-3.31745	UC	2	colon
8.83039	3.36605	6.91862	0.471715	UC	3	colon
6.39069	3.16804	4.62576	-1.9303	UC	3	colon
3.12006	2.88438	2.83356	-1.41968	CD	2	ileum
8.02913	3.56426	6.53027	0.539987	CD	3	ileum
3.27919	2.77252	2.56073	-3.84069	CD	2	ileum
0.926489	3.06656	4.59543	-2.01795	CD	2	colon
8.62268	4.08582	6.90243	1.3264	CD	3	colon
7.01777	3.48463	5.72484	0.42492	UC	3	colon
-0.758705	2.62002	4.30459	-2.26278	CD	2	colon
4.90125	2.73356	5.28869	-3.40449	UC	2	colon
0.602997	2.85679	1.76317	-3.01518	CD	2	ileum
1.25934	2.754	4.42018	-4.07692	UC	2	colon
1.93824	2.90528	4.50319	-2.99273	UC	2	colon
5.36933	3.45683	6.22802	-3.10894	CD	2	colon
7.0045	3.61724	6.60266	-0.77721	UC	3	colon
3.15736	2.93269	3.7778	-3.11454	UC	2	colon
8.4475	3.51219	6.40294	0.18339	CD	3	colon
5.34296	3.89729	5.20059	-1.09399	CD	2	ileum
6.84481	4.07785	6.2001	-1.73429	CD	2	colon
6.5758	4.77093	6.30175	-0.910382	CD	2	colon
4.76094	2.85743	4.94671	-4.25899	CD	3	colon
0.509486	2.6519	4.43817	-3.91842	CD	2	colon
-2.32845	2.65516	1.36043	-3.02159	CD	2	ileum
6.82943	3.20353	5.39758	0.705105	CD	3	colon
0.543331	2.67496	4.3037	-2.09573	CD	2	colon
5.72681	3.13232	5.52609	-3.32383	CD	2	ileum
8.93456	4.13162	7.03112	0.818731	CD	3	ileum
7.56266	3.29085	5.51024	0.861973	CD	3	colon
3.22081	2.87685	3.89987	-4.28069	CD	2	colon
6.07921	3.63423	5.2124	-0.517933	CD	3	ileum
5.13669	2.64611	2.72376	-2.4353	CD	2	ileum
4.27608	3.15818	2.87768	-2.28424	CD	2	ileum
5.78015	3.39365	5.40115	-4.20546	CD	3	ileum
3.82084	2.83971	4.49409	-4.11463	CD	2	colon
2.98702	2.76821	4.12992	-4.03637	UC	2	colon
6.55204	3.51186	4.78345	0.474161	UC	3	colon
1.42976	2.85198	4.19853	-4.02046	UC	2	colon
6.40148	3.42603	5.43855	-0.232556	UC	3	colon
1.79349	2.90748	5.73258	-2.57997	UC	2	colon
7.60986	3.87232	6.26442	-3.05666	UC	3	colon
4.13376	2.90819	3.95292	-2.37501	CD	2	ileum
4.22184	3.13701	3.69593	-0.691632	CD	3	ileum
2.67597	1.66437	3.33611	-2.23683	UC	2	colon
0.0800955	2.9308	3.71768	-4.14589	UC	2	colon
3.40286	3.09748	5.12476	-2.62095	UC	2	colon
0.698699	2.74997	1.33469	-3.9912	CD	2	ileum
3.92955	2.76061	4.32347	-3.92314	CD	2	colon
2.68994	2.77638	3.3691	-2.82512	UC	2	colon
7.97162	3.36126	6.74784	-2.39765	UC	3	colon
4.14752	3.27116	5.29527	-2.88381	UC	2	colon
8.23577	3.23688	6.94733	-0.989955	UC	3	colon
5.11045	2.40866	3.75511	-2.51009	CD	2	colon
4.15675	2.69041	2.34557	-0.333488	CD	2	ileum
5.1762	2.8362	5.38272	-2.1711	UC	2	colon
7.14193	3.98554	5.42161	1.28033	UC	3	colon
4.35442	2.59589	2.51951	-1.62362	CD	2	ileum
7.86251	3.57259	5.61927	-1.55928	CD	3	ileum
2.3811	2.56743	5.5516	-2.64089	UC	2	colon
5.96511	3.33985	5.47649	-2.50079	UC	3	colon
5.58326	3.09753	5.28747	-3.12703	UC	2	colon
3.46063	2.83333	4.90909	-2.92481	UC	2	colon
3.34893	2.53037	5.49012	-2.86956	UC	3	colon
2.65562	2.7838	3.28707	-2.84336	CD	2	colon
1.81886	2.69239	2.40794	-3.18215	CD	2	ileum
2.90438	2.17982	2.11386	-2.40924	CD	2	colon
3.59003	2.44987	4.96168	-2.99907	UC	2	colon
2.40793	2.76807	4.41237	-3.82773	UC	2	colon
4.88844	2.56169	4.75649	-3.9636	CD	2	colon
4.79989	3.09735	5.04291	-3.92916	CD	2	colon
8.10221	3.75041	6.09628	-0.784871	UC	3	colon
-0.255415	2.46588	1.77273	-3.16495	CD	2	ileum
4.58101	2.77205	4.3623	-3.42298	CD	3	colon
4.24629	2.85999	5.46194	-3.16713	UC	2	colon
1.12446	2.90825	0.43131	-3.60152	CD	2	ileum
1.5892	2.69374	4.00798	-3.54923	CD	2	colon
1.48036	2.83999	4.69784	-3.18144	UC	2	colon
7.5095	3.66255	6.59503	-3.29647	CD	3	colon
0.538274	2.95513	4.25441	-3.51032	UC	2	colon
5.60297	2.98183	5.70594	-2.79946	UC	2	colon
3.33685	2.34104	3.31755	-2.79298	CD	2	colon
0.498599	2.57804	1.85672	-1.69863	CD	2	ileum
-0.62118	3.01641	0.678103	-3.4516	CD	2	ileum
1.9612	2.79909	4.36652	-3.63376	CD	2	colon
4.37128	3.32719	3.58484	-3.15659	CD	2	colon
4.27668	3.19726	4.2715	-2.89878	UC	2	colon
2.82789	2.68719	4.54506	-2.24729	UC	2	colon
7.95868	3.08351	6.41269	0.230883	UC	2	colon
2.72063	2.60202	4.22178	-2.9318	UC	2	colon
2.10676	2.86097	1.32862	-2.10537	CD	2	ileum
1.10196	2.9831	4.43678	-3.62226	CD	2	colon
7.3353	2.90911	6.52289	-2.86112	UC	3	colon
2.83735	2.63786	4.87885	-3.18938	UC	2	colon
3.85907	2.91194	5.04703	-3.1706	UC	2	colon
2.90721	3.24104	1.28851	-1.77954	CD	2	ileum
2.23905	2.68088	3.93092	-3.48831	UC	2	colon
2.81516	2.80019	3.36196	-2.49311	CD	2	colon
7.03822	3.99849	6.07126	0.253901	CD	3	colon
6.33308	3.20148	5.39967	0.684361	UC	3	colon
6.93624	3.85902	5.71228	1.63123	UC	2	colon
1.30974	2.58603	0.498811	-2.27378	CD	2	ileum
7.71583	3.52126	6.4448	-0.192317	CD	3	ileum
0.966582	2.93019	2.95331	-2.81277	CD	2	ileum
4.11738	2.84647	4.36117	-0.950624	CD	2	ileum
3.64875	2.98632	4.89287	-3.66518	CD	2	colon
6.71374	3.2084	5.89923	-1.486	CD	3	colon
3.46253	2.90063	5.27441	-2.94457	UC	2	colon
4.97204	3.03282	5.94119	-3.08808	CD	2	colon
5.55517	3.22766	6.18836	-3.0369	CD	2	colon
2.81426	2.64241	4.61765	-2.92793	UC	2	colon
2.57625	2.68161	4.96981	-2.94896	CD	2	colon
4.34924	3.17523	3.06719	-2.80068	CD	2	ileum
8.24967	3.73611	5.79228	0.480974	CD	3	ileum
1.53218	3.23693	1.93765	-1.72591	CD	2	ileum
3.31467	3.19662	4.90333	-3.79565	CD	2	colon
4.53414	2.2332	3.12962	-1.87768	CD	2	ileum
2.07938	2.65695	4.12207	-3.49689	UC	2	colon
6.74462	3.11081	5.31387	-2.724	CD	3	ileum
6.43707	3.35489	5.22477	-3.08862	CD	2	ileum
3.32487	2.92143	5.38902	-2.96143	CD	2	colon
3.90144	2.47147	5.82928	-2.68151	UC	2	colon
6.67901	3.10447	6.89317	-1.18599	UC	3	colon
2.37452	2.55311	2.29912	-1.42657	CD	2	ileum
0.35347	2.79789	1.07015	-2.69105	CD	2	ileum
5.21708	2.87184	5.13418	-0.315428	UC	2	colon
7.26715	3.5382	5.26236	1.00739	UC	2	colon
6.51263	3.16537	4.3117	-3.01341	CD	2	ileum
9.0957	3.62686	6.38546	-2.77527	CD	3	ileum
4.38394	2.52633	4.90939	-3.03109	CD	2	colon
4.58905	2.69452	3.94069	-2.95458	CD	2	ileum
6.27195	3.59544	6.27284	-1.45013	CD	3	ileum
6.04789	2.81749	6.11376	-2.97603	CD	2	colon
6.57392	3.06167	7.09438	-2.89626	CD	3	colon
6.30839	3.28133	3.49476	-1.35727	CD	2	ileum
6.63289	3.55417	4.27082	-1.37886	CD	3	ileum
1.24901	3.12321	4.33721	-3.68379	CD	2	colon
1.21716	2.65224	3.90122	-3.72078	UC	2	colon
3.62427	2.52097	2.0078	-3.04197	CD	2	ileum
8.01324	3.10999	5.27185	-3.20288	CD	3	ileum
4.13164	2.85034	2.96449	-0.793799	CD	2	ileum
4.19368	2.84333	5.01304	-3.58787	CD	2	colon
0.295276	2.9625	1.49524	-3.79925	CD	2	ileum
5.32515	2.98441	5.39444	-0.599107	CD	2	colon
3.00072	2.92435	2.71304	-3.00899	CD	2	ileum
8.04465	3.54562	5.96548	-0.842635	CD	3	ileum
4.60182	2.6994	3.60499	-3.21692	CD	2	ileum
0.987851	2.64709	4.30628	-3.63425	UC	2	colon
0.715385	3.02535	4.14578	-3.73649	UC	2	colon
7.41121	3.91095	5.82651	1.26774	UC	3	colon
4.50203	3.12704	5.0935	-2.53939	CD	2	colon
0.060573	2.69452	1.53239	-3.12517	CD	2	ileum
1.97841	3.13982	5.00019	-3.5016	UC	2	colon
8.29101	4.0211	6.50227	-1.64993	UC	3	colon
1.80716	3.0121	5.20257	-3.29401	CD	2	colon
5.34535	2.77434	4.77061	-2.40181	UC	2	colon
1.01085	2.97323	1.56714	-1.65174	CD	2	ileum
0.930759	2.5402	5.13133	-3.08985	UC	2	colon
7.25767	3.38298	5.62492	-0.295128	UC	3	colon
2.99093	2.93846	4.27205	-3.80463	CD	3	ileum
5.48248	3.66525	4.76131	-0.765565	CD	3	ileum
2.0192	2.99306	5.38073	-3.76507	CD	2	colon
5.23098	3.60599	6.02108	-1.67043	CD	3	colon
1.39652	2.48831	1.35485	-3.17115	CD	2	ileum
1.95789	2.60786	2.10193	-3.06969	CD	2	ileum
4.44245	2.81719	4.94527	-2.86072	UC	2	colon
8.3373	3.39556	6.54292	-0.690416	UC	3	colon
5.53284	2.94257	3.81107	-2.91921	CD	3	ileum
-0.0258258	3.04554	3.77766	-3.71624	UC	2	colon
7.53589	3.75576	6.16396	0.690289	UC	3	colon
3.98862	2.78833	2.5278	-1.90302	CD	2	ileum
7.75867	2.91273	6.87118	-2.67608	CD	2	colon
0.439287	3.14152	1.8036	-1.59759	CD	2	ileum
5.21836	3.0903	3.9622	-1.44944	CD	3	ileum
0.331444	2.55907	4.20033	-3.74648	CD	2	colon
1.32764	2.9519	4.16173	-2.87705	UC	2	colon
5.86782	3.52406	5.39754	-1.32797	UC	3	colon
5.66126	3.21303	4.12817	-1.66026	CD	2	colon
3.05967	3.13227	3.43041	-2.05231	CD	2	ileum
2.36624	2.92146	4.87139	-3.63455	CD	2	colon
2.63651	3.03241	4.78828	-3.0889	UC	2	colon
8.07372	3.92281	6.29528	-0.191334	UC	3	colon
7.81541	3.57569	6.31548	-1.38948	UC	3	colon
3.85932	2.58058	1.50794	-2.4433	CD	2	ileum
7.34363	3.49479	4.59067	-0.210618	CD	3	ileum
-1.16764	3.05553	0.88005	-2.55394	CD	2	ileum
4.29728	2.99558	3.95536	-3.85091	UC	2	colon
1.01323	3.02813	0.892601	-2.07781	CD	2	ileum
6.834	3.89131	5.66506	-0.0473565	CD	3	ileum
4.88487	2.83342	4.89479	-1.88209	CD	2	colon
2.83533	3.1486	4.11124	-3.70461	CD	3	ileum
2.54192	2.62846	4.83085	-3.74821	CD	2	colon
4.73129	3.07416	5.57784	-1.99054	CD	3	colon
1.96572	2.95976	1.42976	-2.57757	CD	3	ileum
7.25986	3.5259	4.89998	0.143935	CD	2	colon
3.37925	3.11033	4.66554	-3.64765	CD	3	colon
1.77195	3.12495	4.3212	-0.712961	UC	2	colon
0.595232	3.22532	1.22384	-3.51378	CD	2	ileum
2.93405	3.33478	2.8697	-0.367466	CD	3	ileum
5.35149	3.34694	5.51287	-2.04669	CD	2	colon
5.5993	3.4247	5.35032	-1.40521	CD	3	colon
6.62377	3.11583	5.4817	-2.4973	UC	3	colon
7.94988	3.37345	5.58941	-3.46674	UC	2	colon
2.9081	2.76032	4.76928	-3.42023	CD	2	colon
6.58752	3.35203	6.0121	-1.28851	UC	2	colon
5.88797	3.40182	5.61939	-0.643736	UC	3	colon
6.92818	3.57499	5.56447	-2.02157	CD	3	ileum
6.77884	3.84575	6.02307	-1.46746	CD	3	colon
3.09731	3.20876	1.89042	-2.33642	CD	2	ileum
3.02717	2.96741	4.39885	-3.8569	UC	2	colon
5.53173	3.14425	4.87353	0.146144	UC	3	colon
8.06215	3.57405	6.27149	-1.02611	CD	3	ileum
4.89151	3.58717	4.28838	-1.63498	CD	2	ileum
7.5492	3.70824	6.35324	-0.684666	CD	3	colon
5.98429	2.84523	5.42657	-3.59667	CD	2	colon
7.69841	3.66921	6.29959	-2.16852	CD	3	colon
0.985798	3.22908	3.81723	-3.7708	UC	2	colon
7.38483	3.94225	5.6187	1.30404	UC	3	colon
-0.340836	2.99434	2.63809	-2.1326	CD	2	ileum
5.45274	3.71494	4.96308	-1.59085	CD	3	ileum
1.27916	2.98391	4.4429	-3.74334	CD	2	colon
0.438918	2.71507	4.54479	-3.66476	UC	2	colon
2.24475	2.41746	4.10258	-3.80001	UC	2	colon
4.51006	3.17476	3.36822	-0.868296	CD	2	ileum
4.54361	3.01792	5.04416	-1.33879	CD	2	colon
6.37123	4.27672	6.10897	-1.72304	CD	3	colon
1.73013	2.45145	3.7564	-3.51397	UC	2	colon
7.59378	3.45131	5.71472	-0.449888	UC	3	colon
6.30203	3.31267	5.3678	-1.23518	UC	2	colon
-0.164585	2.37916	3.78491	-3.86494	UC	2	colon
6.67867	2.94794	5.20073	-0.789733	UC	3	colon
1.88901	2.75984	4.14807	-4.09173	CD	2	colon
0.0230628	2.9675	-1.42386	-1.71154	CD	2	ileum
3.02579	2.91645	4.34564	-3.47589	CD	2	colon
6.69263	3.17269	5.2725	-1.92718	CD	3	ileum
-0.522131	2.71374	3.69105	-3.57691	CD	2	colon
1.78215	3.0242	2.42165	-3.52259	CD	2	ileum
0.933696	2.76628	3.99787	-3.73403	CD	2	colon
3.10849	3.00776	2.63307	-3.69078	CD	2	ileum
5.40265	3.17155	3.11827	0.166336	CD	3	ileum
2.65413	2.6498	4.53224	-4.01421	CD	2	colon
4.08854	2.5667	3.43678	-1.27275	CD	2	ileum
5.58377	3.37561	6.03899	-2.30457	CD	2	colon
2.31506	2.81435	4.90246	-3.45499	UC	2	colon
-1.32246	2.89705	1.29858	-3.73842	CD	2	ileum
4.68553	3.03014	5.30011	-3.60627	CD	2	colon
4.22348	2.8997	5.23116	-2.79403	CD	3	colon
2.01961	2.63692	1.40218	-1.08273	CD	2	ileum
5.13966	3.29383	5.88205	-3.53442	CD	3	colon
3.72204	2.80826	4.62267	-3.41484	CD	2	colon
3.5387	2.8874	4.72782	-3.49719	UC	2	colon
7.90759	3.66325	5.89417	-0.780867	UC	3	colon
3.46212	2.90773	2.82768	-1.50305	CD	2	ileum
2.46715	2.83576	5.06027	-2.69763	CD	2	colon
1.95293	2.96353	4.17309	-3.6331	UC	2	colon
4.44059	3.07787	2.58208	-3.74475	CD	2	ileum
1.9818	2.71379	4.60876	-3.58843	CD	2	colon
-2.17282	2.90235	1.27717	-3.77397	CD	2	ileum
7.14423	3.87942	5.93672	0.275011	CD	3	colon
2.40785	3.1302	3.42147	-3.70029	CD	2	colon
7.75621	3.65675	5.27089	0.2656	CD	3	ileum
7.66573	3.88898	6.54958	-1.85242	CD	3	colon
0.34618	2.55665	1.58165	-4.06153	CD	2	ileum
6.71626	3.06771	5.82797	-1.84495	CD	3	colon
5.99227	3.44611	5.78778	-3.682	UC	2	colon
4.11306	3.19677	3.02426	-2.45221	CD	2	ileum
2.07794	2.85692	5.32473	-3.49488	CD	2	colon
4.04151	2.87718	4.59859	-1.37607	CD	2	colon
3.687	3.18089	5.19553	-3.5296	UC	3	colon
-1.47855	2.74585	0.824036	-3.65443	CD	2	ileum
0.500495	2.95555	3.92111	-3.4233	CD	2	colon
1.10563	2.76771	1.30137	-1.119	CD	2	ileum
1.39805	2.85817	3.76164	-3.67906	CD	2	colon
4.73402	3.15727	5.79977	-3.63252	UC	2	colon
7.29336	3.46214	5.94531	-0.819726	UC	3	colon
-1.19696	2.82839	0.412474	-3.74136	CD	2	ileum
0.512914	2.74727	3.69008	-3.33723	CD	2	colon
2.03274	3.09135	3.51702	-2.40991	CD	2	colon
1.35929	2.92925	3.98909	-3.77542	UC	2	colon
-1.82021	3.12618	1.19205	-3.74807	CD	2	ileum
2.17786	3.06189	4.61952	-3.60997	CD	2	colon
4.38568	3.49913	5.89455	-2.81623	UC	2	colon
5.90678	3.39286	5.82676	-1.09095	UC	3	colon
1.41115	3.00594	1.86973	-1.90304	CD	2	ileum
5.93515	3.30989	5.73708	-1.61446	CD	2	colon
6.95082	3.57463	5.51427	-0.615027	UC	2	colon
6.76933	3.56521	5.61193	-2.93308	UC	3	colon
1.14157	2.9224	1.95732	-1.99392	CD	2	ileum
5.41879	3.21417	4.22482	-2.19897	CD	3	ileum
-0.460275	2.85088	2.04525	-3.77261	CD	2	ileum
5.6539	3.63512	5.877	-0.306462	CD	2	colon
6.97153	3.17182	3.86808	-1.21333	CD	2	ileum
5.35215	3.64531	5.99872	-0.969814	CD	2	colon
7.0789	3.80811	5.50145	1.06897	CD	3	colon
2.48688	2.85173	4.4978	-3.42732	CD	2	colon
7.39347	4.41762	6.20566	-0.820943	UC	3	colon
1.80777	2.62954	3.86741	-3.66815	UC	2	colon
7.69857	3.57809	6.01627	-0.770901	UC	3	colon
8.41211	3.65301	6.93035	-3.5993	UC	3	colon
1.66472	2.37849	4.67082	-3.76262	UC	2	colon
2.38998	2.49695	4.64691	-1.44947	CD	2	colon
1.49976	2.40306	3.81675	-3.65294	UC	2	colon
6.95769	3.36556	5.9283	-2.66872	UC	3	colon
5.51052	2.95916	3.8515	-3.84269	CD	2	ileum
6.23368	3.00629	4.58134	-0.850921	CD	3	ileum
8.05676	4.16098	5.72931	2.12102	UC	3	colon
5.19579	2.66884	5.32735	-3.89096	UC	2	colon
1.75	2.50297	1.98133	-1.84731	CD	2	ileum
4.8542	2.72394	2.89131	-3.86042	CD	2	colon
3.2711	2.89621	2.52916	-2.21577	CD	3	ileum
3.08788	2.79831	2.76766	-3.72816	CD	2	ileum
1.61719	2.6917	4.36033	-3.49515	UC	2	colon
7.6387	3.35595	5.73248	0.0798021	UC	3	colon
6.37435	3.09022	4.20079	-0.924362	CD	2	ileum
7.03219	3.58051	4.88217	-0.602627	CD	3	ileum
7.37984	3.76579	6.08139	-0.179517	CD	3	colon
-0.227766	2.9595	1.04075	-2.42499	CD	2	ileum
3.33668	2.84713	3.93625	-2.66226	UC	2	colon
7.29929	3.50629	5.59341	-0.270878	UC	3	colon
2.02896	2.61592	3.31733	-3.70139	CD	2	colon
4.80361	3.38169	4.06369	-1.89301	CD	2	ileum
2.83067	2.54755	4.88819	-3.70238	CD	2	colon
2.19621	2.86196	4.5463	-3.50884	UC	2	colon
7.86926	3.86525	6.22428	2.07697	UC	3	colon
2.17558	2.6367	3.50738	-3.11269	CD	2	ileum
3.80645	3.36436	5.66694	-3.87916	CD	2	colon
0.6243	2.77065	1.34388	-3.40105	CD	2	ileum
-0.184156	2.38079	3.5355	-3.75457	CD	2	colon
7.36465	3.55657	5.93985	-0.455712	UC	3	colon
2.94738	2.99961	5.35696	-3.83186	UC	2	colon
-0.687848	2.66365	4.70454	-3.78982	UC	2	colon
7.52913	3.01176	5.71035	-0.716945	CD	3	colon
2.03482	2.95294	4.38225	-3.5995	CD	2	colon
1.26212	2.80487	4.24813	-3.84001	UC	2	colon
7.19155	3.24871	5.89651	-2.35893	UC	3	colon
6.98739	3.87378	5.68104	0.572344	UC	3	colon
4.75239	3.03499	4.87395	-2.66879	UC	2	colon
1.55071	2.76887	4.22541	-3.8389	Control	1	colon
0.544959	2.61743	4.06312	-3.62303	Control	1	colon
7.65874	3.33676	5.44192	0.652408	UC	3	colon
8.02141	3.18304	5.54766	-1.64528	UC	2	colon
7.7768	3.32777	6.04899	-1.04673	CD	3	ileum
7.38905	3.44967	5.39691	0.380067	CD	3	colon
3.23171	2.66485	4.85167	-2.79898	CD	2	colon
1.32457	2.8585	4.57917	-3.78497	Control	1	colon
8.43316	3.76994	6.59733	-1.07896	CD	3	colon
1.41774	2.851	3.93885	-3.55995	UC	2	colon
7.12656	3.60828	5.31197	0.789236	UC	3	colon
3.73873	2.82961	4.74758	-3.91522	Control	1	colon
7.72856	3.78436	6.44434	-0.171311	UC	3	colon
3.02738	2.97608	4.95428	-3.47804	UC	2	colon
7.33627	3.79169	5.99123	-0.954976	UC	2	colon
6.00613	3.32185	3.96838	-0.482795	CD	2	ileum
4.30593	3.418	4.30593	-0.174027	CD	3	ileum
3.04117	3.08828	4.35064	-3.71522	UC	2	colon
7.12712	3.61935	5.58956	0.214455	UC	3	colon
8.0396	3.56612	6.35281	0.292312	UC	3	colon
5.80473	3.028	5.87595	-2.67911	UC	2	colon
-0.969933	2.51642	4.71194	-3.73871	UC	2	colon
7.05867	3.66318	5.76074	-0.110191	UC	3	colon
1.97329	2.80752	4.22618	-1.92868	UC	2	colon
6.48482	3.52091	5.46718	-0.320443	UC	3	colon
7.65212	3.73893	5.90165	0.133176	UC	3	colon
1.66526	2.88041	4.41512	-3.65408	UC	2	colon
7.21871	3.45088	6.2663	0.0789931	UC	3	colon
4.44888	3.50088	6.03953	-3.2506	CD	2	colon
6.41605	3.33894	5.65108	-0.524792	UC	3	colon
3.03913	2.70629	4.88276	-3.72082	UC	2	colon
4.65657	3.27725	5.29795	-3.28357	UC	3	colon
6.56513	2.97043	5.21847	-1.15939	UC	2	colon
7.4818	3.22809	4.92906	-0.0117422	CD	3	ileum
2.49105	2.76298	4.878	-3.52381	CD	2	colon
2.94677	2.91248	1.93423	-3.71271	CD	2	ileum
6.79734	3.59115	5.29409	-0.956123	CD	3	ileum
8.42602	4.07125	6.80751	1.10404	UC	2	colon
3.68739	2.95702	4.28107	-1.61425	UC	2	colon
6.22265	3.65904	6.02156	-3.55126	CD	3	colon
3.82538	2.64833	4.74966	-3.74154	CD	2	colon
6.03833	3.18956	3.62065	-0.424353	CD	2	ileum
5.97652	3.06201	5.50121	-3.82526	UC	2	colon
4.67618	3.16579	4.95192	-3.5572	UC	2	colon
5.80589	3.81505	5.81665	-3.45216	UC	3	colon
3.8652	2.861	5.05522	-2.94714	UC	2	colon
7.33095	3.87257	5.55547	0.423131	UC	3	colon
6.98143	4.07822	6.45664	-3.80673	CD	2	colon
6.96407	3.79848	6.21352	-0.693897	CD	3	colon
5.80418	3.46379	5.35285	-1.07341	CD	3	ileum
5.57807	3.14567	5.17628	-3.85696	CD	2	colon
7.07757	3.31566	4.75063	-0.468526	CD	3	ileum
1.99855	2.56593	2.65936	-3.72879	CD	2	ileum
1.15247	2.78472	2.82163	-3.73419	CD	2	ileum
4.82695	2.92263	5.03851	-3.76175	CD	2	colon
6.70506	3.74931	4.8856	-3.13926	CD	3	ileum
5.68785	3.90354	6.0548	-1.72048	CD	3	colon
0.284299	2.98588	2.19742	-4.03528	CD	3	ileum
3.31292	2.80793	4.85299	-3.92139	CD	2	colon
7.79035	3.5141	5.88431	0.654498	UC	3	colon
2.73524	2.83954	4.31004	-3.61861	UC	2	colon
5.99208	3.22827	5.85408	-2.83319	CD	3	colon
6.49609	3.32832	5.55419	0.868017	CD	2	colon
3.7319	2.925	3.60602	-1.78153	CD	3	ileum
7.14679	3.17109	5.7133	-3.03751	UC	2	colon
3.88816	2.91397	4.99342	-2.66681	UC	2	colon
3.98528	2.86286	4.33012	-1.84367	UC	2	colon
5.99278	2.90984	5.33545	-0.93853	UC	3	colon
6.54662	3.67372	6.53144	-1.91103	UC	3	colon
6.36677	3.67949	5.46119	-0.813226	UC	3	colon
5.41232	3.46534	6.01631	-3.76846	CD	3	colon
4.2276	3.06767	5.59954	-3.6704	CD	2	colon
6.06258	4.39928	4.83402	-0.135192	CD	2	colon
4.08117	3.69521	6.42897	-3.5438	UC	2	colon
6.27163	3.96731	5.77359	-2.22709	UC	3	colon
5.04936	2.84291	5.75542	-0.452923	CD	2	colon
6.46576	3.87718	5.85785	-0.409159	CD	3	colon
6.96426	4.6651	5.58653	0.854808	CD	3	ileum
5.54031	2.68693	1.3529	-3.4125	CD	2	ileum
8.02298	3.31414	6.66834	-0.909034	CD	3	colon
1.79122	2.80154	2.34072	-0.862023	CD	2	ileum
3.60171	2.84121	4.54968	-3.78747	CD	3	colon
3.51611	2.05855	5.02312	-2.63478	CD	2	colon
1.92462	2.70146	1.58814	-3.01392	CD	2	ileum
7.2052	3.08139	4.08195	-0.109598	CD	3	ileum
7.05029	3.27758	5.43614	1.50329	UC	3	colon
1.82464	3.12108	4.85606	-3.80075	UC	2	colon
6.81663	3.32059	5.25267	-0.987332	UC	3	colon
4.11163	3.08725	3.43067	-2.23576	CD	2	ileum
7.64175	3.76146	6.18821	-0.578439	CD	3	ileum
6.43519	3.62773	6.19144	-1.6016	UC	3	colon
5.20854	3.10788	5.73514	-2.50525	UC	2	colon
0.969101	2.70215	4.72293	-3.66266	CD	2	colon
1.43921	2.83305	4.42886	-3.61928	CD	2	colon
8.59785	3.34942	6.7886	-2.18792	UC	3	colon
4.8118	2.37972	4.16417	-3.90832	CD	3	ileum
7.48726	3.35709	5.95063	-0.483559	CD	3	colon
-1.55226	2.62213	0.557953	-3.91092	CD	2	ileum
1.80669	2.42159	3.97359	-2.72591	CD	2	colon
7.65757	3.99735	5.56434	-0.637382	UC	3	colon
7.11274	4.31205	5.79493	0.933495	UC	3	colon
2.61118	2.60295	2.56648	-0.988866	CD	2	ileum
-0.577898	2.66256	1.49011	-2.97579	CD	2	ileum
3.76411	2.74137	2.96725	-4.05123	CD	3	ileum
-3.01732	3.32334	4.28205	-3.07097	UC	2	colon
0.0836193	2.72268	4.52155	-4.04344	UC	3	colon
7.70222	3.77077	5.17086	-0.282752	CD	3	ileum
4.50964	3.08657	5.39055	-3.77824	CD	2	colon
6.15986	3.53973	4.37322	0.00482642	CD	3	colon
0.129327	2.73419	2.1083	-2.70389	CD	2	ileum
5.92831	3.21652	4.97015	-1.65613	CD	3	ileum
1.67914	2.89717	3.06322	-1.25649	CD	2	ileum
6.89508	3.90079	6.45109	-3.50822	CD	3	colon
6.28127	3.20998	5.98488	-0.089959	CD	2	colon
6.22896	3.34789	6.30552	-2.77691	CD	2	colon
6.79401	4.21778	6.4483	-2.80241	UC	3	colon
6.17708	3.26728	5.41001	-1.16947	UC	3	colon
6.65698	3.30306	5.47543	-0.899975	UC	2	colon
7.59852	3.4288	6.59629	-3.18049	CD	3	colon
4.20575	1.86216	3.74641	-2.70904	CD	2	colon
0.249839	2.85735	1.41841	-3.61172	CD	2	ileum
2.64154	3.21093	0.710786	-1.31736	CD	2	ileum
2.04774	2.90013	4.98526	-1.28446	CD	2	colon
3.78962	3.13458	4.42404	-3.98756	CD	2	colon
3.63562	2.82058	4.9703	-1.48686	CD	2	colon
5.44563	3.03674	5.4224	-0.967556	UC	2	colon
2.89976	3.08006	4.65525	-3.83266	UC	2	colon
2.81831	2.71037	5.7691	-3.64355	UC	2	colon
7.97088	3.68072	6.528	-2.06708	UC	3	colon
0.674353	3.0455	4.21951	-3.62131	UC	2	colon
3.33012	2.77781	4.91302	-3.5573	Control	1	colon
0.908781	3.13912	4.97495	-3.45168	UC	2	colon
-1.00453	2.8625	0.94138	-2.61397	CD	2	ileum
7.17302	3.45456	5.77251	-3.82415	CD	3	ileum
1.19151	2.78217	4.52786	-3.45718	CD	2	colon
3.17072	3.39192	4.80981	-2.82893	UC	2	colon
6.49917	2.80903	-0.783701	-3.16755	CD	2	ileum
8.18033	3.67097	6.50713	-1.26709	UC	3	colon
8.09844	4.01409	6.53953	0.032253	UC	3	colon
1.99207	2.88786	4.65567	-3.19374	UC	2	colon
1.3882	2.70284	6.06103	-3.52881	UC	2	colon
-0.0733962	2.73428	-0.314558	-3.84701	Control	1	ileum
0.0670237	2.83177	3.89973	-3.50446	Control	1	colon
2.06654	3.06161	4.04924	-3.60198	Control	1	colon
2.2539	2.67901	4.74966	-3.86496	Control	1	colon
3.18319	2.85284	4.71169	-3.83039	Control	1	colon
0.205576	2.77053	0.461509	-1.87387	Control	1	ileum
0.728693	2.43344	3.41616	-3.87191	Control	1	colon
1.24609	2.70407	4.08089	-3.50352	Control	1	colon
3.41593	2.65183	4.81771	-3.87213	Control	1	colon
-1.53668	2.4184	0.615078	-3.83922	Control	1	ileum
1.83877	2.68607	4.11801	-3.70078	Control	1	colon
4.54664	2.67578	4.2481	-1.735	Control	1	colon
5.06594	3.03233	5.03732	-1.34719	Control	1	colon
-2.6361	2.54005	1.38925	-3.12032	CD	2	ileum
3.68319	2.97013	2.03058	-0.484177	Control	1	ileum
-0.267028	2.88761	4.48656	-3.54451	Control	1	colon
2.20302	2.83118	4.53882	-3.89975	Control	1	colon
2.09239	2.76272	4.84024	-3.98865	Control	1	colon
0.72787	2.61942	1.72249	-3.48035	Control	1	ileum
1.1568	2.6674	3.70349	-3.39406	Control	1	colon
1.89267	2.55447	3.94553	-3.59015	Control	1	colon
1.01786	2.76388	3.85822	-3.61394	Control	1	colon
3.79547	2.45718	4.63335	-3.68636	Control	1	colon
7.85817	3.44179	6.61465	-0.841801	UC	3	colon
-1.47288	2.63389	0.667186	-3.80527	Control	1	ileum
0.773395	2.80772	4.43922	-3.74201	Control	1	colon
0.786482	2.92655	4.23753	-3.60103	Control	1	colon
4.00987	2.84144	4.97771	-2.84554	Control	1	colon
7.95539	3.69824	6.62038	-0.219923	UC	3	colon
3.09225	3.05803	4.48464	-3.66486	Control	1	colon
3.85171	2.64283	4.80232	-3.57443	Control	1	colon
4.32685	3.05562	4.76677	-3.7265	Control	1	colon
0.776407	2.85585	3.87612	-3.86115	Control	1	colon
3.11452	2.63858	4.82997	-3.81834	Control	1	colon
0.139448	2.71616	4.38464	-3.60733	Control	1	colon
2.60133	2.57275	4.42239	-3.90793	Control	1	colon
3.64299	3.15105	4.98647	-3.23264	CD	3	ileum
6.9519	3.40378	4.73706	-1.62883	CD	2	ileum
4.1807	2.92071	4.98701	-2.89342	CD	2	ileum
3.35564	2.52585	5.00522	-3.86084	Control	1	colon
4.11774	2.75907	4.66956	-2.84821	UC	2	colon
1.76208	2.96904	4.58204	-3.45762	UC	2	colon
7.31952	3.74671	5.72313	0.148846	UC	3	colon
6.22863	3.66852	4.19041	0.261385	CD	3	ileum
8.76571	4.08097	5.62412	0.235557	CD	3	ileum
3.14275	3.11874	4.49368	-3.04386	CD	2	colon
6.71677	2.69844	2.98443	-3.41572	CD	2	ileum
7.61952	3.69737	5.46329	-0.0766631	CD	3	ileum
-0.976718	2.54964	4.59163	-3.3534	CD	2	colon
0.710671	2.73295	3.85897	-3.75389	Control	1	colon
3.19338	3.22237	4.32652	-3.83401	Control	1	colon
1.61985	2.82491	4.55336	-3.93536	Control	1	colon
6.00514	3.36249	6.85101	-2.26513	UC	2	colon
-0.0753774	3.04434	-0.586203	-4.17764	Control	1	ileum
0.954518	2.7532	3.33907	-3.57946	Control	1	colon
1.18103	2.79965	3.64127	-3.85754	Control	1	colon
2.4583	2.76037	3.9089	-3.90226	Control	1	colon
6.82022	3.02519	6.36928	-1.67983	UC	2	colon
2.15752	2.45811	4.24344	-2.8169	UC	2	colon
5.86064	3.02287	6.22082	-2.01732	CD	3	colon
2.97986	3.10601	5.96757	-1.79927	CD	2	colon
3.33985	2.54335	2.82769	-1.77414	CD	2	ileum
7.0284	2.62296	3.66919	-1.33308	CD	3	ileum
8.11175	3.73999	6.13643	-2.61422	CD	3	ileum
0.973442	2.90891	3.65819	-3.03389	Control	1	colon
2.6176	3.00413	4.45105	-3.81874	Control	1	colon
3.80529	2.97111	4.50759	-3.90518	Control	1	colon
2.33735	2.95818	2.57435	-2.7873	CD	2	ileum
4.9834	3.14868	3.14042	-0.552619	CD	3	ileum
6.7933	3.94158	7.265	-3.20173	CD	2	colon
8.24984	3.5423	6.56823	0.527311	UC	3	colon
4.55395	3.4416	1.03023	-2.48131	Control	1	ileum
4.0078	2.9872	4.46026	-2.84761	Control	1	colon
5.66341	2.99253	5.14746	-0.884602	Control	1	colon
1.20698	2.71342	0.614932	-2.64316	Control	1	ileum
1.6201	2.97249	3.76876	-3.66674	Control	1	colon
3.01336	3.09228	4.29706	-3.79809	Control	1	colon
3.35535	3.32963	4.19873	-4.01415	Control	1	colon
1.17453	3.07498	4.73368	-3.65652	UC	2	colon
3.41808	3.47692	5.36831	-2.78157	CD	2	colon
7.81756	3.80964	6.16798	0.124514	UC	3	colon
8.2021	3.12464	6.73493	-3.31541	UC	3	colon
7.645	3.2131	6.09144	0.24269	UC	2	colon
0.5279	3.09736	4.53095	-2.98356	UC	2	colon
7.30045	3.164	5.56997	-2.0473	UC	3	colon
7.69724	3.94961	6.37475	-2.80616	CD	3	colon
5.52481	3.49466	5.76707	-2.57838	CD	2	colon
3.01765	3.05247	4.53477	-3.4003	UC	2	colon
7.93118	4.14642	6.21609	-0.878556	UC	3	colon
8.27406	3.58268	6.43175	-0.898436	CD	3	colon
5.86371	2.72237	6.10517	-1.55777	CD	2	colon
8.03617	3.73136	6.9548	0.934869	UC	3	colon
7.99811	4.13441	7.37793	0.157402	UC	2	colon
8.35278	3.52435	5.62099	-1.34062	CD	3	ileum
4.34697	2.65456	4.84244	-3.4265	CD	2	colon
2.55856	2.41372	2.07725	-2.62323	CD	2	ileum
4.64408	2.72039	5.77193	-3.21383	UC	2	colon
8.28395	3.47327	6.90376	-0.741321	UC	3	colon
3.96707	3.06191	4.18625	-3.81644	CD	3	ileum
4.08967	3.13429	4.07032	-2.13356	CD	2	ileum
2.66642	2.87882	5.00462	-2.20878	CD	2	colon
4.60541	3.50089	6.28989	-1.22295	CD	3	colon
7.38762	3.33096	5.25904	0.741368	UC	3	colon
6.59928	3.32407	5.99394	-1.71072	CD	3	ileum
1.73764	2.81691	2.23458	-1.62965	CD	2	ileum
4.24222	3.09725	6.06427	-2.56571	CD	2	colon
6.50917	3.5975	6.40019	-3.61614	CD	3	colon
5.86537	3.15732	2.80788	-2.52966	CD	2	ileum
5.21499	3.40613	4.98794	-0.703099	CD	3	ileum
1.69023	2.77203	2.85728	-2.6918	CD	2	ileum
6.59004	3.57074	5.32987	-1.38156	CD	3	colon
2.69218	3.64797	5.76253	-2.22415	CD	2	colon
4.22332	3.0481	5.03806	-3.62792	UC	2	colon
7.87947	3.54814	5.72336	0.918446	UC	3	colon
8.45188	3.71181	6.02807	-0.802186	CD	3	ileum
6.38972	3.34553	3.2364	-0.419237	CD	2	ileum
1.90868	2.87457	3.90764	-3.90411	UC	2	colon
7.13624	3.27629	5.37217	-2.88702	UC	3	colon
2.8242	2.73564	5.73553	-1.94649	UC	2	colon
4.03041	3.12235	4.15168	-3.37754	CD	2	colon
2.6146	2.99673	4.05297	-3.60416	UC	2	colon
7.3451	2.96251	6.13228	-3.33142	UC	3	colon
4.15561	2.49322	4.5824	-3.42547	CD	2	colon
4.58983	2.96145	4.94751	-3.41959	CD	3	colon
5.95778	3.96206	7.33709	-2.32394	CD	2	colon
3.7781	2.63223	3.2391	-3.42341	CD	2	ileum
6.4742	2.71066	4.70978	-0.906988	CD	3	ileum
7.86192	3.58325	5.83263	1.22961	UC	3	colon
3.41194	2.41977	3.33357	-1.27327	CD	2	ileum
2.29479	2.96671	5.36226	-3.3309	UC	2	colon
8.21747	3.6564	6.30074	-0.332581	UC	3	colon
4.75811	3.10114	4.75811	-3.07888	CD	2	colon
3.6773	2.39297	4.30326	-2.90171	UC	2	colon
5.87347	2.88321	4.2653	-2.58906	CD	2	ileum
7.96948	3.81469	6.14988	-2.43142	CD	3	ileum
2.39673	2.51451	4.00259	-2.84084	CD	2	colon
1.83594	2.82692	3.85762	-3.07343	UC	2	colon
1.51023	2.82939	2.33121	-2.83357	CD	2	ileum
5.54577	2.93282	4.43646	-2.60844	CD	2	colon
1.50261	3.19185	5.999	-3.18261	CD	2	colon
5.70962	3.57964	4.4715	-0.516092	CD	2	colon
5.3796	3.23112	6.43725	-2.76344	UC	2	colon
8.67402	4.05963	6.89551	0.27622	UC	3	colon
7.8679	3.25077	7.01146	-2.72428	UC	2	colon
7.64761	3.46574	6.91753	-2.58408	UC	3	colon
0.127539	2.56218	4.05706	-3.7365	CD	2	colon
6.32972	3.25456	4.23996	-0.215631	CD	3	ileum
6.01415	2.9596	4.16878	-0.399035	CD	2	ileum
2.22789	2.90191	4.48157	-3.67203	CD	2	colon
7.36123	3.15344	6.18246	-1.57395	CD	2	colon
0.799549	2.6051	4.66116	-3.3933	UC	2	colon
4.19305	2.83814	6.03521	-2.41309	CD	2	colon
6.1992	4.15179	6.48783	0.217784	CD	3	colon
6.83064	3.62971	2.80452	-0.746052	CD	2	ileum
0.705195	3.0684	4.0825	-3.62135	UC	2	colon
6.12538	3.09902	6.61771	-1.74517	CD	2	colon
8.72054	4.3831	7.26446	1.67068	CD	3	colon
8.09179	3.93214	6.92896	-2.29242	UC	3	colon
2.82507	2.52465	3.96501	-2.799	UC	2	colon
1.55071	2.76887	4.22541	-3.8389	Control	1	colon
0.544959	2.61743	4.06312	-3.62303	Control	1	colon
1.32457	2.8585	4.57917	-3.78497	Control	1	colon
3.73873	2.82961	4.74758	-3.91522	Control	1	colon
3.33012	2.77781	4.91302	-3.5573	Control	1	colon
0.0670237	2.83177	3.89973	-3.50446	Control	1	colon
2.06654	3.06161	4.04924	-3.60198	Control	1	colon
2.2539	2.67901	4.74966	-3.86496	Control	1	colon
3.18319	2.85284	4.71169	-3.83039	Control	1	colon
0.728693	2.43344	3.41616	-3.87191	Control	1	colon
1.24609	2.70407	4.08089	-3.50352	Control	1	colon
3.41593	2.65183	4.81771	-3.87213	Control	1	colon
1.83877	2.68607	4.11801	-3.70078	Control	1	colon
4.54664	2.67578	4.2481	-1.735	Control	1	colon
5.06594	3.03233	5.03732	-1.34719	Control	1	colon
-0.267028	2.88761	4.48656	-3.54451	Control	1	colon
2.20302	2.83118	4.53882	-3.89975	Control	1	colon
2.09239	2.76272	4.84024	-3.98865	Control	1	colon
1.1568	2.6674	3.70349	-3.39406	Control	1	colon
1.89267	2.55447	3.94553	-3.59015	Control	1	colon
1.01786	2.76388	3.85822	-3.61394	Control	1	colon
3.79547	2.45718	4.63335	-3.68636	Control	1	colon
0.773395	2.80772	4.43922	-3.74201	Control	1	colon
0.786482	2.92655	4.23753	-3.60103	Control	1	colon
4.00987	2.84144	4.97771	-2.84554	Control	1	colon
3.09225	3.05803	4.48464	-3.66486	Control	1	colon
3.85171	2.64283	4.80232	-3.57443	Control	1	colon
4.32685	3.05562	4.76677	-3.7265	Control	1	colon
0.776407	2.85585	3.87612	-3.86115	Control	1	colon
3.11452	2.63858	4.82997	-3.81834	Control	1	colon
0.139448	2.71616	4.38464	-3.60733	Control	1	colon
2.60133	2.57275	4.42239	-3.90793	Control	1	colon
3.35564	2.52585	5.00522	-3.86084	Control	1	colon
0.710671	2.73295	3.85897	-3.75389	Control	1	colon
3.19338	3.22237	4.32652	-3.83401	Control	1	colon
1.61985	2.82491	4.55336	-3.93536	Control	1	colon
0.954518	2.7532	3.33907	-3.57946	Control	1	colon
1.18103	2.79965	3.64127	-3.85754	Control	1	colon
2.4583	2.76037	3.9089	-3.90226	Control	1	colon
0.973442	2.90891	3.65819	-3.03389	Control	1	colon
2.6176	3.00413	4.45105	-3.81874	Control	1	colon
3.80529	2.97111	4.50759	-3.90518	Control	1	colon
4.0078	2.9872	4.46026	-2.84761	Control	1	colon
5.66341	2.99253	5.14746	-0.884602	Control	1	colon
1.6201	2.97249	3.76876	-3.66674	Control	1	colon
3.01336	3.09228	4.29706	-3.79809	Control	1	colon
3.35535	3.32963	4.19873	-4.01415	Control	1	colon

## Sheet: Figure3A & S.Figure3
shannon	Diagnosis	Inflammation	Location_rough
0.945616	UC	Yes	colon
1.3393	CD	No	ileum
1.05136	CD	No	colon
1.45986	CD	Yes	colon
1.72303	UC	No	ileum
1.65333	UC	No	colon
1.48472	UC	No	ileum
1.89483	UC	No	colon
1.56592	UC	Yes	colon
1.90243	UC	No	ileum
1.8949	UC	Yes	colon
2.02443	CD	No	ileum
1.90624	CD	Yes	ileum
1.63206	CD	No	ileum
1.629	CD	No	colon
0.989504	UC	No	ileum
1.18174	UC	Yes	ileum
1.44712	CD	Yes	colon
1.68733	UC	Yes	colon
2.03584	CD	No	colon
1.90432	UC	No	colon
2.5759	CD	No	ileum
2.38463	UC	No	colon
1.46442	UC	No	colon
0.985684	CD	No	colon
1.31448	UC	Yes	colon
1.6428	UC	No	colon
1.58279	CD	Yes	colon
1.5068	CD	No	ileum
0.330521	CD	No	colon
0.165176	CD	No	colon
0.154374	CD	Yes	colon
0.201104	CD	No	colon
1.67512	CD	No	ileum
1.94461	CD	Yes	colon
2.06044	CD	No	colon
1.37394	CD	No	ileum
1.65011	CD	Yes	ileum
1.81984	CD	Yes	colon
1.76128	CD	No	colon
1.88992	CD	Yes	ileum
1.899	CD	No	colon
0.258687	CD	No	ileum
0.38997	CD	Yes	colon
0.651412	CD	No	ileum
0.313772	CD	Yes	ileum
0.40113	CD	No	colon
1.27194	CD	No	colon
1.35897	UC	No	colon
1.43293	UC	Yes	colon
1.47124	UC	No	colon
1.21557	UC	Yes	colon
2.00892	UC	No	colon
2.26051	UC	Yes	colon
1.48557	CD	No	ileum
1.47231	CD	Yes	ileum
1.45792	UC	No	ileum
1.9624	UC	No	colon
2.04038	UC	No	colon
2.13472	UC	No	colon
1.2537	CD	No	ileum
1.42196	CD	No	colon
2.35527	UC	No	colon
1.79433	UC	Yes	colon
1.53463	UC	No	colon
1.25806	UC	Yes	colon
0.3361	CD	No	colon
1.55503	CD	No	ileum
1.11148	UC	No	colon
1.1569	UC	Yes	colon
0.897783	CD	No	ileum
0.709348	CD	Yes	ileum
0.686671	UC	No	colon
1.30514	UC	No	ileum
1.25493	UC	Yes	colon
1.35122	UC	No	colon
1.88948	UC	No	colon
2.016	UC	Yes	colon
0.87957	CD	No	colon
1.63994	CD	No	ileum
2.09521	CD	No	colon
0.768378	UC	No	colon
2.01236	UC	No	colon
0.706118	CD	No	colon
1.17846	CD	No	colon
1.07761	UC	No	ileum
1.07225	UC	Yes	colon
1.91286	CD	No	ileum
1.21427	CD	Yes	colon
2.03816	UC	No	colon
1.4555	CD	No	ileum
1.95036	CD	No	colon
2.41006	UC	No	colon
2.18741	CD	Yes	colon
1.69907	UC	No	colon
1.5911	UC	No	colon
1.2668	CD	No	colon
1.28952	CD	No	ileum
0.448579	CD	No	ileum
0.498997	CD	No	colon
1.21883	CD	No	colon
2.22688	UC	No	colon
2.03325	UC	No	colon
1.65406	UC	No	colon
2.39577	UC	No	colon
1.49427	CD	No	ileum
1.63263	CD	No	colon
1.34754	UC	Yes	colon
1.7668	UC	No	colon
1.97949	UC	No	colon
1.94307	CD	No	ileum
1.29852	UC	No	colon
1.35242	CD	No	colon
1.6989	CD	Yes	colon
1.15105	UC	Yes	colon
1.82314	UC	No	colon
2.2169	CD	No	ileum
1.97743	CD	Yes	ileum
2.31197	CD	No	ileum
1.25565	CD	Yes	colon
1.79202	CD	No	ileum
1.8915	CD	No	colon
2.05747	CD	Yes	colon
2.01739	UC	No	colon
0.795266	UC	No	ileum
1.30193	CD	No	colon
1.4474	CD	No	colon
0.849026	UC	No	colon
1.53938	CD	No	colon
0.715626	CD	No	ileum
1.41142	CD	Yes	ileum
1.25859	CD	No	ileum
1.54411	CD	No	colon
1.87334	CD	No	ileum
0.367309	CD	No	ileum
0.825485	UC	No	ileum
1.04093	UC	No	colon
2.587	CD	Yes	ileum
1.57123	CD	No	ileum
1.03505	CD	No	colon
1.35149	UC	No	colon
1.27103	UC	Yes	colon
1.10599	CD	No	ileum
0.749067	CD	No	ileum
1.68443	CD	Yes	ileum
1.47723	UC	No	colon
0.933161	UC	No	colon
1.04348	CD	No	ileum
1.27153	CD	Yes	ileum
0.755245	CD	No	colon
1.02297	CD	No	ileum
0.782542	CD	Yes	ileum
0.89193	CD	No	colon
0.883497	CD	Yes	colon
0.811688	CD	No	ileum
1.02773	CD	Yes	ileum
1.09967	CD	No	colon
2.01752	UC	No	ileum
1.97187	UC	No	colon
1.585	CD	No	ileum
1.73514	CD	Yes	ileum
1.0176	CD	No	ileum
0.968257	CD	No	colon
1.96814	CD	No	ileum
2.20901	CD	No	colon
1.15588	CD	No	ileum
1.08367	CD	Yes	ileum
0.399529	CD	No	ileum
1.76458	UC	No	colon
1.51789	UC	No	colon
1.61428	UC	Yes	colon
0.632251	CD	No	colon
0.424491	CD	No	ileum
1.48185	UC	No	ileum
1.02362	UC	No	colon
1.3142	UC	Yes	colon
1.84458	CD	No	colon
1.24799	UC	No	colon
1.24568	CD	No	ileum
1.66437	UC	No	colon
1.61104	UC	Yes	colon
0.665972	CD	Yes	ileum
0.39684	CD	Yes	ileum
0.928612	CD	Yes	ileum
0.202823	CD	No	colon
0.511365	CD	Yes	colon
1.97857	CD	No	ileum
1.1371	CD	No	ileum
1.64078	UC	No	colon
1.8371	UC	Yes	colon
1.31274	CD	Yes	ileum
1.64214	CD	No	ileum
2.1064	UC	No	ileum
1.99548	UC	No	colon
1.70464	UC	Yes	colon
1.15008	CD	No	ileum
1.03989	CD	No	colon
1.49544	CD	No	ileum
1.70703	CD	Yes	ileum
1.84407	CD	No	colon
2.05681	UC	Yes	colon
0.607182	UC	No	colon
0.828657	UC	Yes	colon
1.03893	CD	No	colon
1.081	CD	No	ileum
1.33159	CD	No	colon
1.37764	UC	No	colon
1.42204	UC	Yes	colon
1.16552	UC	Yes	colon
1.59842	CD	No	ileum
1.42969	CD	Yes	ileum
0.404429	CD	No	ileum
1.56363	UC	No	colon
0.973745	CD	No	ileum
0.801456	CD	Yes	ileum
0.754908	CD	No	colon
1.5821	CD	Yes	ileum
0.533923	CD	No	colon
1.13747	CD	Yes	colon
0.639316	CD	Yes	ileum
0.396194	CD	No	colon
0.558556	CD	Yes	colon
1.61334	UC	No	colon
1.84839	UC	Yes	colon
1.05404	CD	No	ileum
1.98003	CD	Yes	ileum
1.85428	CD	No	colon
1.8833	CD	Yes	colon
1.02816	UC	Yes	colon
1.43318	UC	No	colon
1.69362	CD	No	colon
2.25946	UC	No	colon
2.58232	UC	Yes	colon
1.56875	UC	Yes	colon
1.0928	UC	No	ileum
1.07814	CD	Yes	ileum
1.26442	CD	Yes	colon
0.676645	CD	No	ileum
0.972432	UC	No	ileum
1.32272	UC	No	colon
1.82134	UC	Yes	colon
1.39846	CD	Yes	ileum
1.12435	CD	No	ileum
1.41602	CD	Yes	colon
0.911498	CD	No	colon
0.704132	CD	Yes	colon
1.0919	UC	No	colon
2.00973	UC	Yes	colon
2.01115	CD	No	ileum
1.56809	CD	Yes	ileum
2.29569	CD	No	colon
0.996508	UC	No	ileum
0.338478	UC	No	ileum
0.623318	UC	No	colon
0.771646	UC	Yes	colon
0.529879	UC	No	ileum
1.88414	UC	No	colon
1.07809	CD	No	ileum
1.66515	CD	Yes	ileum
1.50872	CD	No	colon
1.04535	CD	Yes	colon
1.70663	UC	No	colon
2.58204	UC	Yes	colon
2.50861	UC	No	colon
0.895706	UC	No	ileum
1.22494	UC	No	colon
1.00484	UC	Yes	colon
0.958631	CD	No	colon
0.790759	CD	No	ileum
0.598435	CD	No	colon
2.35817	CD	Yes	ileum
2.46019	CD	No	colon
0.687406	CD	No	ileum
0.91249	CD	No	colon
1.8903	CD	No	ileum
1.57705	CD	Yes	ileum
1.77056	CD	No	colon
1.32948	CD	No	ileum
1.45217	CD	No	colon
0.750852	UC	No	ileum
0.753507	UC	No	colon
1.11917	CD	No	ileum
0.943314	CD	No	colon
1.30919	CD	Yes	colon
0.354384	CD	No	ileum
0.503404	CD	Yes	colon
0.679254	CD	No	colon
1.87233	UC	No	ileum
2.02183	UC	No	colon
1.66184	UC	Yes	colon
0.345668	CD	No	ileum
0.756098	CD	No	colon
1.25513	UC	No	ileum
2.25691	UC	No	colon
1.04587	CD	No	ileum
1.13682	CD	No	colon
0.50093	CD	No	ileum
1.37804	CD	Yes	colon
0.536878	CD	No	colon
2.04775	CD	Yes	ileum
1.89141	CD	Yes	colon
0.762094	CD	No	ileum
1.08151	CD	Yes	colon
1.70315	UC	No	ileum
1.14951	UC	No	colon
1.18432	CD	No	ileum
0.916136	CD	No	colon
1.42526	UC	No	ileum
1.17695	UC	No	ileum
1.37422	CD	No	colon
1.72568	UC	Yes	colon
1.24989	CD	No	ileum
1.23582	CD	No	colon
1.14385	CD	No	ileum
1.34532	CD	No	colon
1.21184	UC	No	ileum
1.52047	UC	No	colon
1.18447	UC	Yes	colon
2.01387	UC	Yes	colon
1.95913	CD	No	ileum
1.68069	CD	No	colon
1.80111	CD	No	ileum
0.569626	CD	No	colon
0.843298	UC	No	ileum
1.10022	UC	No	colon
1.55233	CD	No	ileum
1.14085	CD	No	colon
2.37635	UC	No	ileum
2.32787	UC	No	colon
2.32293	UC	Yes	colon
1.28453	CD	No	ileum
1.57412	CD	No	colon
1.27033	UC	No	ileum
1.39369	UC	No	colon
2.23375	UC	Yes	colon
0.583007	CD	No	ileum
0.641321	CD	Yes	ileum
1.42383	CD	No	ileum
1.46279	CD	No	colon
1.3027	CD	No	ileum
0.977456	CD	No	colon
1.56889	CD	Yes	colon
1.63155	CD	Yes	ileum
1.47161	CD	No	colon
1.43285	UC	No	ileum
1.55878	UC	No	ileum
1.36047	UC	Yes	colon
1.44984	UC	No	ileum
2.06206	UC	No	ileum
2.43627	UC	No	colon
1.43019	UC	Yes	colon
1.31088	UC	Yes	ileum
1.35034	UC	Yes	colon
1.26925	UC	No	colon
1.1168	CD	No	colon
1.36051	UC	No	colon
1.61513	UC	Yes	colon
1.50104	CD	No	ileum
0.908292	CD	Yes	ileum
1.71851	UC	No	ileum
1.61	UC	Yes	colon
1.6057	UC	No	colon
1.41997	CD	No	colon
0.968872	CD	No	ileum
1.00641	CD	No	colon
1.82818	CD	Yes	ileum
1.62944	CD	No	ileum
1.56318	UC	No	colon
1.56939	UC	Yes	colon
1.98577	CD	No	ileum
1.86691	CD	Yes	ileum
1.57657	CD	Yes	colon
0.683663	CD	No	ileum
1.75299	UC	No	colon
1.8526	UC	Yes	colon
0.830544	CD	No	colon
1.25049	CD	No	ileum
1.2429	CD	No	colon
1.4383	UC	No	colon
1.46658	UC	Yes	colon
1.41854	CD	No	ileum
1.67926	CD	No	colon
2.33784	CD	Yes	colon
1.37902	CD	No	ileum
1.32015	CD	No	colon
1.46332	UC	Yes	colon
1.6863	UC	No	colon
1.77707	UC	No	ileum
1.76899	UC	No	colon
1.26263	CD	Yes	colon
1.54434	CD	No	colon
2.16692	UC	No	colon
1.92251	UC	Yes	colon
1.87127	UC	Yes	colon
1.65956	UC	No	colon
1.12107	Control	No	colon
1.8033	Control	No	colon
1.08341	UC	Yes	colon
0.904743	UC	No	colon
0.383659	CD	Yes	ileum
1.73712	CD	Yes	colon
1.58426	CD	No	colon
1.85664	Control	No	colon
1.24233	CD	Yes	colon
2.02171	UC	No	colon
2.24711	UC	Yes	colon
0.988602	Control	No	colon
1.91099	UC	Yes	colon
0.720566	UC	No	colon
2.16651	UC	No	colon
1.49328	CD	No	ileum
1.44335	CD	Yes	ileum
1.75028	CD	Yes	colon
0.517645	UC	No	colon
1.53213	UC	Yes	colon
0.61962	UC	Yes	colon
0.515851	UC	No	colon
2.33542	UC	No	colon
2.38943	UC	Yes	colon
1.78842	UC	No	colon
2.05361	UC	Yes	colon
1.24588	UC	Yes	colon
1.12038	UC	No	colon
1.91529	UC	No	colon
2.01902	UC	Yes	colon
1.2588	CD	No	colon
1.69127	UC	Yes	colon
1.06755	UC	No	colon
1.91015	UC	No	ileum
2.42035	UC	Yes	colon
1.99849	UC	No	colon
0.16205	CD	Yes	ileum
0.559196	CD	No	colon
0.982556	CD	No	ileum
0.350905	CD	Yes	ileum
2.60533	UC	No	ileum
2.22681	UC	No	colon
2.09939	UC	No	colon
1.15186	CD	Yes	colon
1.33614	CD	No	colon
1.32105	CD	No	ileum
1.44227	CD	Yes	ileum
1.28826	UC	No	ileum
0.585471	UC	No	colon
1.61158	UC	No	colon
1.95368	UC	Yes	colon
1.89899	UC	No	colon
2.04563	UC	Yes	colon
1.63829	CD	No	colon
1.62325	CD	Yes	colon
0.618336	CD	Yes	ileum
0.0426927	CD	No	colon
0.0283064	CD	Yes	colon
1.20617	CD	Yes	ileum
1.3037	CD	No	ileum
0.763584	CD	No	ileum
0.564357	CD	No	colon
1.53173	CD	Yes	ileum
1.31516	CD	Yes	colon
1.2921	CD	Yes	ileum
1.45434	CD	No	colon
1.25884	UC	Yes	colon
1.28496	UC	No	colon
1.29422	CD	Yes	colon
1.71998	CD	colon	32
1.84272	CD	No	colon
1.63023	UC	No	ileum
0	UC	No	colon
1.45693	CD	Yes	ileum
2.61922	UC	No	colon
2.54106	UC	No	colon
0.942085	UC	No	ileum
1.74877	UC	No	colon
1.5403	UC	Yes	colon
1.98594	UC	Yes	ileum
2.0038	UC	Yes	colon
1.87083	UC	No	ileum
1.60618	UC	Yes	colon
1.05043	CD	Yes	colon
0.583196	CD	No	colon
0.116564	CD	No	colon
1.15655	UC	No	colon
1.37725	UC	Yes	colon
1.16709	CD	No	colon
1.34494	CD	Yes	colon
0.797961	CD	Yes	ileum
1.11707	CD	No	ileum
1.18175	CD	Yes	colon
1.05952	CD	No	ileum
1.52926	CD	Yes	colon
2.19891	CD	No	colon
1.54332	CD	No	ileum
1.45234	CD	Yes	ileum
2.02003	UC	No	ileum
2.19201	UC	Yes	colon
1.28043	UC	No	colon
1.81718	UC	Yes	colon
2.15748	CD	No	ileum
1.93917	CD	Yes	ileum
2.20481	UC	Yes	colon
1.4416	UC	No	colon
1.03026	CD	No	colon
1.69131	CD	No	colon
0.189997	UC	Yes	colon
1.12776	CD	Yes	ileum
0.531309	CD	Yes	colon
1.68215	UC	No	ileum
1.82843	CD	No	ileum
1.74878	CD	No	colon
2.17726	UC	Yes	colon
2.66795	UC	Yes	colon
1.49633	CD	No	ileum
1.41027	CD	No	ileum
1.22845	CD	Yes	ileum
1.65817	UC	No	colon
2.13494	UC	Yes	colon
1.82228	CD	Yes	ileum
0.438811	CD	No	colon
0.205153	CD	Yes	colon
1.61365	CD	No	colon
1.47448	CD	No	ileum
1.59697	CD	Yes	ileum
1.08212	CD	No	ileum
1.35792	CD	Yes	colon
0.589332	CD	No	colon
2.39572	CD	No	colon
1.88225	UC	No	ileum
1.23763	UC	Yes	colon
2.2697	UC	No	ileum
1.94931	UC	Yes	colon
1.75162	UC	No	colon
0.663406	UC	Yes	colon
0.66107	CD	Yes	colon
0.816078	CD	No	colon
0.630272	CD	No	ileum
1.15266	CD	Yes	ileum
0.214361	CD	No	ileum
0.643378	CD	No	colon
0.675774	CD	No	colon
0.852082	CD	No	colon
0.59435	UC	No	colon
1.51241	UC	No	colon
2.22365	Control	No	colon
1.78363	Control	No	colon
1.89917	Control	No	colon
1.43409	UC	No	colon
1.10097	UC	No	ileum
1.10302	UC	No	colon
1.6596	UC	Yes	colon
1.83611	UC	No	colon
1.34036	Control	No	colon
1.90134	UC	No	colon
1.73037	CD	No	ileum
1.146	CD	Yes	ileum
1.61588	CD	No	colon
2.51045	UC	No	colon
2.02721	CD	No	ileum
1.70477	UC	Yes	colon
1.85022	UC	Yes	colon
1.44428	UC	No	colon
1.20013	CD	No	colon
2.40069	UC	No	colon
1.92798	Control	No	ileum
1.26111	Control	No	colon
1.59101	Control	No	colon
1.39054	Control	No	colon
1.3703	Control	No	colon
1.6309	Control	No	ileum
1.65372	Control	No	colon
1.32622	Control	No	colon
1.57938	Control	No	colon
0.659315	Control	No	ileum
1.38609	Control	No	colon
0.0566838	Control	No	colon
0.787495	Control	No	colon
1.65246	CD	No	ileum
1.68229	Control	No	ileum
1.33809	Control	No	colon
1.50311	Control	No	colon
1.6764	Control	No	colon
1.31592	Control	No	ileum
0.932957	Control	No	colon
0.735739	Control	No	colon
0.95021	Control	No	colon
0.686377	Control	No	colon
1.91387	UC	Yes	colon
1.8751	Control	No	ileum
1.6883	Control	No	colon
1.30999	Control	No	colon
1.1175	Control	No	colon
0.979463	UC	Yes	colon
1.1877	Control	No	colon
1.81998	Control	No	colon
1.16138	Control	No	colon
0.878911	Control	No	colon
0.751705	Control	No	colon
1.23582	Control	No	colon
0.856101	Control	No	colon
1.96807	CD	Yes	ileum
1.8652	CD	No	ileum
1.41254	CD	No	ileum
0.676428	UC	No	ileum
1.34335	Control	No	colon
0.515288	UC	No	colon
1.41316	UC	No	ileum
1.63404	UC	No	colon
1.74083	UC	Yes	colon
1.13157	CD	Yes	ileum
0.957375	CD	No	colon
1.97031	CD	Yes	ileum
1.82053	CD	No	colon
1.20507	CD	No	ileum
1.60257	CD	Yes	ileum
1.3151	CD	No	colon
1.4626	Control	No	colon
1.93466	Control	No	colon
1.81633	Control	No	colon
2.29984	UC	No	ileum
2.31739	UC	No	colon
1.23271	Control	No	ileum
1.42465	Control	No	colon
1.44103	Control	No	colon
1.75198	Control	No	colon
1.40461	UC	No	ileum
0.834527	UC	No	colon
2.22671	UC	No	colon
1.99683	CD	Yes	colon
2.22718	CD	No	colon
0.72443	CD	No	ileum
0.636512	CD	Yes	ileum
1.84271	CD	Yes	ileum
1.56196	CD	No	colon
1.96834	Control	No	colon
2.45197	Control	No	colon
2.18051	Control	No	colon
1.05097	CD	No	ileum
1.50127	CD	Yes	ileum
1.78718	CD	No	colon
0.381203	UC	No	ileum
0.3387	UC	Yes	colon
1.02079	Control	No	ileum
1.85774	Control	No	colon
1.95513	Control	No	colon
1.69861	Control	No	ileum
1.87071	Control	No	colon
2.20065	Control	No	colon
2.29257	Control	No	colon
1.50297	UC	No	ileum
1.12486	UC	No	colon
1.40973	CD	No	colon
2.27312	UC	No	ileum
2.28945	UC	Yes	colon
1.21667	UC	Yes	colon
0.506159	UC	No	colon
2.61598	UC	No	colon
2.5811	UC	Yes	colon
0.58767	CD	Yes	colon
0.83313	CD	No	colon
1.22392	CD	No	colon
1.092	UC	No	ileum
1.16451	UC	No	colon
1.47336	UC	Yes	colon
1.66542	CD	Yes	colon
1.53671	CD	No	colon
1.6461	UC	Yes	colon
2.12302	UC	No	colon
0.937373	CD	Yes	ileum
0.845651	CD	No	ileum
0.404082	CD	Yes	ileum
1.22116	CD	No	colon
2.28839	CD	No	ileum
2.33968	CD	Yes	ileum
1.39436	UC	No	colon
1.78323	UC	Yes	colon
1.89713	CD	Yes	ileum
1.84789	CD	No	ileum
1.41576	CD	No	colon
1.65931	CD	Yes	colon
1.25614	UC	No	ileum
1.00803	UC	Yes	colon
1.6002	CD	Yes	ileum
1.63164	CD	No	colon
1.28939	CD	No	ileum
1.39422	CD	No	colon
1.15679	CD	Yes	colon
1.73284	CD	No	ileum
2.0318	CD	Yes	ileum
1.84238	CD	No	ileum
1.81179	CD	Yes	colon
1.53151	CD	No	colon
2.30741	UC	No	colon
1.88324	UC	Yes	colon
1.70327	CD	Yes	ileum
1.98345	CD	No	ileum
0.584822	UC	No	colon
0.681473	UC	Yes	colon
2.22108	UC	No	colon
1.33775	CD	No	colon
1.93654	UC	No	ileum
1.12272	UC	No	colon
1.30779	UC	Yes	colon
0.374403	CD	No	colon
1.66079	CD	No	colon
1.35371	CD	Yes	colon
1.58836	CD	No	colon
1.52926	CD	No	ileum
1.31101	CD	Yes	ileum
2.20389	UC	Yes	colon
0.665097	CD	No	ileum
1.1059	UC	No	ileum
1.4599	UC	No	colon
1.23259	UC	Yes	colon
1.19635	CD	No	ileum
1.45168	CD	No	colon
1.96583	UC	No	colon
1.84026	UC	No	ileum
1.86362	UC	Yes	colon
1.71915	UC	No	colon
1.62251	CD	No	ileum
1.9001	CD	Yes	ileum
2.06693	CD	No	ileum
2.10211	CD	Yes	ileum
2.2492	CD	No	colon
1.06845	UC	No	ileum
1.15735	UC	No	colon
0.745469	CD	No	ileum
1.13734	CD	No	colon
2.07289	CD	No	colon
1.95964	UC	Yes	colon
0.871003	CD	No	ileum
0.944081	CD	Yes	colon
0.464261	CD	No	colon
2.14608	UC	No	colon
2.4851	UC	Yes	colon
1.54658	UC	No	colon
1.96309	UC	Yes	colon
2.09107	CD	No	ileum
2.02936	CD	No	colon
1.63258	CD	Yes	ileum
1.48429	CD	No	ileum
1.68202	CD	No	colon
1.6056	CD	No	colon
1.05489	CD	No	colon
1.71942	UC	No	ileum
1.75342	UC	No	colon
0.980508	UC	Yes	ileum
1.49527	CD	No	colon
1.38672	CD	Yes	colon
0.824023	CD	No	ileum
1.7818	UC	No	ileum
0.994852	UC	No	colon
2.48736	CD	No	colon
2.7154	CD	Yes	colon
2.40589	UC	Yes	colon
2.35376	UC	No	colon

## Sheet: Figure3B
V1	V2	Diagnosis	Inflammation	Location_rough
1.01225	0.585934	UC	Yes	colon
-2.30382	1.71949	CD	No	ileum
-1.57741	0.341993	CD	No	colon
-3.112	1.11795	CD	Yes	colon
-1.92841	2.02941	UC	No	ileum
-4.10793	0.498027	UC	No	colon
4.62886	-6.29458	UC	No	ileum
-0.752025	-7.20018	UC	No	colon
4.52457	-6.39279	UC	Yes	colon
1.15493	-0.506708	UC	No	ileum
0.937444	0.490271	UC	Yes	colon
-4.09325	-3.54325	CD	No	ileum
-5.22298	-2.54348	CD	Yes	ileum
-1.05625	6.02084	CD	No	ileum
-2.84513	4.79398	CD	No	colon
-3.12361	3.56649	UC	No	ileum
-3.26122	2.63954	UC	Yes	ileum
-1.26011	-6.05157	CD	Yes	colon
7.48972	-4.01995	UC	Yes	colon
-2.66578	-0.0276779	CD	No	colon
-2.1222	0.111983	UC	No	colon
1.7617	-0.372486	CD	No	ileum
-4.98619	-0.857592	UC	No	colon
-0.359766	-6.05895	UC	No	colon
3.62847	5.41703	CD	No	colon
-3.80605	-1.68897	UC	Yes	colon
0.584819	1.01169	UC	No	colon
-3.94121	0.676191	CD	Yes	colon
5.90872	3.69727	CD	No	ileum
9.7171	1.41566	CD	No	colon
9.22799	1.26739	CD	No	colon
5.97263	-1.36953	CD	Yes	colon
7.05399	-3.01021	CD	No	colon
-4.42242	2.64779	CD	No	ileum
-4.26776	3.30113	CD	Yes	colon
-5.58851	2.70961	CD	No	colon
4.51414	-3.59645	CD	No	ileum
4.07585	-3.18241	CD	Yes	ileum
-4.30912	-2.97765	CD	Yes	colon
-5.24728	-2.25647	CD	No	colon
-2.15681	4.43824	CD	Yes	ileum
-1.5849	5.17531	CD	No	colon
3.99485	-0.877696	CD	No	ileum
5.48196	-0.33889	CD	Yes	colon
5.38026	3.72735	CD	No	ileum
1.96283	2.49863	CD	Yes	ileum
1.95585	2.56092	CD	No	colon
3.17341	6.75809	CD	No	colon
-3.33896	3.95648	UC	No	colon
-0.810991	2.32105	UC	Yes	colon
3.5986	2.2166	UC	No	colon
3.33104	1.07495	UC	Yes	colon
-5.94724	-0.572312	UC	No	colon
-4.31202	-0.255757	UC	Yes	colon
4.70419	2.8762	CD	No	ileum
5.60216	2.93345	CD	Yes	ileum
0.163899	-1.34582	UC	No	ileum
1.1593	-1.38769	UC	No	colon
-2.63641	1.77656	UC	No	colon
-5.57251	-5.7333	UC	No	colon
1.70521	-6.08951	CD	No	ileum
3.04462	-4.84561	CD	No	colon
-7.88146	-2.25986	UC	No	colon
-7.10408	-1.54534	UC	Yes	colon
4.27533	-1.00984	UC	No	colon
2.59702	-0.549234	UC	Yes	colon
9.18567	-0.651573	CD	No	colon
4.91681	-0.175598	CD	No	ileum
0.126174	-0.990245	UC	No	colon
2.34353	-1.1431	UC	Yes	colon
5.98869	5.11512	CD	No	ileum
2.57612	3.65243	CD	Yes	ileum
5.03741	-1.93797	UC	No	colon
0.912245	-5.04829	UC	No	ileum
9.29283	1.19442	UC	Yes	colon
10.6061	1.4286	UC	No	colon
-6.34255	-1.93183	UC	No	colon
-5.47157	-3.58721	UC	Yes	colon
1.19092	-2.51955	CD	No	colon
4.45867	1.06968	CD	No	ileum
0.696204	-6.98844	CD	No	colon
-0.19321	1.29293	UC	No	colon
3.13143	-7.8629	UC	No	colon
1.3587	3.02292	CD	No	colon
3.66502	0.841613	CD	No	colon
-1.32962	-1.90409	UC	No	ileum
-1.01351	-1.08783	UC	Yes	colon
0.100564	-0.55279	CD	No	ileum
-2.47397	-5.05461	CD	Yes	colon
-1.75879	-1.95682	UC	No	colon
-2.44432	-1.16008	CD	No	ileum
0.808877	0.0863624	CD	No	colon
-5.80924	-0.273896	UC	No	colon
-1.61825	-5.34451	CD	Yes	colon
-1.50216	1.85953	UC	No	colon
-1.84194	0.571789	UC	No	colon
3.5842	3.32274	CD	No	colon
-2.19534	3.63028	CD	No	ileum
4.15422	3.7936	CD	No	ileum
3.25166	3.39706	CD	No	colon
2.65448	4.36589	CD	No	colon
-3.42428	-0.576909	UC	No	colon
0.889424	2.18281	UC	No	colon
-3.22777	-1.82009	UC	No	colon
-4.17155	-2.04177	UC	No	colon
-1.58206	1.55213	CD	No	ileum
1.82851	4.69588	CD	No	colon
-1.98347	-3.88176	UC	Yes	colon
-1.75712	-3.02895	UC	No	colon
-4.70133	-1.30656	UC	No	colon
-2.95558	-7.0242	CD	No	ileum
-3.05282	1.82508	UC	No	colon
-3.2675	2.35554	CD	No	colon
-2.61376	3.96531	CD	Yes	colon
-1.74972	2.6901	UC	Yes	colon
-3.59896	0.655276	UC	No	colon
-3.72983	0.0552582	CD	No	ileum
-3.12534	5.40031	CD	Yes	ileum
1.63971	-3.43623	CD	No	ileum
3.93273	-1.20696	CD	Yes	colon
-4.31735	4.69264	CD	No	ileum
-3.78426	5.15875	CD	No	colon
-5.16366	4.05255	CD	Yes	colon
-2.07461	2.30404	UC	No	colon
-0.945756	1.13419	UC	No	ileum
-4.72699	-0.194463	CD	No	colon
-3.73766	-0.278066	CD	No	colon
-1.39814	-0.788804	UC	No	colon
-4.15296	-2.0468	CD	No	colon
5.98683	-4.34014	CD	No	ileum
3.78205	-5.7646	CD	Yes	ileum
1.5608	-3.95773	CD	No	ileum
5.98969	-2.46524	CD	No	colon
1.56072	5.65223	CD	No	ileum
3.01195	-2.44357	CD	No	ileum
2.20605	-0.225957	UC	No	ileum
-0.545652	0.251094	UC	No	colon
0.17974	-0.525886	CD	Yes	ileum
0.04559	-1.78968	CD	No	ileum
1.68205	2.78306	CD	No	colon
-0.579294	-1.69055	UC	No	colon
0.110525	-1.68891	UC	Yes	colon
7.2041	-1.48725	CD	No	ileum
1.63515	-1.67398	CD	No	ileum
-1.21715	-1.93589	CD	Yes	ileum
-4.41135	0.510396	UC	No	colon
-2.46714	2.22648	UC	No	colon
-0.453403	2.03837	CD	No	ileum
-2.97439	-0.0184812	CD	Yes	ileum
-0.914023	-3.00408	CD	No	colon
5.92059	2.90368	CD	No	ileum
2.68612	1.35707	CD	Yes	ileum
5.91243	3.15652	CD	No	colon
6.13134	3.37123	CD	Yes	colon
2.95137	0.213799	CD	No	ileum
5.78232	1.39698	CD	Yes	ileum
6.09893	0.969544	CD	No	colon
4.39635	3.49123	UC	No	ileum
4.63116	3.55322	UC	No	colon
4.7625	0.672029	CD	No	ileum
4.08929	2.63309	CD	Yes	ileum
-1.82575	0.546186	CD	No	ileum
-1.2975	1.59914	CD	No	colon
8.38436	-6.26244	CD	No	ileum
1.02594	-9.60871	CD	No	colon
-2.87735	1.23161	CD	No	ileum
-3.31251	1.27231	CD	Yes	ileum
3.00985	-3.7808	CD	No	ileum
-5.21198	1.34046	UC	No	colon
-1.34355	2.72533	UC	No	colon
-1.8227	4.09225	UC	Yes	colon
3.36869	1.73057	CD	No	colon
9.09466	-1.66881	CD	No	ileum
3.75467	-2.8248	UC	No	ileum
4.92613	-1.87702	UC	No	colon
4.53892	-2.38082	UC	Yes	colon
-3.20814	3.91525	CD	No	colon
3.97198	-4.87043	UC	No	colon
2.25208	3.25094	CD	No	ileum
-5.2239	-0.145782	UC	No	colon
-4.9962	0.66551	UC	Yes	colon
5.29519	-1.78615	CD	Yes	ileum
5.40099	-1.56011	CD	Yes	ileum
10.5195	-1.75818	CD	Yes	ileum
5.25462	-1.82356	CD	No	colon
10.5548	-0.725794	CD	Yes	colon
1.83285	-0.395516	CD	No	ileum
-1.03912	3.02509	CD	No	ileum
0.0367841	3.03279	UC	No	colon
-1.30328	2.59751	UC	Yes	colon
-0.759672	-4.79179	CD	Yes	ileum
-0.554615	-5.58084	CD	No	ileum
-3.46187	-1.28032	UC	No	ileum
-4.38852	-2.31576	UC	No	colon
-4.28492	-1.48776	UC	Yes	colon
9.64254	1.59956	CD	No	ileum
0.59062	1.78191	CD	No	colon
3.93178	1.83038	CD	No	ileum
3.79382	2.17906	CD	Yes	ileum
-4.82887	2.09162	CD	No	colon
-4.57442	-5.83727	UC	Yes	colon
1.45886	-2.35499	UC	No	colon
-1.60581	-2.95181	UC	Yes	colon
8.57872	2.50634	CD	No	colon
1.12133	2.01584	CD	No	ileum
2.2783	2.51227	CD	No	colon
-0.484898	-2.83703	UC	No	colon
0.654052	-1.977	UC	Yes	colon
1.01813	-1.92537	UC	Yes	colon
6.87785	2.81661	CD	No	ileum
3.29872	1.53508	CD	Yes	ileum
4.3898	-1.70814	CD	No	ileum
0.735238	1.60957	UC	No	colon
3.27291	0.748402	CD	No	ileum
3.28706	-1.64615	CD	Yes	ileum
3.18794	-1.73079	CD	No	colon
4.0256	3.73276	CD	Yes	ileum
1.00152	2.19229	CD	No	colon
3.22719	5.17807	CD	Yes	colon
6.22181	-4.18557	CD	Yes	ileum
4.23329	-3.84459	CD	No	colon
4.76213	-4.16415	CD	Yes	colon
-0.194739	-5.9488	UC	No	colon
-5.152	-2.61349	UC	Yes	colon
4.13016	-6.82113	CD	No	ileum
8.91939	-6.25606	CD	Yes	ileum
8.45867	-6.79542	CD	No	colon
8.15644	-6.70297	CD	Yes	colon
-0.882417	-3.07549	UC	Yes	colon
-0.539628	-4.30276	UC	No	colon
-4.60305	1.87027	CD	No	colon
-5.16971	-3.2613	UC	No	colon
-5.02018	-3.53901	UC	Yes	colon
-1.65576	-4.56136	UC	Yes	colon
-0.027732	-2.24758	UC	No	ileum
2.06671	2.84345	CD	Yes	ileum
-0.216258	4.00318	CD	Yes	colon
3.94623	1.12051	CD	No	ileum
-0.429241	-5.79964	UC	No	ileum
-0.153558	-6.20397	UC	No	colon
-0.926334	-4.78324	UC	Yes	colon
2.31685	5.52558	CD	Yes	ileum
-0.0500804	4.05543	CD	No	ileum
2.61746	5.2356	CD	Yes	colon
0.247629	4.30371	CD	No	colon
1.49525	-1.71872	CD	Yes	colon
-2.13456	2.76981	UC	No	colon
-2.64456	0.600319	UC	Yes	colon
-2.58936	-0.998245	CD	No	ileum
-1.92148	-0.131499	CD	Yes	ileum
-1.56099	-1.30871	CD	No	colon
0.861845	1.25536	UC	No	ileum
2.11872	-2.87864	UC	No	ileum
2.97193	-4.01681	UC	No	colon
3.21288	-4.71812	UC	Yes	colon
0.917087	1.03927	UC	No	ileum
-1.83622	0.854316	UC	No	colon
3.78126	3.13072	CD	No	ileum
0.637591	1.5423	CD	Yes	ileum
1.40437	2.61015	CD	No	colon
-2.60983	1.09059	CD	Yes	colon
-1.7672	4.39182	UC	No	colon
-6.62162	-2.64088	UC	Yes	colon
-7.61123	-3.18625	UC	No	colon
-2.0822	1.34211	UC	No	ileum
-2.90034	1.27061	UC	No	colon
-2.66449	1.16743	UC	Yes	colon
5.82629	4.00604	CD	No	colon
5.935	-2.1408	CD	No	ileum
2.51559	-3.57583	CD	No	colon
-2.66731	3.41282	CD	Yes	ileum
-5.79531	3.20762	CD	No	colon
6.27008	2.95281	CD	No	ileum
6.36404	2.54482	CD	No	colon
-1.93798	2.01893	CD	No	ileum
-3.58051	0.566269	CD	Yes	ileum
-3.12027	2.28385	CD	No	colon
-0.0952516	1.66645	CD	No	ileum
2.18344	4.65164	CD	No	colon
1.0263	4.16255	UC	No	ileum
1.07022	3.5823	UC	No	colon
1.16073	4.92168	CD	No	ileum
2.45944	5.34616	CD	No	colon
5.03812	6.61309	CD	Yes	colon
1.75582	-1.27456	CD	No	ileum
2.99934	0.0710539	CD	Yes	colon
-1.3324	-2.67327	CD	No	colon
-4.92003	0.55557	UC	No	ileum
-5.87366	0.40345	UC	No	colon
-2.67767	0.0643825	UC	Yes	colon
2.59728	1.25697	CD	No	ileum
6.09624	3.18596	CD	No	colon
-3.72855	0.825645	UC	No	ileum
-7.09308	-0.754618	UC	No	colon
0.633842	4.32447	CD	No	ileum
0.489964	4.30067	CD	No	colon
3.8772	-2.08264	CD	No	ileum
-0.975576	-5.82215	CD	Yes	colon
1.34914	-2.53814	CD	No	colon
-3.3623	1.47711	CD	Yes	ileum
-3.16917	0.296636	CD	Yes	colon
8.1341	1.61865	CD	No	ileum
6.91401	1.76188	CD	Yes	colon
5.68275	1.15245	UC	No	ileum
1.10746	-1.94263	UC	No	colon
-0.635035	0.458421	CD	No	ileum
-1.29858	1.07705	CD	No	colon
-4.8721	0.115615	UC	No	ileum
1.44713	0.950039	UC	No	ileum
-0.261005	3.42437	CD	No	colon
-0.700743	-2.68517	UC	Yes	colon
-0.332664	-0.183508	CD	No	ileum
-0.612524	0.381711	CD	No	colon
-2.59596	4.33052	CD	No	ileum
-3.29523	4.1147	CD	No	colon
-1.94422	1.26475	UC	No	ileum
-0.261438	1.24652	UC	No	colon
-1.37256	1.27348	UC	Yes	colon
3.50315	-2.18147	UC	Yes	colon
-2.9595	3.63133	CD	No	ileum
-1.18155	4.45048	CD	No	colon
3.33728	-1.37725	CD	No	ileum
0.0292871	0.737826	CD	No	colon
-1.77449	0.256029	UC	No	ileum
-2.24984	-0.533096	UC	No	colon
-0.691121	-0.613809	CD	No	ileum
0.883858	0.524198	CD	No	colon
-4.29196	-5.69594	UC	No	ileum
-3.37925	-8.40056	UC	No	colon
-2.65399	-8.7837	UC	Yes	colon
-1.67265	-2.60343	CD	No	ileum
0.944875	-1.27938	CD	No	colon
-0.82363	0.167282	UC	No	ileum
-1.91844	0.637515	UC	No	colon
-0.356164	-0.261359	UC	Yes	colon
3.34931	0.401588	CD	No	ileum
3.58776	2.26018	CD	Yes	ileum
4.3848	-0.442403	CD	No	ileum
4.68316	-0.737567	CD	No	colon
2.34435	1.19534	CD	No	ileum
-1.01113	-0.369506	CD	No	colon
-0.433963	-0.456517	CD	Yes	colon
2.2168	2.63155	CD	Yes	ileum
2.1803	2.92767	CD	No	colon
7.4906	1.94786	UC	No	ileum
3.02249	-1.30213	UC	No	ileum
7.87696	1.41681	UC	Yes	colon
7.6454	1.29016	UC	No	ileum
-4.72024	-0.203614	UC	No	ileum
-5.15032	0.682898	UC	No	colon
-2.95826	-0.282365	UC	Yes	colon
9.90279	3.36292	UC	Yes	ileum
10.0336	3.50448	UC	Yes	colon
-4.31496	2.63346	UC	No	colon
1.74112	2.88422	CD	No	colon
-3.88205	-0.79793	UC	No	colon
-3.91776	0.160938	UC	Yes	colon
7.16571	-1.85955	CD	No	ileum
0.890682	-5.9297	CD	Yes	ileum
4.40781	4.13945	UC	No	ileum
4.41602	5.01414	UC	Yes	colon
4.83929	2.53127	UC	No	colon
-0.973609	-0.26218	CD	No	colon
1.50563	4.60602	CD	No	ileum
1.94552	2.52379	CD	No	colon
-1.1235	-1.55255	CD	Yes	ileum
-1.99147	-0.584006	CD	No	ileum
-0.950208	1.47669	UC	No	colon
-1.18784	-0.289536	UC	Yes	colon
-1.97714	-0.922442	CD	No	ileum
-3.95738	-1.44263	CD	Yes	ileum
-0.0820323	1.66927	CD	Yes	colon
2.50419	-3.78727	CD	No	ileum
-4.24193	-0.614149	UC	No	colon
-1.64421	2.2395	UC	Yes	colon
0.990836	2.78669	CD	No	colon
8.56506	0.342463	CD	No	ileum
8.64351	0.300423	CD	No	colon
-3.93783	1.619	UC	No	colon
-3.17103	0.569024	UC	Yes	colon
-4.12368	1.09916	CD	No	ileum
-5.35379	1.31673	CD	No	colon
-7.08172	-1.81029	CD	Yes	colon
-1.04513	1.70377	CD	No	ileum
-1.88497	0.0551134	CD	No	colon
-3.78926	-1.55887	UC	Yes	colon
-4.12135	-0.48172	UC	No	colon
-2.91167	-4.0383	UC	No	ileum
2.22785	2.23371	UC	No	colon
-1.75181	-1.63282	CD	Yes	colon
-3.67704	0.918759	CD	No	colon
-2.64535	0.422482	UC	No	colon
-2.03428	-0.0872084	UC	Yes	colon
-1.9835	3.10942	UC	Yes	colon
1.75562	-3.26031	UC	No	colon
-2.39963	-0.573231	Control	No	colon
-6.43538	-0.748787	Control	No	colon
2.92728	-2.85596	UC	Yes	colon
-1.00118	-5.8631	UC	No	colon
9.12766	0.172535	CD	Yes	ileum
-5.1468	-1.92448	CD	Yes	colon
-4.62783	1.07029	CD	No	colon
-2.63823	1.24958	Control	No	colon
-4.03057	-1.38803	CD	Yes	colon
-4.41861	-0.506232	UC	No	colon
-4.90955	-0.665498	UC	Yes	colon
-1.84003	5.13153	Control	No	colon
-1.68841	-0.978447	UC	Yes	colon
0.885166	2.88811	UC	No	colon
-3.28036	-2.60137	UC	No	colon
-4.79887	2.35648	CD	No	ileum
-4.71289	2.6154	CD	Yes	ileum
-4.87855	2.78	CD	Yes	colon
-0.157403	0.185008	UC	No	colon
-2.13407	1.66508	UC	Yes	colon
1.73078	-0.642735	UC	Yes	colon
2.83856	-3.31021	UC	No	colon
-5.88497	0.368967	UC	No	colon
-5.9269	-3.08111	UC	Yes	colon
-3.02018	3.95534	UC	No	colon
-4.29098	2.39752	UC	Yes	colon
-2.18908	-0.595036	UC	Yes	colon
-0.200658	-0.947076	UC	No	colon
-6.41862	0.759088	UC	No	colon
-4.33103	3.42558	UC	Yes	colon
4.83433	5.68688	CD	No	colon
-3.16473	-4.44381	UC	Yes	colon
-1.80687	-2.05295	UC	No	colon
-3.23903	-5.29067	UC	No	ileum
-6.73762	-2.12139	UC	Yes	colon
-2.27627	-1.10223	UC	No	colon
5.87074	-0.514166	CD	Yes	ileum
3.69741	4.73007	CD	No	colon
6.11939	3.62421	CD	No	ileum
2.97488	1.64334	CD	Yes	ileum
-6.37895	2.14343	UC	No	ileum
-7.0486	1.85596	UC	No	colon
-5.95367	2.77485	UC	No	colon
-3.55906	1.55431	CD	Yes	colon
-3.58674	2.67217	CD	No	colon
12.7588	-0.775426	CD	No	ileum
13.058	-1.01199	CD	Yes	ileum
3.17162	2.57724	UC	No	ileum
2.84517	1.18385	UC	No	colon
-1.55101	-1.24461	UC	No	colon
-0.411345	3.45289	UC	Yes	colon
-6.70208	-0.738267	UC	No	colon
-6.44211	-2.1093	UC	Yes	colon
2.94059	1.45398	CD	No	colon
-0.609154	-1.20414	CD	Yes	colon
8.15759	-0.175296	CD	Yes	ileum
4.3605	-0.925639	CD	No	colon
8.94496	-0.0548057	CD	Yes	colon
-2.82685	-0.9814	CD	Yes	ileum
-1.65003	-0.802979	CD	No	ileum
0.37312	1.14305	CD	No	ileum
0.414703	0.758886	CD	No	colon
-0.382272	-2.92232	CD	Yes	ileum
4.04992	5.01591	CD	Yes	colon
-2.01765	2.67301	CD	Yes	ileum
-1.37076	1.84109	CD	No	colon
-3.73993	-1.24995	UC	Yes	colon
-3.72591	-1.04664	UC	No	colon
-1.68944	1.87856	CD	Yes	colon
-4.44976	-1.87736	CD	NA	colon
-3.00304	-2.1318	CD	No	colon
-5.08375	-1.43757	UC	No	ileum
9.30069	-0.506989	UC	No	colon
7.2018	2.91915	CD	Yes	ileum
-2.98228	-0.428697	UC	No	colon
-2.89055	0.409211	UC	No	colon
-2.95231	-1.13517	UC	No	ileum
-3.86591	-3.62316	UC	No	colon
1.93212	2.31771	UC	Yes	colon
-1.0423	2.59853	UC	Yes	ileum
0.143703	-2.73013	UC	Yes	colon
-0.787806	0.417645	UC	No	ileum
-1.37686	0.525395	UC	Yes	colon
5.23518	3.38433	CD	Yes	colon
2.87875	1.68826	CD	No	colon
6.43369	-0.274563	CD	No	colon
-1.31659	0.00304514	UC	No	colon
-2.09918	0.396198	UC	Yes	colon
6.90859	2.83179	CD	No	colon
5.92943	1.33768	CD	Yes	colon
2.43146	-0.646979	CD	Yes	ileum
3.05353	-4.65196	CD	No	ileum
0.245164	-6.05361	CD	Yes	colon
-0.488727	5.01004	CD	No	ileum
-1.30381	3.31389	CD	Yes	colon
-5.20509	-0.248552	CD	No	colon
4.31118	1.56981	CD	No	ileum
6.59992	5.91032	CD	Yes	ileum
-1.91569	3.669	UC	No	ileum
-3.79757	2.27393	UC	Yes	colon
-0.367599	-1.43001	UC	No	colon
0.676719	1.09914	UC	Yes	colon
-1.13119	-2.65506	CD	No	ileum
-2.39303	-3.55065	CD	Yes	ileum
-2.48906	-3.06072	UC	Yes	colon
-3.69094	-2.31167	UC	No	colon
7.09959	4.29838	CD	No	colon
0.133954	3.11901	CD	No	colon
8.59653	0.384286	UC	Yes	colon
2.30428	4.10923	CD	Yes	ileum
0.469816	-0.873746	CD	Yes	colon
-4.28248	3.29212	UC	No	ileum
-4.95234	2.84626	CD	No	ileum
-4.43745	1.53032	CD	No	colon
-5.56378	-4.7391	UC	Yes	colon
-7.91355	0.909283	UC	Yes	colon
4.2571	-2.595	CD	No	ileum
5.05141	1.72989	CD	No	ileum
3.18187	0.885039	CD	Yes	ileum
0.50714	-4.96235	UC	No	colon
-4.18726	-0.315164	UC	Yes	colon
-1.12425	3.30863	CD	Yes	ileum
3.70438	-2.85714	CD	No	colon
5.10963	-1.67397	CD	Yes	colon
3.38821	3.67638	CD	No	colon
10.654	-1.15981	CD	No	ileum
11.4292	-0.560368	CD	Yes	ileum
6.69839	1.09898	CD	No	ileum
1.83564	2.80554	CD	Yes	colon
0.505917	-1.95289	CD	No	colon
-4.17987	-1.2365	CD	No	colon
2.20535	2.0438	UC	No	ileum
-1.74592	1.98752	UC	Yes	colon
5.0959	-3.90276	UC	No	ileum
4.34986	-3.06337	UC	Yes	colon
-0.437855	-5.51661	UC	No	colon
6.03094	0.0317669	UC	Yes	colon
8.05509	-3.3877	CD	Yes	colon
9.22497	-2.44175	CD	No	colon
-0.901271	2.26605	CD	No	ileum
1.11434	2.56946	CD	Yes	ileum
6.40084	-3.35746	CD	No	ileum
8.98222	-1.17588	CD	No	colon
9.5631	-1.96097	CD	No	colon
9.42245	-1.4663	CD	No	colon
3.77569	2.25656	UC	No	colon
1.8203	-2.53201	UC	No	colon
1.64273	5.962	Control	No	colon
3.67526	4.80701	Control	No	colon
1.13208	5.57702	Control	No	colon
-0.471243	-6.58239	UC	No	colon
-1.70844	-1.93415	UC	No	ileum
-0.91015	1.04085	UC	No	colon
-1.97447	-0.665925	UC	Yes	colon
-3.93322	1.16201	UC	No	colon
-4.80112	-1.91691	Control	No	colon
-3.94696	2.99715	UC	No	colon
0.568696	0.0480673	CD	No	ileum
-2.49583	0.0393178	CD	Yes	ileum
1.67817	2.20289	CD	No	colon
-1.56633	-7.19303	UC	No	colon
-1.88135	0.310747	CD	No	ileum
-1.80733	-1.99264	UC	Yes	colon
-3.42965	1.20646	UC	Yes	colon
-4.58464	1.09359	UC	No	colon
5.65924	-4.69399	CD	No	colon
-8.15898	-2.91704	UC	No	colon
-2.54098	-1.64842	Control	No	ileum
-1.56195	0.675227	Control	No	colon
-1.19921	0.360048	Control	No	colon
0.213848	0.396733	Control	No	colon
-2.27763	1.40815	Control	No	colon
-2.19458	-6.63678	Control	No	ileum
3.62202	0.151841	Control	No	colon
3.31123	-0.362587	Control	No	colon
-0.47514	-3.96381	Control	No	colon
3.8784	-0.345933	Control	No	ileum
3.22839	0.12938	Control	No	colon
3.3959	-1.02114	Control	No	colon
7.35087	0.411917	Control	No	colon
2.00136	0.133944	CD	No	ileum
-2.03645	3.84848	Control	No	ileum
-3.40952	3.47967	Control	No	colon
-5.15173	0.330641	Control	No	colon
-4.82105	2.22537	Control	No	colon
-3.86681	-3.83034	Control	No	ileum
-2.06136	-4.09328	Control	No	colon
-2.27792	-1.07749	Control	No	colon
-3.30073	-2.72267	Control	No	colon
-1.22809	-3.70971	Control	No	colon
0.459692	-9.43523	UC	Yes	colon
-2.39526	1.91562	Control	No	ileum
-1.55737	2.20724	Control	No	colon
-3.01957	-1.5298	Control	No	colon
-2.69477	-0.997737	Control	No	colon
4.62045	-0.574153	UC	Yes	colon
-3.44024	-0.956905	Control	No	colon
-4.48556	1.44693	Control	No	colon
-0.912012	1.40406	Control	No	colon
-0.522465	1.20947	Control	No	colon
-2.26642	-0.353655	Control	No	colon
-0.568905	2.76063	Control	No	colon
-0.742128	2.83229	Control	No	colon
1.63174	-0.503079	CD	Yes	ileum
4.71668	-3.60866	CD	No	ileum
-1.31159	-0.383994	CD	No	ileum
1.48659	-1.45873	UC	No	ileum
-4.03524	1.41763	Control	No	colon
1.9353	-2.07666	UC	No	colon
-3.47139	3.10279	UC	No	ileum
-5.46256	1.32964	UC	No	colon
-6.07616	0.981607	UC	Yes	colon
-1.17109	0.866582	CD	Yes	ileum
0.346025	1.78825	CD	No	colon
2.33327	2.22859	CD	Yes	ileum
2.11756	2.21561	CD	No	colon
-0.0242513	3.1935	CD	No	ileum
-2.01318	1.5564	CD	Yes	ileum
0.0371704	2.99575	CD	No	colon
-4.51933	2.99207	Control	No	colon
-5.85671	1.29257	Control	No	colon
-5.42938	2.94543	Control	No	colon
-3.23684	1.47879	UC	No	ileum
-3.5933	0.165814	UC	No	colon
-3.27305	0.0131044	Control	No	ileum
-5.70969	-1.26931	Control	No	colon
-3.77186	-0.935712	Control	No	colon
-6.238	-0.924859	Control	No	colon
2.23803	0.877779	UC	No	ileum
-0.0610063	-1.57833	UC	No	colon
-3.6386	0.817338	UC	No	colon
-3.36851	-5.94947	CD	Yes	colon
-4.52269	-6.02605	CD	No	colon
9.07419	1.02084	CD	No	ileum
8.58867	0.674855	CD	Yes	ileum
-3.53102	1.22845	CD	Yes	ileum
-1.6967	3.53797	CD	No	colon
-2.06359	0.0539451	Control	No	colon
-2.8733	-3.30127	Control	No	colon
-2.30001	-1.89887	Control	No	colon
-1.31315	1.43606	CD	No	ileum
-1.24417	2.32381	CD	Yes	ileum
-1.47444	0.699423	CD	No	colon
4.94912	-1.27451	UC	No	ileum
4.92341	-1.25947	UC	Yes	colon
1.02083	-0.259049	Control	No	ileum
-2.07546	-1.72438	Control	No	colon
-2.2039	-2.63494	Control	No	colon
-5.45157	2.37022	Control	No	ileum
-6.18764	1.88923	Control	No	colon
-6.98064	1.16804	Control	No	colon
-6.49839	0.525071	Control	No	colon
0.0134732	-0.876384	UC	No	ileum
-1.40236	2.30988	UC	No	colon
9.78774	-2.27107	CD	No	colon
-7.30944	-0.835034	UC	No	ileum
-7.26564	-0.548989	UC	Yes	colon
6.17723	-1.56049	UC	Yes	colon
3.60474	-1.56741	UC	No	colon
-6.93563	-2.79291	UC	No	colon
-7.65626	-0.607499	UC	Yes	colon
10.8413	-1.45942	CD	Yes	colon
10.8095	-1.8124	CD	No	colon
2.33881	3.56768	CD	No	colon
-2.22487	3.602	UC	No	ileum
0.282463	-2.44037	UC	No	colon
3.00898	-2.38395	UC	Yes	colon
-1.2939	4.385	CD	Yes	colon
-2.05927	2.62977	CD	No	colon
-5.4529	-0.448283	UC	Yes	colon
-4.26851	-0.742486	UC	No	colon
4.80837	-4.91721	CD	Yes	ileum
8.98395	-0.777514	CD	No	ileum
1.99078	-1.86076	CD	Yes	ileum
6.89338	0.999914	CD	No	colon
-5.16594	2.67149	CD	No	ileum
-5.83804	1.21276	CD	Yes	ileum
-4.59803	3.27552	UC	No	colon
-6.21092	1.42826	UC	Yes	colon
-5.13701	5.36497	CD	Yes	ileum
-5.5863	4.1964	CD	No	ileum
-4.44925	2.72952	CD	No	colon
-5.11137	2.61049	CD	Yes	colon
2.24933	-6.59401	UC	No	ileum
1.63189	-6.313	UC	Yes	colon
-3.11129	3.75989	CD	Yes	ileum
-1.79385	4.94412	CD	No	colon
0.842695	1.25142	CD	No	ileum
-0.322288	0.446956	CD	No	colon
0.617013	-1.01175	CD	Yes	colon
-5.09894	-1.93383	CD	No	ileum
1.20981	6.85847	CD	Yes	ileum
1.17168	6.06529	CD	No	ileum
1.72918	7.05419	CD	Yes	colon
-1.35733	0.411089	CD	No	colon
-0.659772	0.270588	UC	No	colon
-4.91276	-1.81147	UC	Yes	colon
2.54066	2.54619	CD	Yes	ileum
3.38729	-2.61407	CD	No	ileum
0.756817	1.41351	UC	No	colon
0.975264	-1.27274	UC	Yes	colon
-0.94426	-3.60982	UC	No	colon
-0.931218	0.0109919	CD	No	colon
-4.92334	2.75385	UC	No	ileum
-3.80828	2.51343	UC	No	colon
-3.35874	2.7025	UC	Yes	colon
8.6707	-2.40551	CD	No	colon
-3.64354	-1.47581	CD	No	colon
-2.92687	-0.952507	CD	Yes	colon
5.8064	-3.88446	CD	No	colon
-1.80033	3.79387	CD	No	ileum
-1.71828	2.58824	CD	Yes	ileum
-0.867123	-3.94416	UC	Yes	colon
3.37859	-3.37818	CD	No	ileum
-2.93156	-3.57201	UC	No	ileum
-3.47193	-4.99664	UC	No	colon
-3.67845	-4.08355	UC	Yes	colon
1.46322	-3.1691	CD	No	ileum
0.618265	-5.04799	CD	No	colon
1.06971	2.17145	UC	No	colon
-5.72537	2.51134	UC	No	ileum
-3.30045	3.63129	UC	Yes	colon
-2.43491	4.32276	UC	No	colon
-0.84739	1.57445	CD	No	ileum
-0.964077	0.724164	CD	Yes	ileum
-5.44937	4.03471	CD	No	ileum
-6.62401	1.81036	CD	Yes	ileum
-5.8019	3.48093	CD	No	colon
1.66258	-3.38364	UC	No	ileum
0.164961	-4.33975	UC	No	colon
4.36497	1.36702	CD	No	ileum
1.80105	-2.26744	CD	No	colon
-3.82344	-5.77894	CD	No	colon
-3.04174	-7.96345	UC	Yes	colon
8.98729	-1.2525	CD	No	ileum
9.16825	-0.819252	CD	Yes	colon
4.14817	-2.95325	CD	No	colon
-7.3007	-1.81473	UC	No	colon
-8.16384	-2.19306	UC	Yes	colon
-3.97781	-3.4607	UC	No	colon
1.19761	-1.36102	UC	Yes	colon
-4.18145	2.56573	CD	No	ileum
-5.52187	1.39875	CD	No	colon
-3.64226	1.93421	CD	Yes	ileum
-4.29372	-0.590612	CD	No	ileum
-2.77483	-0.0877752	CD	No	colon
4.54083	-3.03036	CD	No	colon
5.96332	4.85888	CD	No	colon
-6.25572	-1.70846	UC	No	ileum
-5.7518	-4.30047	UC	No	colon
2.31115	-3.31646	UC	Yes	ileum
-0.25119	-7.06684	CD	No	colon
-0.0239468	-7.58541	CD	Yes	colon
-0.214342	-0.686206	CD	No	ileum
1.83488	6.34526	UC	No	ileum
-0.639271	3.15819	UC	No	colon
-6.67584	-1.14588	CD	No	colon
-6.76494	-4.38293	CD	Yes	colon
-4.1042	-1.52311	UC	Yes	colon
-5.13871	-0.0869252	UC	No	colon

## Sheet: Figure3C.3D
Var1	Var2	Freq	group
1169_2A	788_1A	15.1432	CD
1213_3A	788_1A	14.0569	CD
1472_4A	788_1A	14.2488	CD
1033_2A	788_1A	14.1334	CD
1458_2A	788_1A	14.6999	CD
1474_1A	788_1A	13.6164	CD
918_2B	788_1A	11.8739	CD
1288_2A	788_1A	20.0057	CD
895_1A	788_1A	14.6356	CD
895_3B	788_1A	15.4812	CD
1400_3A	788_1A	21.4714	CD
793_1A	788_1A	17.4094	CD
1498_2A	788_1A	14.0829	CD
671_1B	788_1A	17.702	CD
1277_1A	788_1A	15.6212	CD
1540_1A	788_1A	11.1697	CD
1607_2A	788_1A	16.4286	CD
433_2	788_1A	14.9352	CD
1468_1A	788_1A	12.2912	CD
1427_3A	788_1A	17.2503	CD
924_1A	788_1A	16.0077	CD
1411_1A	788_1A	15.7972	CD
1235_1A	788_1A	13.8367	CD
844_2B	788_1A	18.1186	CD
1230_1B	788_1A	13.2498	CD
708_1A	788_1A	14.7647	CD
1152_2A	788_1A	14.8241	CD
399_3	788_1A	15.1548	CD
1286_2A	788_1A	13.656	CD
680_5A	788_1A	19.0475	CD
870_4A	788_1A	12.5072	CD
680_1B	788_1A	17.6448	CD
1308_1A	788_1A	15.62	CD
1101_2B	788_1A	16.362	CD
1414_2A	788_1A	15.3882	CD
1211_1A	788_1A	15.8371	CD
1560_1A	788_1A	17.8349	CD
935_3A	788_1A	18.7175	CD
1373_2	788_1A	15.9853	CD
1523_2A	788_1A	11.909	CD
1531_1A	788_1A	14.2906	CD
1811_C	788_1A	13.763	CD
717_1B	788_1A	13.994	CD
1594_1A	788_1A	13.7921	CD
1137_2A	788_1A	12.9036	CD
1320_2A	788_1A	14.4182	CD
1529_2A	788_1A	13.3621	CD
1573_2A	788_1A	17.4369	CD
991_2B	788_1A	15.8568	CD
1861_A	788_1A	11.5492	CD
1252_1A	788_1A	17.3586	CD
601_2	788_1A	14.8729	CD
1183_2B	788_1A	16.1429	CD
942_1B	788_1A	15.9369	CD
1089_3A	788_1A	13.2955	CD
813_2B	788_1A	12.4632	CD
1287_1A	788_1A	12.6247	CD
678_1A	788_1A	12.6021	CD
1333_1A	788_1A	15.6619	CD
1615_2A	788_1A	15.2769	CD
1626_1A	788_1A	15.5987	CD
1626_2A	788_1A	14.4179	CD
1055_2A	788_1A	15.2482	CD
1466_5A	788_1A	12.0471	CD
1824_A	788_1A	17.8586	CD
1456_1A	788_1A	16.717	CD
465_1	788_1A	16.0123	CD
1837_C	788_1A	16.5268	CD
788_2B	788_1A	7.57637	CD
1004_2A	788_1A	13.5037	CD
1233_2A	788_1A	17.6684	CD
1218_1A	788_1A	16.0087	CD
1288_1A	788_1A	20.1951	CD
1498_1A	788_1A	14.5047	CD
1066_1A	788_1A	16.1244	CD
794_1A	788_1A	14.9174	CD
1234_1B	788_1A	15.0141	CD
807_6A	788_1A	15.1076	CD
1509_1A	788_1A	14.782	CD
1418_2A	788_1A	15.5626	CD
1496_1A	788_1A	15.3018	CD
1281_2A	788_1A	14.6482	CD
1217_2B	788_1A	14.4006	CD
545_2	788_1A	10.8722	CD
1683_1A	788_1A	12.6706	CD
1468_2A	788_1A	14.7866	CD
870_3A	788_1A	11.8805	CD
867_1A	788_1A	14.4235	CD
190_1	788_1A	12.8791	CD
1286_1A	788_1A	12.961	CD
1523_1A	788_1A	12.3452	CD
708_2A	788_1A	11.764	CD
1804_A	788_1A	14.6895	CD
1540_2A	788_1A	12.6581	CD
1861_D	788_1A	14.1229	CD
1066_2B	788_1A	15.8613	CD
856_1A	788_1A	12.573	CD
1023_2B	788_1A	14.341	CD
1152_1A	788_1A	14.1847	CD
680_2B	788_1A	17.9531	CD
1607_1A	788_1A	18.3238	CD
1069_2A	788_1A	13.2757	CD
1544_2B	788_1A	13.9941	CD
1615_1A	788_1A	14.5431	CD
678_2A	788_1A	14.2103	CD
1218_2A	788_1A	15.6011	CD
434_1	788_1A	11.7529	CD
1258_2B	788_1A	12.2871	CD
901_2A	788_1A	17.4054	CD
914_1B	788_1A	13.7848	CD
1705_1A	788_1A	13.3086	CD
1277_3A	788_1A	15.164	CD
1287_2A	788_1A	12.0782	CD
1213_1A	788_1A	12.153	CD
1254_1A	788_1A	13.1329	CD
611_1	788_1A	15.8378	CD
1167_3B	788_1A	14.404	CD
1705_2A	788_1A	12.7416	CD
1569_3A	788_1A	15.4874	CD
1004_1A	788_1A	11.4631	CD
441_2	788_1A	13.8549	CD
1088_1A	788_1A	13.6777	CD
867_2A	788_1A	14.8489	CD
956_1B	788_1A	15.8255	CD
1466_6A	788_1A	11.9447	CD
601_1	788_1A	13.4862	CD
967_1A	788_1A	13.9493	CD
1643_2A	788_1A	13.5739	CD
773_1	788_1A	12.9504	CD
1333_2A	788_1A	16.1918	CD
1866_A	788_1A	12.9787	CD
998_2A	788_1A	15.9689	CD
959_1A	788_1A	17.4434	CD
1496_2A	788_1A	14.4412	CD
1860_A	788_1A	14.4521	CD
848_2B	788_1A	14.1687	CD
623_8	788_1A	12.5691	CD
739_1	788_1A	15.9121	CD
1178_2B	788_1A	18.3388	CD
1675_3	788_1A	14.4468	CD
1472_1A	788_1A	12.724	CD
1481_3A	788_1A	15.6116	CD
1200_2A	788_1A	14.5312	CD
1219_2A	788_1A	15.1608	CD
809_3A	788_1A	12.159	CD
944_1A	788_1A	14.1276	CD
1392_1A	788_1A	15.6253	CD
863_2	788_1A	19.4015	CD
1037_1A	788_1A	16.6394	CD
1241_1A	788_1A	14.7496	CD
1395_1A	788_1A	17.21	CD
1075_1B	788_1A	13.2226	CD
1061_1A	788_1A	15.2737	CD
1239_2B	788_1A	14.8556	CD
813_1B	788_1A	11.2158	CD
1569_1A	788_1A	11.607	CD
1231_2A	788_1A	17.8707	CD
1277_2A	788_1A	14.4685	CD
611_2	788_1A	17.0426	CD
725_1	788_1A	18.772	CD
190_3	788_1A	15.1125	CD
1200_1A	788_1A	13.9682	CD
1446_3A	788_1A	15.4648	CD
1650_1A	788_1A	12.4995	CD
1471_2A	788_1A	13.9346	CD
892_1B	788_1A	16.0652	CD
1233_1A	788_1A	15.5666	CD
794_2A	788_1A	16.0055	CD
1111_2A	788_1A	18.2428	CD
1258_1B	788_1A	12.0337	CD
1165_1A	788_1A	13.1597	CD
671_2B	788_1A	17.5028	CD
1848_B	788_1A	13.4438	CD
1472_2A	788_1A	14.408	CD
1400_2A	788_1A	22.3889	CD
885_1A	788_1A	14.6726	CD
959_5A	788_1A	15.7282	CD
959_4B	788_1A	17.0829	CD
1474_2A	788_1A	15.4559	CD
935_2B	788_1A	18.2914	CD
1524_1A	788_1A	13.6681	CD
863_1	788_1A	19.399	CD
1300_4A	788_1A	15.8278	CD
1289_1A	788_1A	13.9424	CD
1848_A	788_1A	13.9914	CD
448_1	788_1A	15.0048	CD
967_2A	788_1A	12.8377	CD
793_2A	788_1A	17.5243	CD
535_2	788_1A	15.9364	CD
1480_2A	788_1A	14.005	CD
1045_3B	788_1A	14.5401	CD
487_2	788_1A	16.0646	CD
708_3A	788_1A	14.1056	CD
1248_1B	788_1A	14.7417	CD
815_1B	788_1A	12.8007	CD
574_3	788_1A	11.5779	CD
1459_2A	788_1A	15.9171	CD
1707_2A	788_1A	13.0276	CD
584_1	788_1A	14.656	CD
1582_2A	788_1A	12.6768	CD
1254_2A	788_1A	15.1421	CD
680_4A	788_1A	19.0717	CD
1269_2A	788_1A	14.0413	CD
1427_2A	788_1A	15.3804	CD
1310_2A	788_1A	16.2739	CD
918_1B	788_1A	12.1608	CD
1395_3A	788_1A	15.2433	CD
1305_1A	788_1A	13.2298	CD
581_1	788_1A	17.4847	CD
1061_2B	788_1A	15.1498	CD
1289_2A	788_1A	13.2362	CD
1325_1A	788_1A	16.4891	CD
487_1	788_1A	16.0235	CD
1330_2A	788_1A	13.9978	CD
1585_2A	788_1A	14.9733	CD
894_1A	788_1A	14.8151	CD
956_2B	788_1A	14.9575	CD
1817_C	788_1A	12.7545	CD
365_1B	788_1A	16.1868	CD
1225_1A	788_1A	13.4436	CD
1641_2A	788_1A	14.4201	CD
1585_1A	788_1A	17.0953	CD
870_2A	788_1A	13.3821	CD
545_1	788_1A	12.5253	CD
1446_2A	788_1A	15.6796	CD
1573_1A	788_1A	17.5372	CD
864_2A	788_1A	15.1754	CD
944_3A	788_1A	14.9109	CD
1393_1A	788_1A	15.4686	CD
1817_B	788_1A	12.294	CD
1616_1A	788_1A	16.5405	CD
1459_1A	788_1A	17.1244	CD
1418_4A	788_1A	14.9347	CD
1804_B	788_1A	14.9934	CD
1418_1A	788_1A	15.8116	CD
1290_1A	788_1A	14.88	CD
1603_1A	788_1A	14.7581	CD
1400_1A	788_1A	18.0286	CD
1674_2A	788_1A	16.4426	CD
1471_1A	788_1A	13.4006	CD
1465_2A	788_1A	16.3831	CD
1620_1A	788_1A	13.1247	CD
1334_2A	788_1A	12.8478	CD
1471_3A	788_1A	15.1851	CD
1054_2B	788_1A	13.9729	CD
1055_1A	788_1A	14.2735	CD
1055_3A	788_1A	16.1109	CD
1089_1A	788_1A	14.9117	CD
774_I	788_1A	14.1024	CD
856_2A	788_1A	13.1246	CD
1311_1A	788_1A	15.3542	CD
1091_3B	788_1A	15.7904	CD
969_2A	788_1A	13.1462	CD
574_1	788_1A	12.8413	CD
944_2A	788_1A	13.0157	CD
1028_1A	788_1A	14.6808	CD
1188_1A	788_1A	14.8864	CD
1225_2A	788_1A	13.9055	CD
399_1	788_1A	16.9082	CD
1811_A	788_1A	16.2434	CD
599_1	788_1A	15.8565	CD
1320_1A	788_1A	13.5096	CD
1446_1A	788_1A	15.4087	CD
1164_1B	788_1A	14.0937	CD
864_1A	788_1A	13.7018	CD
808_2B	788_1A	14.6843	CD
434_2	788_1A	12.5349	CD
1088_3A	788_1A	14.5816	CD
1101_1B	788_1A	16.0282	CD
1089_2A	788_1A	13.07	CD
1035_2A	788_1A	12.0273	CD
1129_1A	788_1A	17.8984	CD
1061_3B	788_1A	14.7083	CD
834_2B	788_1A	18.932	CD
1395_2A	788_1A	16.8051	CD
1544_3A	788_1A	15.4216	CD
892_2A	788_1A	16.2867	CD
1023_1B	788_1A	15.1371	CD
1466_4A	788_1A	12.4342	CD
1465_1A	788_1A	15.0894	CD
1392_3A	788_1A	15.1197	CD
1480_1A	788_1A	14.0602	CD
1069_1A	788_1A	14.1007	CD
1643_1A	788_1A	13.0173	CD
1312_1A	788_1A	13.856	CD
807_7B	788_1A	16.4924	CD
1281_1A	788_1A	12.9805	CD
1111_1A	788_1A	19.2946	CD
1374_1	788_1A	13.4613	CD
620_1	788_1A	18.6269	CD
1149_1A	788_1A	14.1379	CD
1615_3A	788_1A	14.7827	CD
1641_1A	788_1A	12.0172	CD
385_1	788_1A	15.8405	CD
1303_2A	788_1A	13.0917	CD
1521_1B	788_1A	13.189	CD
1560_2A	788_1A	18.0716	CD
773_2	788_1A	15.6022	CD
1569_2A	788_1A	12.8471	CD
991_3B	788_1A	16.7442	CD
219_3	788_1A	14.564	CD
917_1A	788_1A	15.863	CD
1858_A/B	788_1A	16.84	CD
1310_1A	788_1A	19.6891	CD
1404_1A	788_1A	13.5036	CD
870_1A	788_1A	13.4224	CD
1529_1A	788_1A	13.4798	CD
1188_2A	788_1A	14.641	CD
1169_1A	788_1A	13.2019	CD
1423_1A	788_1A	12.1083	CD
1308_1B	788_1A	14.8393	CD
901_1A	788_1A	15.4112	CD
1189_3A	788_1A	16.2877	CD
365_2B	788_1A	14.7467	CD
1418_3A	788_1A	15.3742	CD
288_2	788_1A	14.1722	CD
1861_B	788_1A	11.8146	CD
942_2B	788_1A	16.0388	CD
1531_2A	788_1A	11.7358	CD
957_1B	788_1A	15.0654	CD
969_1A	788_1A	13.443	CD
433_1	788_1A	15.5198	CD
808_1B	788_1A	14.3576	CD
1167_1A	788_1A	14.9134	CD
914_2B	788_1A	12.7414	CD
1392_2A	788_1A	15.2391	CD
608_2	788_1A	16.4283	CD
1861_C	788_1A	16.1931	CD
913_2B	788_1A	17.8431	CD
998_3A	788_1A	17.8553	CD
1509_2A	788_1A	13.0041	CD
1776_B	788_1A	17.0297	CD
1866_B	788_1A	13.1891	CD
1137_1A	788_1A	14.5463	CD
1185_1A	788_1A	13.8995	CD
1558_2A	788_1A	14.8529	CD
1446_4A	788_1A	13.2161	CD
794_3A	788_1A	16.1611	CD
809_2B	788_1A	11.1592	CD
1393_3A	788_1A	15.768	CD
1028_3A	788_1A	12.2923	CD
1056_3A	788_1A	17.1354	CD
972_3A	788_1A	20.3874	CD
1650_2A	788_1A	12.6377	CD
1427_1A	788_1A	16.481	CD
1824_B	788_1A	18.5091	CD
1675_2A	788_1A	13.7937	CD
1400_4A	788_1A	21.7884	CD
1558_1A	788_1A	13.9148	CD
1373_1	788_1A	17.4441	CD
1132_1A	788_1A	15.4424	CD
1231_1A	788_1A	17.3831	CD
1217_1A	788_1A	15.6524	CD
969_3A	788_1A	14.2179	CD
1277_4A	788_1A	15.1373	CD
844_3B	788_1A	18.3958	CD
1411_2A	788_1A	13.463	CD
1393_2A	788_1A	13.0908	CD
1481_1A	788_1A	12.5352	CD
1605_2A	788_1A	13.5718	CD
623_7	788_1A	14.8048	CD
1641_3A	788_1A	14.0969	CD
1481_4A	788_1A	12.8998	CD
1056_2A	788_1A	15.1333	CD
399_2	788_1A	17.1885	CD
584_2	788_1A	12.758	CD
1458_1A	788_1A	15.6201	CD
1360_2A	788_1A	12.2089	CD
1360_1A	788_1A	12.3156	CD
1075_2B	788_1A	13.8616	CD
1347_2A	788_1A	17.8198	CD
978_3A	788_1A	16.1654	CD
1860_C	788_1A	15.1999	CD
895_2A	788_1A	14.4413	CD
1298_1A	788_1A	14.3937	CD
895_4B	788_1A	13.3971	CD
527_2	788_1A	16.2884	CD
1281_3A	788_1A	15.2408	CD
634_1	788_1A	15.6044	CD
995_1A	788_1A	12.5425	CD
1310_3A	788_1A	18.9833	CD
911_1A	788_1A	12.8341	CD
1219_3B	788_1A	15.7358	CD
1004_3A	788_1A	12.5741	CD
892_3A	788_1A	14.9841	CD
1524_2A	788_1A	13.9686	CD
885_2A	788_1A	14.6877	CD
1219_1A	788_1A	13.8906	CD
1837_B	788_1A	16.4694	CD
1213_3A	1169_2A	16.7041	CD
1472_4A	1169_2A	15.2207	CD
1033_2A	1169_2A	14.464	CD
1458_2A	1169_2A	17.3851	CD
1474_1A	1169_2A	14.943	CD
918_2B	1169_2A	15.2959	CD
1288_2A	1169_2A	18.5301	CD
895_1A	1169_2A	16.4654	CD
895_3B	1169_2A	15.3104	CD
1400_3A	1169_2A	17.094	CD
793_1A	1169_2A	14.6909	CD
1498_2A	1169_2A	13.9636	CD
671_1B	1169_2A	13.8918	CD
1277_1A	1169_2A	13.7926	CD
1540_1A	1169_2A	14.0679	CD
1607_2A	1169_2A	14.0296	CD
433_2	1169_2A	16.1402	CD
1468_1A	1169_2A	14.7585	CD
1427_3A	1169_2A	13.4379	CD
924_1A	1169_2A	17.049	CD
1411_1A	1169_2A	16.5299	CD
1235_1A	1169_2A	15.3931	CD
844_2B	1169_2A	15.7234	CD
1230_1B	1169_2A	13.362	CD
708_1A	1169_2A	12.7373	CD
1152_2A	1169_2A	14.5155	CD
399_3	1169_2A	15.4714	CD
1286_2A	1169_2A	17.4138	CD
680_5A	1169_2A	16.8105	CD
870_4A	1169_2A	16.2024	CD
680_1B	1169_2A	17.8738	CD
1308_1A	1169_2A	16.9151	CD
1101_2B	1169_2A	14.3672	CD
1414_2A	1169_2A	16.7066	CD
1211_1A	1169_2A	14.3062	CD
1560_1A	1169_2A	14.1323	CD
935_3A	1169_2A	17.8505	CD
1373_2	1169_2A	17.959	CD
1523_2A	1169_2A	12.6073	CD
1531_1A	1169_2A	14.3426	CD
1811_C	1169_2A	15.3467	CD
717_1B	1169_2A	13.0197	CD
1594_1A	1169_2A	12.4193	CD
1137_2A	1169_2A	17.0392	CD
1320_2A	1169_2A	16.724	CD
1529_2A	1169_2A	9.92668	CD
1573_2A	1169_2A	14.3682	CD
991_2B	1169_2A	15.1144	CD
1861_A	1169_2A	14.9268	CD
1252_1A	1169_2A	17.7004	CD
601_2	1169_2A	16.4444	CD
1183_2B	1169_2A	14.5735	CD
942_1B	1169_2A	15.9261	CD
1089_3A	1169_2A	15.6449	CD
813_2B	1169_2A	11.4473	CD
1287_1A	1169_2A	14.4883	CD
678_1A	1169_2A	15.0076	CD
1333_1A	1169_2A	13.0321	CD
1615_2A	1169_2A	16.1603	CD
1626_1A	1169_2A	13.4437	CD
1626_2A	1169_2A	13.4736	CD
1055_2A	1169_2A	13.9472	CD
1466_5A	1169_2A	15.5724	CD
1824_A	1169_2A	17.463	CD
1456_1A	1169_2A	14.5889	CD
465_1	1169_2A	13.8343	CD
1837_C	1169_2A	14.6894	CD
788_2B	1169_2A	15.2933	CD
1004_2A	1169_2A	12.5171	CD
1233_2A	1169_2A	13.5481	CD
1218_1A	1169_2A	10.2984	CD
1288_1A	1169_2A	16.8758	CD
1498_1A	1169_2A	13.6098	CD
1066_1A	1169_2A	17.417	CD
794_1A	1169_2A	13.193	CD
1234_1B	1169_2A	13.1615	CD
807_6A	1169_2A	13.2867	CD
1509_1A	1169_2A	13.3192	CD
1418_2A	1169_2A	15.7426	CD
1496_1A	1169_2A	13.7339	CD
1281_2A	1169_2A	13.9919	CD
1217_2B	1169_2A	16.7166	CD
545_2	1169_2A	16.6029	CD
1683_1A	1169_2A	16.3518	CD
1468_2A	1169_2A	12.8853	CD
870_3A	1169_2A	16.3274	CD
867_1A	1169_2A	15.6508	CD
190_1	1169_2A	15.8683	CD
1286_1A	1169_2A	17.7865	CD
1523_1A	1169_2A	11.7275	CD
708_2A	1169_2A	15.2692	CD
1804_A	1169_2A	15.0807	CD
1540_2A	1169_2A	15.4381	CD
1861_D	1169_2A	12.9244	CD
1066_2B	1169_2A	17.5836	CD
856_1A	1169_2A	11.8551	CD
1023_2B	1169_2A	14.5936	CD
1152_1A	1169_2A	13.4436	CD
680_2B	1169_2A	15.1825	CD
1607_1A	1169_2A	15.395	CD
1069_2A	1169_2A	16.9967	CD
1544_2B	1169_2A	15.1818	CD
1615_1A	1169_2A	13.1379	CD
678_2A	1169_2A	13.6517	CD
1218_2A	1169_2A	12.5173	CD
434_1	1169_2A	14.9541	CD
1258_2B	1169_2A	14.1182	CD
901_2A	1169_2A	14.1083	CD
914_1B	1169_2A	14.0379	CD
1705_1A	1169_2A	14.3558	CD
1277_3A	1169_2A	13.2392	CD
1287_2A	1169_2A	14.365	CD
1213_1A	1169_2A	14.6002	CD
1254_1A	1169_2A	13.793	CD
611_1	1169_2A	18.3131	CD
1167_3B	1169_2A	15.6131	CD
1705_2A	1169_2A	14.5306	CD
1569_3A	1169_2A	17.012	CD
1004_1A	1169_2A	11.5489	CD
441_2	1169_2A	13.7125	CD
1088_1A	1169_2A	16.4592	CD
867_2A	1169_2A	14.8861	CD
956_1B	1169_2A	13.8534	CD
1466_6A	1169_2A	12.6689	CD
601_1	1169_2A	15.814	CD
967_1A	1169_2A	14.7834	CD
1643_2A	1169_2A	17.8087	CD
773_1	1169_2A	15.5416	CD
1333_2A	1169_2A	13.4604	CD
1866_A	1169_2A	16.1119	CD
998_2A	1169_2A	14.8466	CD
959_1A	1169_2A	14.358	CD
1496_2A	1169_2A	14.7734	CD
1860_A	1169_2A	13.3057	CD
848_2B	1169_2A	14.948	CD
623_8	1169_2A	15.643	CD
739_1	1169_2A	9.9365	CD
1178_2B	1169_2A	19.8552	CD
1675_3	1169_2A	17.6419	CD
1472_1A	1169_2A	15.8178	CD
1481_3A	1169_2A	15.9431	CD
1200_2A	1169_2A	10.9105	CD
1219_2A	1169_2A	14.3212	CD
809_3A	1169_2A	13.1299	CD
944_1A	1169_2A	15.903	CD
1392_1A	1169_2A	15.9123	CD
863_2	1169_2A	16.2959	CD
1037_1A	1169_2A	11.8808	CD
1241_1A	1169_2A	15.0539	CD
1395_1A	1169_2A	20.9701	CD
1075_1B	1169_2A	12.5771	CD
1061_1A	1169_2A	14.9244	CD
1239_2B	1169_2A	14.6788	CD
813_1B	1169_2A	12.1814	CD
1569_1A	1169_2A	15.5537	CD
1231_2A	1169_2A	17.2202	CD
1277_2A	1169_2A	15.8058	CD
611_2	1169_2A	19.1687	CD
725_1	1169_2A	18.6912	CD
190_3	1169_2A	15.5814	CD
1200_1A	1169_2A	14.5298	CD
1446_3A	1169_2A	15.2605	CD
1650_1A	1169_2A	13.8995	CD
1471_2A	1169_2A	16.1505	CD
892_1B	1169_2A	14.2642	CD
1233_1A	1169_2A	16.5941	CD
794_2A	1169_2A	15.9131	CD
1111_2A	1169_2A	18.3277	CD
1258_1B	1169_2A	13.1238	CD
1165_1A	1169_2A	11.5102	CD
671_2B	1169_2A	14.3293	CD
1848_B	1169_2A	16.2375	CD
1472_2A	1169_2A	13.7891	CD
1400_2A	1169_2A	18.3081	CD
885_1A	1169_2A	14.257	CD
959_5A	1169_2A	16.4997	CD
959_4B	1169_2A	14.9018	CD
1474_2A	1169_2A	14.1838	CD
935_2B	1169_2A	17.1846	CD
1524_1A	1169_2A	15.611	CD
863_1	1169_2A	19.0855	CD
1300_4A	1169_2A	18.4313	CD
1289_1A	1169_2A	16.3898	CD
1848_A	1169_2A	14.8248	CD
448_1	1169_2A	12.6325	CD
967_2A	1169_2A	14.4548	CD
793_2A	1169_2A	14.1436	CD
535_2	1169_2A	14.9475	CD
1480_2A	1169_2A	15.5815	CD
1045_3B	1169_2A	12.0562	CD
487_2	1169_2A	12.9518	CD
708_3A	1169_2A	13.2646	CD
1248_1B	1169_2A	15.9999	CD
815_1B	1169_2A	14.013	CD
574_3	1169_2A	13.8196	CD
1459_2A	1169_2A	16.7639	CD
1707_2A	1169_2A	15.2196	CD
584_1	1169_2A	14.8194	CD
1582_2A	1169_2A	13.0561	CD
1254_2A	1169_2A	11.1249	CD
680_4A	1169_2A	16.3467	CD
1269_2A	1169_2A	15.6273	CD
1427_2A	1169_2A	12.9118	CD
1310_2A	1169_2A	18.8511	CD
918_1B	1169_2A	15.6202	CD
1395_3A	1169_2A	19.202	CD
1305_1A	1169_2A	15.5168	CD
581_1	1169_2A	13.585	CD
1061_2B	1169_2A	14.95	CD
1289_2A	1169_2A	15.6923	CD
1325_1A	1169_2A	15.4864	CD
487_1	1169_2A	14.2597	CD
1330_2A	1169_2A	16.1077	CD
1585_2A	1169_2A	15.8294	CD
894_1A	1169_2A	15.5316	CD
956_2B	1169_2A	16.5224	CD
1817_C	1169_2A	13.7582	CD
365_1B	1169_2A	14.2248	CD
1225_1A	1169_2A	15.0114	CD
1641_2A	1169_2A	17.3542	CD
1585_1A	1169_2A	14.4931	CD
870_2A	1169_2A	15.6364	CD
545_1	1169_2A	12.8687	CD
1446_2A	1169_2A	15.1909	CD
1573_1A	1169_2A	14.7381	CD
864_2A	1169_2A	13.4666	CD
944_3A	1169_2A	16.9358	CD
1393_1A	1169_2A	13.7293	CD
1817_B	1169_2A	12.0982	CD
1616_1A	1169_2A	18.6743	CD
1459_1A	1169_2A	17.4176	CD
1418_4A	1169_2A	15.6971	CD
1804_B	1169_2A	14.1074	CD
1418_1A	1169_2A	14.6125	CD
1290_1A	1169_2A	15.3047	CD
1603_1A	1169_2A	16.3915	CD
1400_1A	1169_2A	17.118	CD
1674_2A	1169_2A	14.6817	CD
1471_1A	1169_2A	15.1955	CD
1465_2A	1169_2A	13.8394	CD
1620_1A	1169_2A	15.5683	CD
1334_2A	1169_2A	16.0652	CD
1471_3A	1169_2A	13.9192	CD
1054_2B	1169_2A	15.3648	CD
1055_1A	1169_2A	17.1458	CD
1055_3A	1169_2A	13.8212	CD
1089_1A	1169_2A	13.8632	CD
774_I	1169_2A	13.902	CD
856_2A	1169_2A	14.1951	CD
1311_1A	1169_2A	17.4987	CD
1091_3B	1169_2A	16.223	CD
969_2A	1169_2A	15.4595	CD
574_1	1169_2A	12.9395	CD
944_2A	1169_2A	15.0092	CD
1028_1A	1169_2A	12.9773	CD
1188_1A	1169_2A	15.2843	CD
1225_2A	1169_2A	16.0503	CD
399_1	1169_2A	14.5854	CD
1811_A	1169_2A	13.7835	CD
599_1	1169_2A	14.6472	CD
1320_1A	1169_2A	16.0247	CD
1446_1A	1169_2A	14.589	CD
1164_1B	1169_2A	16.1388	CD
864_1A	1169_2A	15.2179	CD
808_2B	1169_2A	15.4617	CD
434_2	1169_2A	11.9035	CD
1088_3A	1169_2A	15.3813	CD
1101_1B	1169_2A	14.0374	CD
1089_2A	1169_2A	15.6035	CD
1035_2A	1169_2A	16.939	CD
1129_1A	1169_2A	15.6688	CD
1061_3B	1169_2A	15.6742	CD
834_2B	1169_2A	18.106	CD
1395_2A	1169_2A	19.7519	CD
1544_3A	1169_2A	13.43	CD
892_2A	1169_2A	13.8313	CD
1023_1B	1169_2A	14.4013	CD
1466_4A	1169_2A	13.2521	CD
1465_1A	1169_2A	14.2391	CD
1392_3A	1169_2A	15.6211	CD
1480_1A	1169_2A	15.44	CD
1069_1A	1169_2A	17.6075	CD
1643_1A	1169_2A	17.044	CD
1312_1A	1169_2A	15.5341	CD
807_7B	1169_2A	15.8861	CD
1281_1A	1169_2A	15.7788	CD
1111_1A	1169_2A	19.1683	CD
1374_1	1169_2A	16.6785	CD
620_1	1169_2A	14.374	CD
1149_1A	1169_2A	16.8262	CD
1615_3A	1169_2A	13.1543	CD
1641_1A	1169_2A	14.4806	CD
385_1	1169_2A	19.358	CD
1303_2A	1169_2A	14.4989	CD
1521_1B	1169_2A	17.2452	CD
1560_2A	1169_2A	13.7416	CD
773_2	1169_2A	17.45	CD
1569_2A	1169_2A	15.0363	CD
991_3B	1169_2A	15.9956	CD
219_3	1169_2A	14.1089	CD
917_1A	1169_2A	14.29	CD
1858_A/B	1169_2A	15.1377	CD
1310_1A	1169_2A	17.4751	CD
1404_1A	1169_2A	16.1471	CD
870_1A	1169_2A	16.5979	CD
1529_1A	1169_2A	10.1155	CD
1188_2A	1169_2A	15.8782	CD
1169_1A	1169_2A	11.3428	CD
1423_1A	1169_2A	16.1105	CD
1308_1B	1169_2A	16.5185	CD
901_1A	1169_2A	11.9209	CD
1189_3A	1169_2A	17.0578	CD
365_2B	1169_2A	16.5607	CD
1418_3A	1169_2A	14.1212	CD
288_2	1169_2A	14.2852	CD
1861_B	1169_2A	14.4684	CD
942_2B	1169_2A	16.7479	CD
1531_2A	1169_2A	15.2757	CD
957_1B	1169_2A	14.144	CD
969_1A	1169_2A	15.0389	CD
433_1	1169_2A	13.6522	CD
808_1B	1169_2A	15.06	CD
1167_1A	1169_2A	14.041	CD
914_2B	1169_2A	13.4284	CD
1392_2A	1169_2A	16.0003	CD
608_2	1169_2A	13.5648	CD
1861_C	1169_2A	17.1983	CD
913_2B	1169_2A	16.0283	CD
998_3A	1169_2A	15.2157	CD
1509_2A	1169_2A	12.5148	CD
1776_B	1169_2A	15.1364	CD
1866_B	1169_2A	12.5741	CD
1137_1A	1169_2A	13.9071	CD
1185_1A	1169_2A	15.1504	CD
1558_2A	1169_2A	15.9873	CD
1446_4A	1169_2A	16.5222	CD
794_3A	1169_2A	14.3245	CD
809_2B	1169_2A	14.0877	CD
1393_3A	1169_2A	13.667	CD
1028_3A	1169_2A	14.6213	CD
1056_3A	1169_2A	18.3944	CD
972_3A	1169_2A	17.0928	CD
1650_2A	1169_2A	14.8125	CD
1427_1A	1169_2A	12.5391	CD
1824_B	1169_2A	18.3744	CD
1675_2A	1169_2A	17.7915	CD
1400_4A	1169_2A	17.9972	CD
1558_1A	1169_2A	16.3672	CD
1373_1	1169_2A	15.2589	CD
1132_1A	1169_2A	15.2434	CD
1231_1A	1169_2A	17.0193	CD
1217_1A	1169_2A	17.3222	CD
969_3A	1169_2A	14.3788	CD
1277_4A	1169_2A	13.3042	CD
844_3B	1169_2A	16.5261	CD
1411_2A	1169_2A	10.9097	CD
1393_2A	1169_2A	14.3368	CD
1481_1A	1169_2A	16.2193	CD
1605_2A	1169_2A	16.6522	CD
623_7	1169_2A	11.6863	CD
1641_3A	1169_2A	17.3474	CD
1481_4A	1169_2A	15.7841	CD
1056_2A	1169_2A	15.5587	CD
399_2	1169_2A	13.8453	CD
584_2	1169_2A	12.7455	CD
1458_1A	1169_2A	15.7898	CD
1360_2A	1169_2A	13.4603	CD
1360_1A	1169_2A	17.1539	CD
1075_2B	1169_2A	13.2385	CD
1347_2A	1169_2A	15.9335	CD
978_3A	1169_2A	14.7762	CD
1860_C	1169_2A	13.4726	CD
895_2A	1169_2A	14.9969	CD
1298_1A	1169_2A	15.1491	CD
895_4B	1169_2A	18.4663	CD
527_2	1169_2A	12.8641	CD
1281_3A	1169_2A	14.0385	CD
634_1	1169_2A	14.9482	CD
995_1A	1169_2A	14.4262	CD
1310_3A	1169_2A	17.6034	CD
911_1A	1169_2A	12.8753	CD
1219_3B	1169_2A	16.1804	CD
1004_3A	1169_2A	11.8672	CD
892_3A	1169_2A	14.2875	CD
1524_2A	1169_2A	15.2417	CD
885_2A	1169_2A	14.9423	CD
1219_1A	1169_2A	15.5939	CD
1837_B	1169_2A	12.2087	CD
1472_4A	1213_3A	13.9717	CD
1033_2A	1213_3A	15.5562	CD
1458_2A	1213_3A	16.5435	CD
1474_1A	1213_3A	12.2093	CD
918_2B	1213_3A	11.8776	CD
1288_2A	1213_3A	20.0431	CD
895_1A	1213_3A	13.447	CD
895_3B	1213_3A	12.781	CD
1400_3A	1213_3A	22.3023	CD
793_1A	1213_3A	15.9035	CD
1498_2A	1213_3A	15.6183	CD
671_1B	1213_3A	18.3989	CD
1277_1A	1213_3A	15.6638	CD
1540_1A	1213_3A	12.8772	CD
1607_2A	1213_3A	16.1446	CD
433_2	1213_3A	16.4559	CD
1468_1A	1213_3A	12.1981	CD
1427_3A	1213_3A	16.7032	CD
924_1A	1213_3A	15.8956	CD
1411_1A	1213_3A	11.8003	CD
1235_1A	1213_3A	14.5092	CD
844_2B	1213_3A	19.329	CD
1230_1B	1213_3A	13.371	CD
708_1A	1213_3A	16.7274	CD
1152_2A	1213_3A	17.5425	CD
399_3	1213_3A	14.0773	CD
1286_2A	1213_3A	17.7026	CD
680_5A	1213_3A	18.644	CD
870_4A	1213_3A	13.2509	CD
680_1B	1213_3A	17.0493	CD
1308_1A	1213_3A	15.3477	CD
1101_2B	1213_3A	14.8856	CD
1414_2A	1213_3A	14.1257	CD
1211_1A	1213_3A	16.3727	CD
1560_1A	1213_3A	15.8306	CD
935_3A	1213_3A	17.5079	CD
1373_2	1213_3A	16.6148	CD
1523_2A	1213_3A	13.9162	CD
1531_1A	1213_3A	15.8942	CD
1811_C	1213_3A	13.042	CD
717_1B	1213_3A	13.971	CD
1594_1A	1213_3A	13.4967	CD
1137_2A	1213_3A	12.5534	CD
1320_2A	1213_3A	17.2257	CD
1529_2A	1213_3A	13.7968	CD
1573_2A	1213_3A	15.0312	CD
991_2B	1213_3A	16.4916	CD
1861_A	1213_3A	11.9106	CD
1252_1A	1213_3A	18.2193	CD
601_2	1213_3A	14.9906	CD
1183_2B	1213_3A	15.1287	CD
942_1B	1213_3A	13.267	CD
1089_3A	1213_3A	12.5429	CD
813_2B	1213_3A	13.8951	CD
1287_1A	1213_3A	12.3756	CD
678_1A	1213_3A	10.8115	CD
1333_1A	1213_3A	16.3682	CD
1615_2A	1213_3A	15.1616	CD
1626_1A	1213_3A	16.8802	CD
1626_2A	1213_3A	17.4606	CD
1055_2A	1213_3A	17.1133	CD
1466_5A	1213_3A	14.1786	CD
1824_A	1213_3A	21.2305	CD
1456_1A	1213_3A	15.135	CD
465_1	1213_3A	14.8741	CD
1837_C	1213_3A	13.3432	CD
788_2B	1213_3A	13.3513	CD
1004_2A	1213_3A	12.3825	CD
1233_2A	1213_3A	17.8688	CD
1218_1A	1213_3A	18.5797	CD
1288_1A	1213_3A	21.9269	CD
1498_1A	1213_3A	16.0874	CD
1066_1A	1213_3A	18.6631	CD
794_1A	1213_3A	11.8858	CD
1234_1B	1213_3A	10.9426	CD
807_6A	1213_3A	17.1957	CD
1509_1A	1213_3A	15.2677	CD
1418_2A	1213_3A	12.4748	CD
1496_1A	1213_3A	13.3786	CD
1281_2A	1213_3A	15.8019	CD
1217_2B	1213_3A	12.1189	CD
545_2	1213_3A	12.6322	CD
1683_1A	1213_3A	13.3561	CD
1468_2A	1213_3A	12.543	CD
870_3A	1213_3A	11.2982	CD
867_1A	1213_3A	13.127	CD
190_1	1213_3A	10.9359	CD
1286_1A	1213_3A	17.0832	CD
1523_1A	1213_3A	13.126	CD
708_2A	1213_3A	13.6255	CD
1804_A	1213_3A	14.8416	CD
1540_2A	1213_3A	11.1976	CD
1861_D	1213_3A	12.6641	CD
1066_2B	1213_3A	19.0258	CD
856_1A	1213_3A	12.6233	CD
1023_2B	1213_3A	13.8189	CD
1152_1A	1213_3A	15.321	CD
680_2B	1213_3A	17.4992	CD
1607_1A	1213_3A	17.441	CD
1069_2A	1213_3A	15.8328	CD
1544_2B	1213_3A	14.4189	CD
1615_1A	1213_3A	15.8892	CD
678_2A	1213_3A	12.3368	CD
1218_2A	1213_3A	15.1033	CD
434_1	1213_3A	10.5078	CD
1258_2B	1213_3A	12.0661	CD
901_2A	1213_3A	18.4917	CD
914_1B	1213_3A	12.5485	CD
1705_1A	1213_3A	13.0387	CD
1277_3A	1213_3A	15.3009	CD
1287_2A	1213_3A	11.6709	CD
1213_1A	1213_3A	8.9103	CD
1254_1A	1213_3A	13.0771	CD
611_1	1213_3A	19.7356	CD
1167_3B	1213_3A	14.7201	CD
1705_2A	1213_3A	13.3726	CD
1569_3A	1213_3A	14.4467	CD
1004_1A	1213_3A	12.2659	CD
441_2	1213_3A	13.9622	CD
1088_1A	1213_3A	13.863	CD
867_2A	1213_3A	14.281	CD
956_1B	1213_3A	15.4991	CD
1466_6A	1213_3A	13.182	CD
601_1	1213_3A	14.8919	CD
967_1A	1213_3A	13.8742	CD
1643_2A	1213_3A	12.9402	CD
773_1	1213_3A	17.0547	CD
1333_2A	1213_3A	16.3464	CD
1866_A	1213_3A	13.3716	CD
998_2A	1213_3A	14.2418	CD
959_1A	1213_3A	17.8743	CD
1496_2A	1213_3A	13.6731	CD
1860_A	1213_3A	14.1693	CD
848_2B	1213_3A	11.9024	CD
623_8	1213_3A	14.2472	CD
739_1	1213_3A	16.3084	CD
1178_2B	1213_3A	18.5546	CD
1675_3	1213_3A	12.0405	CD
1472_1A	1213_3A	13.1809	CD
1481_3A	1213_3A	14.8073	CD
1200_2A	1213_3A	14.1099	CD
1219_2A	1213_3A	12.6004	CD
809_3A	1213_3A	12.2255	CD
944_1A	1213_3A	13.2449	CD
1392_1A	1213_3A	13.9051	CD
863_2	1213_3A	18.2738	CD
1037_1A	1213_3A	17.8951	CD
1241_1A	1213_3A	14.7512	CD
1395_1A	1213_3A	19.4506	CD
1075_1B	1213_3A	13.8265	CD
1061_1A	1213_3A	13.574	CD
1239_2B	1213_3A	17.4239	CD
813_1B	1213_3A	12.5504	CD
1569_1A	1213_3A	15.1591	CD
1231_2A	1213_3A	17.3564	CD
1277_2A	1213_3A	14.0076	CD
611_2	1213_3A	20.9395	CD
725_1	1213_3A	18.8955	CD
190_3	1213_3A	14.3837	CD
1200_1A	1213_3A	12.331	CD
1446_3A	1213_3A	15.2395	CD
1650_1A	1213_3A	15.7389	CD
1471_2A	1213_3A	11.279	CD
892_1B	1213_3A	13.4797	CD
1233_1A	1213_3A	13.7709	CD
794_2A	1213_3A	13.5562	CD
1111_2A	1213_3A	17.8116	CD
1258_1B	1213_3A	11.6704	CD
1165_1A	1213_3A	16.888	CD
671_2B	1213_3A	18.3171	CD
1848_B	1213_3A	13.6992	CD
1472_2A	1213_3A	14.2141	CD
1400_2A	1213_3A	22.9988	CD
885_1A	1213_3A	11.211	CD
959_5A	1213_3A	15.6056	CD
959_4B	1213_3A	17.8085	CD
1474_2A	1213_3A	14.515	CD
935_2B	1213_3A	17.0853	CD
1524_1A	1213_3A	12.3092	CD
863_1	1213_3A	17.755	CD
1300_4A	1213_3A	18.7194	CD
1289_1A	1213_3A	13.7379	CD
1848_A	1213_3A	16.5005	CD
448_1	1213_3A	14.6369	CD
967_2A	1213_3A	13.6078	CD
793_2A	1213_3A	15.3495	CD
535_2	1213_3A	13.5125	CD
1480_2A	1213_3A	13.6158	CD
1045_3B	1213_3A	13.0379	CD
487_2	1213_3A	16.7479	CD
708_3A	1213_3A	16.1155	CD
1248_1B	1213_3A	12.949	CD
815_1B	1213_3A	14.3178	CD
574_3	1213_3A	12.4775	CD
1459_2A	1213_3A	12.4042	CD
1707_2A	1213_3A	12.6182	CD
584_1	1213_3A	13.8707	CD
1582_2A	1213_3A	14.5021	CD
1254_2A	1213_3A	15.1316	CD
680_4A	1213_3A	18.5878	CD
1269_2A	1213_3A	14.7253	CD
1427_2A	1213_3A	14.4277	CD
1310_2A	1213_3A	16.7197	CD
918_1B	1213_3A	11.9782	CD
1395_3A	1213_3A	17.8982	CD
1305_1A	1213_3A	13.8748	CD
581_1	1213_3A	16.2247	CD
1061_2B	1213_3A	13.1532	CD
1289_2A	1213_3A	12.9152	CD
1325_1A	1213_3A	17.448	CD
487_1	1213_3A	16.909	CD
1330_2A	1213_3A	12.9297	CD
1585_2A	1213_3A	15.9574	CD
894_1A	1213_3A	14.8106	CD
956_2B	1213_3A	13.8002	CD
1817_C	1213_3A	12.0791	CD
365_1B	1213_3A	15.407	CD
1225_1A	1213_3A	12.4536	CD
1641_2A	1213_3A	14.1321	CD
1585_1A	1213_3A	18.464	CD
870_2A	1213_3A	11.8551	CD
545_1	1213_3A	12.9704	CD
1446_2A	1213_3A	15.6946	CD
1573_1A	1213_3A	15.6685	CD
864_2A	1213_3A	15.5921	CD
944_3A	1213_3A	13.5574	CD
1393_1A	1213_3A	14.6046	CD
1817_B	1213_3A	11.9724	CD
1616_1A	1213_3A	19.006	CD
1459_1A	1213_3A	11.8093	CD
1418_4A	1213_3A	12.3186	CD
1804_B	1213_3A	12.5284	CD
1418_1A	1213_3A	13.6695	CD
1290_1A	1213_3A	15.1554	CD
1603_1A	1213_3A	11.311	CD
1400_1A	1213_3A	18.0142	CD
1674_2A	1213_3A	17.8182	CD
1471_1A	1213_3A	11.623	CD
1465_2A	1213_3A	15.1947	CD
1620_1A	1213_3A	14.1992	CD
1334_2A	1213_3A	12.7716	CD
1471_3A	1213_3A	12.6225	CD
1054_2B	1213_3A	11.5215	CD
1055_1A	1213_3A	16.61	CD
1055_3A	1213_3A	17.0461	CD
1089_1A	1213_3A	14.6934	CD
774_I	1213_3A	10.8269	CD
856_2A	1213_3A	14.3796	CD
1311_1A	1213_3A	17.3362	CD
1091_3B	1213_3A	14.135	CD
969_2A	1213_3A	13.9166	CD
574_1	1213_3A	10.6284	CD
944_2A	1213_3A	11.9094	CD
1028_1A	1213_3A	10.9534	CD
1188_1A	1213_3A	13.2582	CD
1225_2A	1213_3A	12.3617	CD
399_1	1213_3A	15.7003	CD
1811_A	1213_3A	15.5652	CD
599_1	1213_3A	12.9113	CD
1320_1A	1213_3A	15.6317	CD
1446_1A	1213_3A	14.4693	CD
1164_1B	1213_3A	13.1295	CD
864_1A	1213_3A	12.8996	CD
808_2B	1213_3A	16.382	CD
434_2	1213_3A	12.8094	CD
1088_3A	1213_3A	15.151	CD
1101_1B	1213_3A	14.5166	CD
1089_2A	1213_3A	12.482	CD
1035_2A	1213_3A	15.5612	CD
1129_1A	1213_3A	18.9382	CD
1061_3B	1213_3A	13.6001	CD
834_2B	1213_3A	20.7931	CD
1395_2A	1213_3A	17.7298	CD
1544_3A	1213_3A	16.2576	CD
892_2A	1213_3A	14.4422	CD
1023_1B	1213_3A	15.0577	CD
1466_4A	1213_3A	13.9614	CD
1465_1A	1213_3A	14.4503	CD
1392_3A	1213_3A	14.4927	CD
1480_1A	1213_3A	13.598	CD
1069_1A	1213_3A	17.0241	CD
1643_1A	1213_3A	12.1182	CD
1312_1A	1213_3A	13.2074	CD
807_7B	1213_3A	17.5065	CD
1281_1A	1213_3A	14.102	CD
1111_1A	1213_3A	18.0275	CD
1374_1	1213_3A	13.9692	CD
620_1	1213_3A	17.0165	CD
1149_1A	1213_3A	15.2933	CD
1615_3A	1213_3A	13.5794	CD
1641_1A	1213_3A	13.1445	CD
385_1	1213_3A	16.4773	CD
1303_2A	1213_3A	12.3597	CD
1521_1B	1213_3A	12.1999	CD
1560_2A	1213_3A	16.1712	CD
773_2	1213_3A	16.8713	CD
1569_2A	1213_3A	12.593	CD
991_3B	1213_3A	17.2143	CD
219_3	1213_3A	15.0192	CD
917_1A	1213_3A	17.9121	CD
1858_A/B	1213_3A	17.2083	CD
1310_1A	1213_3A	19.5673	CD
1404_1A	1213_3A	14.3529	CD
870_1A	1213_3A	11.8673	CD
1529_1A	1213_3A	13.5529	CD
1188_2A	1213_3A	12.7336	CD
1169_1A	1213_3A	13.7213	CD
1423_1A	1213_3A	13.2791	CD
1308_1B	1213_3A	15.03	CD
901_1A	1213_3A	15.4902	CD
1189_3A	1213_3A	13.8711	CD
365_2B	1213_3A	13.8549	CD
1418_3A	1213_3A	14.1887	CD
288_2	1213_3A	15.8148	CD
1861_B	1213_3A	12.1261	CD
942_2B	1213_3A	15.2266	CD
1531_2A	1213_3A	12.6868	CD
957_1B	1213_3A	15.8858	CD
969_1A	1213_3A	14.4352	CD
433_1	1213_3A	16.5455	CD
808_1B	1213_3A	16.6729	CD
1167_1A	1213_3A	15.4377	CD
914_2B	1213_3A	11.7327	CD
1392_2A	1213_3A	14.701	CD
608_2	1213_3A	16.0203	CD
1861_C	1213_3A	16.7708	CD
913_2B	1213_3A	18.9541	CD
998_3A	1213_3A	16.952	CD
1509_2A	1213_3A	13.6843	CD
1776_B	1213_3A	14.7416	CD
1866_B	1213_3A	15.1542	CD
1137_1A	1213_3A	13.2889	CD
1185_1A	1213_3A	13.1	CD
1558_2A	1213_3A	12.7675	CD
1446_4A	1213_3A	13.1281	CD
794_3A	1213_3A	12.0148	CD
809_2B	1213_3A	13.8118	CD
1393_3A	1213_3A	13.8019	CD
1028_3A	1213_3A	9.81454	CD
1056_3A	1213_3A	17.8453	CD
972_3A	1213_3A	17.7851	CD
1650_2A	1213_3A	14.2821	CD
1427_1A	1213_3A	14.8496	CD
1824_B	1213_3A	21.8407	CD
1675_2A	1213_3A	14.8293	CD
1400_4A	1213_3A	22.3693	CD
1558_1A	1213_3A	13.6203	CD
1373_1	1213_3A	17.675	CD
1132_1A	1213_3A	17.5005	CD
1231_1A	1213_3A	17.1356	CD
1217_1A	1213_3A	14.8459	CD
969_3A	1213_3A	14.7092	CD
1277_4A	1213_3A	15.071	CD
844_3B	1213_3A	20.1531	CD
1411_2A	1213_3A	12.1114	CD
1393_2A	1213_3A	11.4874	CD
1481_1A	1213_3A	13.627	CD
1605_2A	1213_3A	13.0092	CD
623_7	1213_3A	13.7368	CD
1641_3A	1213_3A	15.4054	CD
1481_4A	1213_3A	13.0106	CD
1056_2A	1213_3A	15.089	CD
399_2	1213_3A	15.7688	CD
584_2	1213_3A	13.5965	CD
1458_1A	1213_3A	17.5986	CD
1360_2A	1213_3A	12.4866	CD
1360_1A	1213_3A	11.3924	CD
1075_2B	1213_3A	13.7258	CD
1347_2A	1213_3A	17.2728	CD
978_3A	1213_3A	14.0671	CD
1860_C	1213_3A	14.727	CD
895_2A	1213_3A	12.3064	CD
1298_1A	1213_3A	13.5984	CD
895_4B	1213_3A	14.5815	CD
527_2	1213_3A	15.1657	CD
1281_3A	1213_3A	16.287	CD
634_1	1213_3A	14.7723	CD
995_1A	1213_3A	12.0486	CD
1310_3A	1213_3A	19.987	CD
911_1A	1213_3A	14.2363	CD
1219_3B	1213_3A	12.9844	CD
1004_3A	1213_3A	13.074	CD
892_3A	1213_3A	14.9461	CD
1524_2A	1213_3A	11.4925	CD
885_2A	1213_3A	12.0978	CD
1219_1A	1213_3A	11.7133	CD
1837_B	1213_3A	14.3917	CD
1033_2A	1472_4A	11.1805	CD
1458_2A	1472_4A	13.314	CD
1474_1A	1472_4A	10.4425	CD
918_2B	1472_4A	11.4968	CD
1288_2A	1472_4A	16.9413	CD
895_1A	1472_4A	15.6331	CD
895_3B	1472_4A	15.0507	CD
1400_3A	1472_4A	17.9661	CD
793_1A	1472_4A	15.7053	CD
1498_2A	1472_4A	14.1514	CD
671_1B	1472_4A	15.0651	CD
1277_1A	1472_4A	14.057	CD
1540_1A	1472_4A	14.3137	CD
1607_2A	1472_4A	15.2682	CD
433_2	1472_4A	13.0023	CD
1468_1A	1472_4A	12.4612	CD
1427_3A	1472_4A	13.4192	CD
924_1A	1472_4A	11.6109	CD
1411_1A	1472_4A	13.2723	CD
1235_1A	1472_4A	11.3272	CD
844_2B	1472_4A	17.1752	CD
1230_1B	1472_4A	10.2662	CD
708_1A	1472_4A	13.1418	CD
1152_2A	1472_4A	14.7973	CD
399_3	1472_4A	12.6013	CD
1286_2A	1472_4A	17.9068	CD
680_5A	1472_4A	16.0896	CD
870_4A	1472_4A	12.0908	CD
680_1B	1472_4A	14.5963	CD
1308_1A	1472_4A	12.065	CD
1101_2B	1472_4A	14.4983	CD
1414_2A	1472_4A	11.6024	CD
1211_1A	1472_4A	12.3589	CD
1560_1A	1472_4A	12.7472	CD
935_3A	1472_4A	14.8427	CD
1373_2	1472_4A	15.6841	CD
1523_2A	1472_4A	12.9262	CD
1531_1A	1472_4A	13.8652	CD
1811_C	1472_4A	11.2533	CD
717_1B	1472_4A	15.0608	CD
1594_1A	1472_4A	11.7671	CD
1137_2A	1472_4A	13.1507	CD
1320_2A	1472_4A	11.4168	CD
1529_2A	1472_4A	12.8657	CD
1573_2A	1472_4A	16.3414	CD
991_2B	1472_4A	11.047	CD
1861_A	1472_4A	11.1414	CD
1252_1A	1472_4A	13.2375	CD
601_2	1472_4A	11.5649	CD
1183_2B	1472_4A	13.2694	CD
942_1B	1472_4A	12.0316	CD
1089_3A	1472_4A	10.7565	CD
813_2B	1472_4A	13.0706	CD
1287_1A	1472_4A	9.93831	CD
678_1A	1472_4A	9.78774	CD
1333_1A	1472_4A	16.8224	CD
1615_2A	1472_4A	12.2968	CD
1626_1A	1472_4A	15.28	CD
1626_2A	1472_4A	15.1613	CD
1055_2A	1472_4A	15.6923	CD
1466_5A	1472_4A	12.9453	CD
1824_A	1472_4A	19.6527	CD
1456_1A	1472_4A	15.1871	CD
465_1	1472_4A	15.7339	CD
1837_C	1472_4A	13.6575	CD
788_2B	1472_4A	12.6936	CD
1004_2A	1472_4A	9.31447	CD
1233_2A	1472_4A	15.3485	CD
1218_1A	1472_4A	16.6841	CD
1288_1A	1472_4A	18.945	CD
1498_1A	1472_4A	14.2284	CD
1066_1A	1472_4A	16.9931	CD
794_1A	1472_4A	12.9869	CD
1234_1B	1472_4A	13.3555	CD
807_6A	1472_4A	13.2923	CD
1509_1A	1472_4A	10.6603	CD
1418_2A	1472_4A	12.6962	CD
1496_1A	1472_4A	13.5285	CD
1281_2A	1472_4A	14.397	CD
1217_2B	1472_4A	13.9151	CD
545_2	1472_4A	10.195	CD
1683_1A	1472_4A	9.77115	CD
1468_2A	1472_4A	14.1357	CD
870_3A	1472_4A	10.561	CD
867_1A	1472_4A	13.5787	CD
190_1	1472_4A	12.4763	CD
1286_1A	1472_4A	16.0455	CD
1523_1A	1472_4A	12.2763	CD
708_2A	1472_4A	9.86856	CD
1804_A	1472_4A	11.8707	CD
1540_2A	1472_4A	11.9543	CD
1861_D	1472_4A	14.234	CD
1066_2B	1472_4A	17.539	CD
856_1A	1472_4A	12.2462	CD
1023_2B	1472_4A	13.0814	CD
1152_1A	1472_4A	15.5211	CD
680_2B	1472_4A	14.8353	CD
1607_1A	1472_4A	15.6659	CD
1069_2A	1472_4A	12.6533	CD
1544_2B	1472_4A	10.0046	CD
1615_1A	1472_4A	12.8352	CD
678_2A	1472_4A	11.277	CD
1218_2A	1472_4A	13.6515	CD
434_1	1472_4A	13.0456	CD
1258_2B	1472_4A	10.7975	CD
901_2A	1472_4A	14.1661	CD
914_1B	1472_4A	12.3806	CD
1705_1A	1472_4A	11.015	CD
1277_3A	1472_4A	13.6949	CD
1287_2A	1472_4A	10.7463	CD
1213_1A	1472_4A	13.3523	CD
1254_1A	1472_4A	11.302	CD
611_1	1472_4A	18.0043	CD
1167_3B	1472_4A	9.32635	CD
1705_2A	1472_4A	11.4486	CD
1569_3A	1472_4A	11.2734	CD
1004_1A	1472_4A	12.0481	CD
441_2	1472_4A	14.5749	CD
1088_1A	1472_4A	9.83668	CD
867_2A	1472_4A	13.899	CD
956_1B	1472_4A	12.4582	CD
1466_6A	1472_4A	14.106	CD
601_1	1472_4A	11.7105	CD
967_1A	1472_4A	13.9956	CD
1643_2A	1472_4A	9.57719	CD
773_1	1472_4A	16.7221	CD
1333_2A	1472_4A	17.5707	CD
1866_A	1472_4A	11.6738	CD
998_2A	1472_4A	14.2424	CD
959_1A	1472_4A	14.1981	CD
1496_2A	1472_4A	14.1416	CD
1860_A	1472_4A	11.06	CD
848_2B	1472_4A	12.8002	CD
623_8	1472_4A	9.43424	CD
739_1	1472_4A	14.6833	CD
1178_2B	1472_4A	16.8746	CD
1675_3	1472_4A	13.3709	CD
1472_1A	1472_4A	6.9999	CD
1481_3A	1472_4A	11.7412	CD
1200_2A	1472_4A	14.394	CD
1219_2A	1472_4A	12.7061	CD
809_3A	1472_4A	14.1242	CD
944_1A	1472_4A	14.3448	CD
1392_1A	1472_4A	12.9343	CD
863_2	1472_4A	17.9255	CD
1037_1A	1472_4A	16.5319	CD
1241_1A	1472_4A	12.891	CD
1395_1A	1472_4A	15.6775	CD
1075_1B	1472_4A	14.281	CD
1061_1A	1472_4A	13.141	CD
1239_2B	1472_4A	17.4299	CD
813_1B	1472_4A	11.5035	CD
1569_1A	1472_4A	12.7354	CD
1231_2A	1472_4A	15.7175	CD
1277_2A	1472_4A	12.3166	CD
611_2	1472_4A	19.485	CD
725_1	1472_4A	16.4789	CD
190_3	1472_4A	12.8281	CD
1200_1A	1472_4A	13.2396	CD
1446_3A	1472_4A	13.6484	CD
1650_1A	1472_4A	12.661	CD
1471_2A	1472_4A	13.4305	CD
892_1B	1472_4A	11.5449	CD
1233_1A	1472_4A	10.9933	CD
794_2A	1472_4A	13.7145	CD
1111_2A	1472_4A	15.9377	CD
1258_1B	1472_4A	11.1952	CD
1165_1A	1472_4A	15.0738	CD
671_2B	1472_4A	15.3818	CD
1848_B	1472_4A	10.0597	CD
1472_2A	1472_4A	8.31198	CD
1400_2A	1472_4A	18.4072	CD
885_1A	1472_4A	12.0467	CD
959_5A	1472_4A	12.5617	CD
959_4B	1472_4A	14.6638	CD
1474_2A	1472_4A	13.7854	CD
935_2B	1472_4A	13.251	CD
1524_1A	1472_4A	12.5543	CD
863_1	1472_4A	16.5269	CD
1300_4A	1472_4A	16.9515	CD
1289_1A	1472_4A	11.2406	CD
1848_A	1472_4A	13.782	CD
448_1	1472_4A	15.0762	CD
967_2A	1472_4A	13.2738	CD
793_2A	1472_4A	15.403	CD
535_2	1472_4A	14.5063	CD
1480_2A	1472_4A	13.454	CD
1045_3B	1472_4A	13.6083	CD
487_2	1472_4A	13.5089	CD
708_3A	1472_4A	12.5661	CD
1248_1B	1472_4A	12.7566	CD
815_1B	1472_4A	13.5187	CD
574_3	1472_4A	12.3124	CD
1459_2A	1472_4A	14.6793	CD
1707_2A	1472_4A	12.9971	CD
584_1	1472_4A	15.5858	CD
1582_2A	1472_4A	12.0828	CD
1254_2A	1472_4A	13.5888	CD
680_4A	1472_4A	16.2273	CD
1269_2A	1472_4A	9.33039	CD
1427_2A	1472_4A	11.7743	CD
1310_2A	1472_4A	13.9236	CD
918_1B	1472_4A	12.6622	CD
1395_3A	1472_4A	14.7786	CD
1305_1A	1472_4A	15.1039	CD
581_1	1472_4A	12.1594	CD
1061_2B	1472_4A	13.8982	CD
1289_2A	1472_4A	10.3501	CD
1325_1A	1472_4A	15.0137	CD
487_1	1472_4A	15.1478	CD
1330_2A	1472_4A	12.8598	CD
1585_2A	1472_4A	12.3501	CD
894_1A	1472_4A	12.0542	CD
956_2B	1472_4A	11.1944	CD
1817_C	1472_4A	12.1354	CD
365_1B	1472_4A	14.6911	CD
1225_1A	1472_4A	9.58221	CD
1641_2A	1472_4A	13.4579	CD
1585_1A	1472_4A	15.4785	CD
870_2A	1472_4A	12.2301	CD
545_1	1472_4A	13.7655	CD
1446_2A	1472_4A	13.5311	CD
1573_1A	1472_4A	16.6631	CD
864_2A	1472_4A	13.9889	CD
944_3A	1472_4A	14.1403	CD
1393_1A	1472_4A	14.4957	CD
1817_B	1472_4A	11.5476	CD
1616_1A	1472_4A	15.182	CD
1459_1A	1472_4A	14.5925	CD
1418_4A	1472_4A	12.5028	CD
1804_B	1472_4A	13.3416	CD
1418_1A	1472_4A	14.4203	CD
1290_1A	1472_4A	10.4895	CD
1603_1A	1472_4A	13.2914	CD
1400_1A	1472_4A	15.351	CD
1674_2A	1472_4A	15.2601	CD
1471_1A	1472_4A	13.6032	CD
1465_2A	1472_4A	13.3618	CD
1620_1A	1472_4A	12.8035	CD
1334_2A	1472_4A	11.7174	CD
1471_3A	1472_4A	15.347	CD
1054_2B	1472_4A	12.5365	CD
1055_1A	1472_4A	17.3168	CD
1055_3A	1472_4A	15.4503	CD
1089_1A	1472_4A	13.0023	CD
774_I	1472_4A	12.1005	CD
856_2A	1472_4A	12.45	CD
1311_1A	1472_4A	15.9854	CD
1091_3B	1472_4A	15.0096	CD
969_2A	1472_4A	12.3491	CD
574_1	1472_4A	12.7367	CD
944_2A	1472_4A	13.1941	CD
1028_1A	1472_4A	12.9459	CD
1188_1A	1472_4A	12.1907	CD
1225_2A	1472_4A	10.4701	CD
399_1	1472_4A	14.4769	CD
1811_A	1472_4A	14.3184	CD
599_1	1472_4A	14.941	CD
1320_1A	1472_4A	9.94678	CD
1446_1A	1472_4A	13.0799	CD
1164_1B	1472_4A	10.8491	CD
864_1A	1472_4A	9.18452	CD
808_2B	1472_4A	14.1102	CD
434_2	1472_4A	12.3103	CD
1088_3A	1472_4A	11.4744	CD
1101_1B	1472_4A	14.0976	CD
1089_2A	1472_4A	10.6348	CD
1035_2A	1472_4A	14.0918	CD
1129_1A	1472_4A	17.2278	CD
1061_3B	1472_4A	14.4899	CD
834_2B	1472_4A	18.5107	CD
1395_2A	1472_4A	12.7681	CD
1544_3A	1472_4A	12.3049	CD
892_2A	1472_4A	12.4419	CD
1023_1B	1472_4A	12.5944	CD
1466_4A	1472_4A	14.6839	CD
1465_1A	1472_4A	12.7656	CD
1392_3A	1472_4A	11.2547	CD
1480_1A	1472_4A	13.201	CD
1069_1A	1472_4A	11.0998	CD
1643_1A	1472_4A	11.4376	CD
1312_1A	1472_4A	10.4	CD
807_7B	1472_4A	14.6875	CD
1281_1A	1472_4A	13.074	CD
1111_1A	1472_4A	16.3676	CD
1374_1	1472_4A	10.6252	CD
620_1	1472_4A	14.8531	CD
1149_1A	1472_4A	13.6718	CD
1615_3A	1472_4A	13.5843	CD
1641_1A	1472_4A	11.8058	CD
385_1	1472_4A	15.7935	CD
1303_2A	1472_4A	13.5228	CD
1521_1B	1472_4A	14.6004	CD
1560_2A	1472_4A	12.7175	CD
773_2	1472_4A	14.1021	CD
1569_2A	1472_4A	9.63649	CD
991_3B	1472_4A	10.5288	CD
219_3	1472_4A	13.4931	CD
917_1A	1472_4A	15.5101	CD
1858_A/B	1472_4A	14.6393	CD
1310_1A	1472_4A	17.4192	CD
1404_1A	1472_4A	11.2084	CD
870_1A	1472_4A	13.1347	CD
1529_1A	1472_4A	13.6782	CD
1188_2A	1472_4A	11.9774	CD
1169_1A	1472_4A	11.4024	CD
1423_1A	1472_4A	10.9677	CD
1308_1B	1472_4A	11.6285	CD
901_1A	1472_4A	14.0037	CD
1189_3A	1472_4A	13.707	CD
365_2B	1472_4A	12.2792	CD
1418_3A	1472_4A	14.9271	CD
288_2	1472_4A	15.3165	CD
1861_B	1472_4A	11.0768	CD
942_2B	1472_4A	13.6652	CD
1531_2A	1472_4A	10.7971	CD
957_1B	1472_4A	12.1047	CD
969_1A	1472_4A	12.9543	CD
433_1	1472_4A	13.0914	CD
808_1B	1472_4A	14.5975	CD
1167_1A	1472_4A	12.5536	CD
914_2B	1472_4A	11.2919	CD
1392_2A	1472_4A	11.6406	CD
608_2	1472_4A	15.9118	CD
1861_C	1472_4A	15.7362	CD
913_2B	1472_4A	16.9227	CD
998_3A	1472_4A	14.5474	CD
1509_2A	1472_4A	10.7077	CD
1776_B	1472_4A	14.2592	CD
1866_B	1472_4A	11.9143	CD
1137_1A	1472_4A	14.5987	CD
1185_1A	1472_4A	12.3142	CD
1558_2A	1472_4A	13.2397	CD
1446_4A	1472_4A	10.055	CD
794_3A	1472_4A	13.3621	CD
809_2B	1472_4A	13.8803	CD
1393_3A	1472_4A	14.5507	CD
1028_3A	1472_4A	13.2979	CD
1056_3A	1472_4A	15.4284	CD
972_3A	1472_4A	16.8875	CD
1650_2A	1472_4A	13.24	CD
1427_1A	1472_4A	13.1837	CD
1824_B	1472_4A	20.43	CD
1675_2A	1472_4A	11.6679	CD
1400_4A	1472_4A	17.758	CD
1558_1A	1472_4A	13.2569	CD
1373_1	1472_4A	16.4882	CD
1132_1A	1472_4A	15.979	CD
1231_1A	1472_4A	13.7899	CD
1217_1A	1472_4A	14.1152	CD
969_3A	1472_4A	12.9878	CD
1277_4A	1472_4A	13.5395	CD
844_3B	1472_4A	18.0529	CD
1411_2A	1472_4A	12.662	CD
1393_2A	1472_4A	11.1664	CD
1481_1A	1472_4A	11.2006	CD
1605_2A	1472_4A	13.3716	CD
623_7	1472_4A	12.3929	CD
1641_3A	1472_4A	14.7363	CD
1481_4A	1472_4A	9.70047	CD
1056_2A	1472_4A	12.7164	CD
399_2	1472_4A	14.5537	CD
584_2	1472_4A	13.5322	CD
1458_1A	1472_4A	15.1594	CD
1360_2A	1472_4A	15.7451	CD
1360_1A	1472_4A	14.9155	CD
1075_2B	1472_4A	14.5826	CD
1347_2A	1472_4A	14.7389	CD
978_3A	1472_4A	14.2306	CD
1860_C	1472_4A	11.7433	CD
895_2A	1472_4A	14.5152	CD
1298_1A	1472_4A	12.7635	CD
895_4B	1472_4A	11.7395	CD
527_2	1472_4A	15.2704	CD
1281_3A	1472_4A	14.6158	CD
634_1	1472_4A	15.8281	CD
995_1A	1472_4A	9.98856	CD
1310_3A	1472_4A	17.7801	CD
911_1A	1472_4A	12.8667	CD
1219_3B	1472_4A	13.8674	CD
1004_3A	1472_4A	12.0472	CD
892_3A	1472_4A	12.78	CD
1524_2A	1472_4A	12.3867	CD
885_2A	1472_4A	13.7915	CD
1219_1A	1472_4A	13.0924	CD
1837_B	1472_4A	14.5537	CD
1458_2A	1033_2A	12.9693	CD
1474_1A	1033_2A	13.1904	CD
918_2B	1033_2A	13.6013	CD
1288_2A	1033_2A	15.5181	CD
895_1A	1033_2A	18.5038	CD
895_3B	1033_2A	17.8625	CD
1400_3A	1033_2A	18.9221	CD
793_1A	1033_2A	16.932	CD
1498_2A	1033_2A	14.884	CD
671_1B	1033_2A	15.9606	CD
1277_1A	1033_2A	16.8577	CD
1540_1A	1033_2A	13.9092	CD
1607_2A	1033_2A	17.313	CD
433_2	1033_2A	12.51	CD
1468_1A	1033_2A	13.4273	CD
1427_3A	1033_2A	15.018	CD
924_1A	1033_2A	11.2153	CD
1411_1A	1033_2A	14.1198	CD
1235_1A	1033_2A	12.1513	CD
844_2B	1033_2A	17.64	CD
1230_1B	1033_2A	11.4117	CD
708_1A	1033_2A	15.0403	CD
1152_2A	1033_2A	13.4872	CD
399_3	1033_2A	12.0423	CD
1286_2A	1033_2A	18.9628	CD
680_5A	1033_2A	16.7099	CD
870_4A	1033_2A	15.1664	CD
680_1B	1033_2A	16.1618	CD
1308_1A	1033_2A	13.5057	CD
1101_2B	1033_2A	17.0155	CD
1414_2A	1033_2A	14.1413	CD
1211_1A	1033_2A	10.9686	CD
1560_1A	1033_2A	13.6173	CD
935_3A	1033_2A	16.837	CD
1373_2	1033_2A	17.2686	CD
1523_2A	1033_2A	12.8231	CD
1531_1A	1033_2A	14.3736	CD
1811_C	1033_2A	13.9152	CD
717_1B	1033_2A	15.6202	CD
1594_1A	1033_2A	12.0831	CD
1137_2A	1033_2A	15.7338	CD
1320_2A	1033_2A	11.9705	CD
1529_2A	1033_2A	14.6745	CD
1573_2A	1033_2A	18.7612	CD
991_2B	1033_2A	9.12325	CD
1861_A	1033_2A	12.0597	CD
1252_1A	1033_2A	16.0711	CD
601_2	1033_2A	12.7869	CD
1183_2B	1033_2A	16.9089	CD
942_1B	1033_2A	15.2034	CD
1089_3A	1033_2A	14.3994	CD
813_2B	1033_2A	13.1515	CD
1287_1A	1033_2A	13.0601	CD
678_1A	1033_2A	13.3666	CD
1333_1A	1033_2A	16.9062	CD
1615_2A	1033_2A	12.6332	CD
1626_1A	1033_2A	15.4779	CD
1626_2A	1033_2A	15.6739	CD
1055_2A	1033_2A	16.4719	CD
1466_5A	1033_2A	13.4842	CD
1824_A	1033_2A	19.5399	CD
1456_1A	1033_2A	16.9561	CD
465_1	1033_2A	17.7274	CD
1837_C	1033_2A	13.0979	CD
788_2B	1033_2A	14.1078	CD
1004_2A	1033_2A	11.7546	CD
1233_2A	1033_2A	16.665	CD
1218_1A	1033_2A	14.1742	CD
1288_1A	1033_2A	18.2374	CD
1498_1A	1033_2A	14.7986	CD
1066_1A	1033_2A	16.1446	CD
794_1A	1033_2A	14.8422	CD
1234_1B	1033_2A	15.9994	CD
807_6A	1033_2A	12.4726	CD
1509_1A	1033_2A	13.1787	CD
1418_2A	1033_2A	15.9156	CD
1496_1A	1033_2A	15.5065	CD
1281_2A	1033_2A	14.9323	CD
1217_2B	1033_2A	15.8728	CD
545_2	1033_2A	10.7556	CD
1683_1A	1033_2A	13.0513	CD
1468_2A	1033_2A	15.992	CD
870_3A	1033_2A	14.5388	CD
867_1A	1033_2A	14.4987	CD
190_1	1033_2A	13.6908	CD
1286_1A	1033_2A	17.4416	CD
1523_1A	1033_2A	12.5447	CD
708_2A	1033_2A	11.7352	CD
1804_A	1033_2A	12.8027	CD
1540_2A	1033_2A	12.4283	CD
1861_D	1033_2A	15.3279	CD
1066_2B	1033_2A	17.0356	CD
856_1A	1033_2A	14.648	CD
1023_2B	1033_2A	11.6014	CD
1152_1A	1033_2A	15.7085	CD
680_2B	1033_2A	16.553	CD
1607_1A	1033_2A	18.4504	CD
1069_2A	1033_2A	13.9912	CD
1544_2B	1033_2A	11.0357	CD
1615_1A	1033_2A	12.3323	CD
678_2A	1033_2A	14.4713	CD
1218_2A	1033_2A	13.2205	CD
434_1	1033_2A	14.846	CD
1258_2B	1033_2A	11.9157	CD
901_2A	1033_2A	15.275	CD
914_1B	1033_2A	13.4356	CD
1705_1A	1033_2A	13.7535	CD
1277_3A	1033_2A	16.4282	CD
1287_2A	1033_2A	12.822	CD
1213_1A	1033_2A	14.5508	CD
1254_1A	1033_2A	11.2392	CD
611_1	1033_2A	18.2743	CD
1167_3B	1033_2A	8.98444	CD
1705_2A	1033_2A	14.5242	CD
1569_3A	1033_2A	13.7297	CD
1004_1A	1033_2A	14.0944	CD
441_2	1033_2A	14.4025	CD
1088_1A	1033_2A	12.3656	CD
867_2A	1033_2A	14.919	CD
956_1B	1033_2A	15.3814	CD
1466_6A	1033_2A	14.2756	CD
601_1	1033_2A	11.1169	CD
967_1A	1033_2A	14.8462	CD
1643_2A	1033_2A	14.2148	CD
773_1	1033_2A	15.9228	CD
1333_2A	1033_2A	17.5554	CD
1866_A	1033_2A	14.0017	CD
998_2A	1033_2A	14.9547	CD
959_1A	1033_2A	15.2023	CD
1496_2A	1033_2A	15.5967	CD
1860_A	1033_2A	12.8579	CD
848_2B	1033_2A	15.8055	CD
623_8	1033_2A	10.307	CD
739_1	1033_2A	13.8044	CD
1178_2B	1033_2A	14.7724	CD
1675_3	1033_2A	15.3656	CD
1472_1A	1033_2A	11.9406	CD
1481_3A	1033_2A	10.2988	CD
1200_2A	1033_2A	16.6221	CD
1219_2A	1033_2A	15.1755	CD
809_3A	1033_2A	13.7004	CD
944_1A	1033_2A	15.4978	CD
1392_1A	1033_2A	14.4298	CD
863_2	1033_2A	18.4083	CD
1037_1A	1033_2A	16.3917	CD
1241_1A	1033_2A	14.55	CD
1395_1A	1033_2A	16.7872	CD
1075_1B	1033_2A	16.4609	CD
1061_1A	1033_2A	15.2262	CD
1239_2B	1033_2A	16.2007	CD
813_1B	1033_2A	12.0843	CD
1569_1A	1033_2A	15.292	CD
1231_2A	1033_2A	14.0769	CD
1277_2A	1033_2A	15.1279	CD
611_2	1033_2A	19.5697	CD
725_1	1033_2A	16.7452	CD
190_3	1033_2A	13.0555	CD
1200_1A	1033_2A	14.5377	CD
1446_3A	1033_2A	16.0738	CD
1650_1A	1033_2A	12.5842	CD
1471_2A	1033_2A	15.9816	CD
892_1B	1033_2A	15.8739	CD
1233_1A	1033_2A	13.1595	CD
794_2A	1033_2A	14.6276	CD
1111_2A	1033_2A	17.1839	CD
1258_1B	1033_2A	13.6015	CD
1165_1A	1033_2A	14.1212	CD
671_2B	1033_2A	16.4266	CD
1848_B	1033_2A	12.3278	CD
1472_2A	1033_2A	12.5246	CD
1400_2A	1033_2A	20.0948	CD
885_1A	1033_2A	14.6622	CD
959_5A	1033_2A	12.0496	CD
959_4B	1033_2A	15.2366	CD
1474_2A	1033_2A	15.4531	CD
935_2B	1033_2A	16.436	CD
1524_1A	1033_2A	14.9035	CD
863_1	1033_2A	16.9438	CD
1300_4A	1033_2A	17.4084	CD
1289_1A	1033_2A	13.9058	CD
1848_A	1033_2A	14.9641	CD
448_1	1033_2A	16.4434	CD
967_2A	1033_2A	14.3955	CD
793_2A	1033_2A	17.0218	CD
535_2	1033_2A	15.3241	CD
1480_2A	1033_2A	15.3902	CD
1045_3B	1033_2A	16.6102	CD
487_2	1033_2A	14.3296	CD
708_3A	1033_2A	15.8724	CD
1248_1B	1033_2A	14.6637	CD
815_1B	1033_2A	13.6403	CD
574_3	1033_2A	13.537	CD
1459_2A	1033_2A	16.274	CD
1707_2A	1033_2A	14.2476	CD
584_1	1033_2A	14.3963	CD
1582_2A	1033_2A	13.4784	CD
1254_2A	1033_2A	13.6768	CD
680_4A	1033_2A	17.6348	CD
1269_2A	1033_2A	9.6414	CD
1427_2A	1033_2A	14.0046	CD
1310_2A	1033_2A	13.61	CD
918_1B	1033_2A	14.9799	CD
1395_3A	1033_2A	14.1366	CD
1305_1A	1033_2A	14.8095	CD
581_1	1033_2A	13.7422	CD
1061_2B	1033_2A	15.6253	CD
1289_2A	1033_2A	12.9766	CD
1325_1A	1033_2A	17.2198	CD
487_1	1033_2A	15.6019	CD
1330_2A	1033_2A	15.0534	CD
1585_2A	1033_2A	10.511	CD
894_1A	1033_2A	13.8083	CD
956_2B	1033_2A	11.2347	CD
1817_C	1033_2A	14.0688	CD
365_1B	1033_2A	16.0906	CD
1225_1A	1033_2A	12.6269	CD
1641_2A	1033_2A	15.0142	CD
1585_1A	1033_2A	16.291	CD
870_2A	1033_2A	15.5278	CD
545_1	1033_2A	14.9853	CD
1446_2A	1033_2A	16.0258	CD
1573_1A	1033_2A	18.8378	CD
864_2A	1033_2A	14.5573	CD
944_3A	1033_2A	15.1363	CD
1393_1A	1033_2A	16.5701	CD
1817_B	1033_2A	12.6302	CD
1616_1A	1033_2A	13.7018	CD
1459_1A	1033_2A	16.6273	CD
1418_4A	1033_2A	15.7172	CD
1804_B	1033_2A	15.4592	CD
1418_1A	1033_2A	16.8899	CD
1290_1A	1033_2A	11.5006	CD
1603_1A	1033_2A	15.5896	CD
1400_1A	1033_2A	14.9566	CD
1674_2A	1033_2A	16.0189	CD
1471_1A	1033_2A	15.6301	CD
1465_2A	1033_2A	16.1737	CD
1620_1A	1033_2A	14.9647	CD
1334_2A	1033_2A	15.5317	CD
1471_3A	1033_2A	16.8088	CD
1054_2B	1033_2A	13.9772	CD
1055_1A	1033_2A	17.8719	CD
1055_3A	1033_2A	16.3043	CD
1089_1A	1033_2A	15.8634	CD
774_I	1033_2A	13.0678	CD
856_2A	1033_2A	14.7777	CD
1311_1A	1033_2A	15.5977	CD
1091_3B	1033_2A	18.591	CD
969_2A	1033_2A	11.4873	CD
574_1	1033_2A	14.6297	CD
944_2A	1033_2A	13.7917	CD
1028_1A	1033_2A	15.2622	CD
1188_1A	1033_2A	14.8025	CD
1225_2A	1033_2A	13.9832	CD
399_1	1033_2A	15.6581	CD
1811_A	1033_2A	16.4333	CD
599_1	1033_2A	14.9106	CD
1320_1A	1033_2A	10.8196	CD
1446_1A	1033_2A	16.336	CD
1164_1B	1033_2A	15.9567	CD
864_1A	1033_2A	10.294	CD
808_2B	1033_2A	14.8948	CD
434_2	1033_2A	15.1193	CD
1088_3A	1033_2A	13.5853	CD
1101_1B	1033_2A	16.6786	CD
1089_2A	1033_2A	14.0973	CD
1035_2A	1033_2A	15.1944	CD
1129_1A	1033_2A	17.5229	CD
1061_3B	1033_2A	16.0093	CD
834_2B	1033_2A	19.0893	CD
1395_2A	1033_2A	14.6198	CD
1544_3A	1033_2A	12.1277	CD
892_2A	1033_2A	14.7116	CD
1023_1B	1033_2A	12.6185	CD
1466_4A	1033_2A	14.6148	CD
1465_1A	1033_2A	15.8634	CD
1392_3A	1033_2A	12.7459	CD
1480_1A	1033_2A	15.2159	CD
1069_1A	1033_2A	14.3341	CD
1643_1A	1033_2A	14.8382	CD
1312_1A	1033_2A	14.4642	CD
807_7B	1033_2A	14.4418	CD
1281_1A	1033_2A	13.5273	CD
1111_1A	1033_2A	16.9268	CD
1374_1	1033_2A	11.9246	CD
620_1	1033_2A	16.0958	CD
1149_1A	1033_2A	12.6711	CD
1615_3A	1033_2A	14.0577	CD
1641_1A	1033_2A	13.8544	CD
385_1	1033_2A	16.8254	CD
1303_2A	1033_2A	14.497	CD
1521_1B	1033_2A	15.9761	CD
1560_2A	1033_2A	13.5374	CD
773_2	1033_2A	14.5959	CD
1569_2A	1033_2A	11.8398	CD
991_3B	1033_2A	10.6669	CD
219_3	1033_2A	13.3998	CD
917_1A	1033_2A	13.4388	CD
1858_A/B	1033_2A	15.8243	CD
1310_1A	1033_2A	17.953	CD
1404_1A	1033_2A	15.436	CD
870_1A	1033_2A	16.4784	CD
1529_1A	1033_2A	14.7622	CD
1188_2A	1033_2A	14.596	CD
1169_1A	1033_2A	11.3276	CD
1423_1A	1033_2A	10.9424	CD
1308_1B	1033_2A	13.1693	CD
901_1A	1033_2A	15.3193	CD
1189_3A	1033_2A	16.6244	CD
365_2B	1033_2A	14.1529	CD
1418_3A	1033_2A	16.8156	CD
288_2	1033_2A	16.7733	CD
1861_B	1033_2A	11.9048	CD
942_2B	1033_2A	15.9342	CD
1531_2A	1033_2A	13.0759	CD
957_1B	1033_2A	8.19867	CD
969_1A	1033_2A	13.9446	CD
433_1	1033_2A	13.1889	CD
808_1B	1033_2A	15.3576	CD
1167_1A	1033_2A	14.7542	CD
914_2B	1033_2A	12.5522	CD
1392_2A	1033_2A	13.2528	CD
608_2	1033_2A	16.5005	CD
1861_C	1033_2A	14.0516	CD
913_2B	1033_2A	15.8067	CD
998_3A	1033_2A	15.1409	CD
1509_2A	1033_2A	11.6219	CD
1776_B	1033_2A	17.8426	CD
1866_B	1033_2A	14.5615	CD
1137_1A	1033_2A	16.8516	CD
1185_1A	1033_2A	14.2612	CD
1558_2A	1033_2A	15.8206	CD
1446_4A	1033_2A	13.3734	CD
794_3A	1033_2A	14.8095	CD
809_2B	1033_2A	13.3676	CD
1393_3A	1033_2A	16.3375	CD
1028_3A	1033_2A	14.8859	CD
1056_3A	1033_2A	17.0101	CD
972_3A	1033_2A	15.6997	CD
1650_2A	1033_2A	13.8601	CD
1427_1A	1033_2A	13.3381	CD
1824_B	1033_2A	20.2891	CD
1675_2A	1033_2A	13.4688	CD
1400_4A	1033_2A	19.2855	CD
1558_1A	1033_2A	14.1168	CD
1373_1	1033_2A	18.0058	CD
1132_1A	1033_2A	16.2594	CD
1231_1A	1033_2A	14.8541	CD
1217_1A	1033_2A	15.5093	CD
969_3A	1033_2A	11.6493	CD
1277_4A	1033_2A	16.0565	CD
844_3B	1033_2A	18.3284	CD
1411_2A	1033_2A	14.2155	CD
1393_2A	1033_2A	13.0448	CD
1481_1A	1033_2A	11.6683	CD
1605_2A	1033_2A	14.4272	CD
623_7	1033_2A	12.8295	CD
1641_3A	1033_2A	15.3437	CD
1481_4A	1033_2A	10.4237	CD
1056_2A	1033_2A	14.5593	CD
399_2	1033_2A	14.7263	CD
584_2	1033_2A	12.0798	CD
1458_1A	1033_2A	15.1768	CD
1360_2A	1033_2A	15.3724	CD
1360_1A	1033_2A	14.4266	CD
1075_2B	1033_2A	16.3714	CD
1347_2A	1033_2A	17.4075	CD
978_3A	1033_2A	16.567	CD
1860_C	1033_2A	12.8708	CD
895_2A	1033_2A	17.2913	CD
1298_1A	1033_2A	14.1693	CD
895_4B	1033_2A	15.4087	CD
527_2	1033_2A	16.3626	CD
1281_3A	1033_2A	15.1675	CD
634_1	1033_2A	15.1127	CD
995_1A	1033_2A	11.0585	CD
1310_3A	1033_2A	17.8123	CD
911_1A	1033_2A	13.543	CD
1219_3B	1033_2A	14.7802	CD
1004_3A	1033_2A	13.5608	CD
892_3A	1033_2A	15.4483	CD
1524_2A	1033_2A	14.3966	CD
885_2A	1033_2A	15.0939	CD
1219_1A	1033_2A	14.2445	CD
1837_B	1033_2A	14.4702	CD
1474_1A	1458_2A	10.823	CD
918_2B	1458_2A	14.533	CD
1288_2A	1458_2A	16.2382	CD
895_1A	1458_2A	18.3477	CD
895_3B	1458_2A	17.7802	CD
1400_3A	1458_2A	18.8538	CD
793_1A	1458_2A	13.1708	CD
1498_2A	1458_2A	14.2689	CD
671_1B	1458_2A	14.0591	CD
1277_1A	1458_2A	13.2166	CD
1540_1A	1458_2A	14.0285	CD
1607_2A	1458_2A	19.2109	CD
433_2	1458_2A	13.3948	CD
1468_1A	1458_2A	15.107	CD
1427_3A	1458_2A	17.8046	CD
924_1A	1458_2A	11.6816	CD
1411_1A	1458_2A	14.2628	CD
1235_1A	1458_2A	6.1429	CD
844_2B	1458_2A	16.3503	CD
1230_1B	1458_2A	14.4238	CD
708_1A	1458_2A	15.4914	CD
1152_2A	1458_2A	15.9182	CD
399_3	1458_2A	10.0757	CD
1286_2A	1458_2A	18.8518	CD
680_5A	1458_2A	15.8504	CD
870_4A	1458_2A	15.1474	CD
680_1B	1458_2A	14.5724	CD
1308_1A	1458_2A	11.716	CD
1101_2B	1458_2A	16.0551	CD
1414_2A	1458_2A	11.9117	CD
1211_1A	1458_2A	15.2834	CD
1560_1A	1458_2A	15.1359	CD
935_3A	1458_2A	17.072	CD
1373_2	1458_2A	14.7755	CD
1523_2A	1458_2A	14.3764	CD
1531_1A	1458_2A	16.104	CD
1811_C	1458_2A	11.6842	CD
717_1B	1458_2A	18.2151	CD
1594_1A	1458_2A	14.7329	CD
1137_2A	1458_2A	13.8121	CD
1320_2A	1458_2A	14.7792	CD
1529_2A	1458_2A	16.3766	CD
1573_2A	1458_2A	19.3742	CD
991_2B	1458_2A	11.7402	CD
1861_A	1458_2A	11.3051	CD
1252_1A	1458_2A	13.6677	CD
601_2	1458_2A	10.6399	CD
1183_2B	1458_2A	14.969	CD
942_1B	1458_2A	14.4617	CD
1089_3A	1458_2A	11.8678	CD
813_2B	1458_2A	15.0517	CD
1287_1A	1458_2A	14.2726	CD
678_1A	1458_2A	13.0328	CD
1333_1A	1458_2A	15.7838	CD
1615_2A	1458_2A	16.1937	CD
1626_1A	1458_2A	15.54	CD
1626_2A	1458_2A	15.7919	CD
1055_2A	1458_2A	14.7052	CD
1466_5A	1458_2A	16.0342	CD
1824_A	1458_2A	18.6401	CD
1456_1A	1458_2A	12.2527	CD
465_1	1458_2A	15.2734	CD
1837_C	1458_2A	14.3318	CD
788_2B	1458_2A	14.0728	CD
[truncated: 122,232 more rows]

## Sheet: Figure4A
Agathobacter	Alistipes	Anaerostipes	Blautia	Faecalibacterium	Lachnospira	Lachnospiraceae_NK4A136_group	Rikenellaceae	Ruminococcaceae	Clostridia	Clostridiales	Firmicutes	Bacteroides	Odoribacter	Ruminococcaceae_UCG.002	Streptococcus	Bacteroidaceae	Marinifilaceae	Streptococcaceae	Bacilli	Bacteroidia	Bacteroidales	Lactobacillales	Bacteroidetes	Erysipelotrichaceae_UCG.003	Dorea	Fusicatenibacter	Erysipelotrichales	Erysipelotrichaceae	Erysipelotrichia	Desulfovibrionales	Coriobacteriia
2	2	2	2	2	2	2	2	2	2	2	2	0	0	0	0	0	0	0	0	0	0	0	0	3	0	0	3	3	3	1	0
2	2	2	2	2	2	2	2	2	2	2	2	0	0	0	0	0	0	0	0	0	0	0	0	3	0	0	3	3	3	1	0
2	2	2	2	2	2	2	2	2	2	2	2	0	0	0	0	0	0	0	0	0	0	0	0	3	0	0	3	3	3	1	0
2	2	2	2	2	2	2	2	2	2	2	2	0	0	0	0	0	0	0	0	0	0	0	0	3	0	0	3	3	3	1	0
2	2	2	2	2	2	2	2	2	2	2	2	0	0	0	0	0	0	0	0	0	0	0	0	3	0	0	3	3	3	1	0
2	2	2	2	2	2	2	2	2	2	2	2	0	0	0	0	0	0	0	0	0	0	0	0	3	0	0	3	3	3	1	0
0	2	0	1	2	0	2	2	3	1	1	1	2	2	2	0	2	2	0	0	0	0	0	0	0	0	0	2	0	0	0	0
3	2	3	3	3	3	2	2	3	3	3	2	0	0	0	0	0	0	0	0	0	0	0	0	0	1	1	0	0	0	0	0
2	2	2	2	2	2	2	2	2	2	2	2	0	0	0	0	0	0	0	0	0	0	0	0	3	0	0	3	3	3	1	0
0	0	0	0	0	0	0	0	0	0	0	0	0	0	0	0	0	0	0	0	0	0	0	0	1	0	0	1	1	1	0	1
0	0	0	0	0	0	0	0	0	0	0	0	0	0	0	0	0	0	0	0	0	0	0	0	1	0	0	1	1	1	0	1
1	0	1	1	1	1	0	0	1	1	1	0	0	0	0	0	0	0	0	0	0	0	0	0	0	1	1	0	0	0	0	0
0	0	0	1	0	0	0	0	1	1	1	1	0	0	0	0	0	0	0	0	0	0	0	0	0	0	0	0	0	0	0	0
1	0	1	1	1	1	0	0	1	1	1	0	0	0	0	0	0	0	0	0	0	0	0	0	0	1	1	0	0	0	0	0
0	2	0	0	2	0	0	2	2	0	0	0	2	2	2	2	2	2	2	2	2	2	2	2	0	0	0	0	0	0	0	0
0	2	0	0	2	0	0	2	2	0	0	0	2	2	2	2	2	2	2	2	2	2	2	2	0	0	0	0	0	0	0	0
0	2	0	0	2	0	0	2	2	0	0	0	2	2	2	2	2	2	2	2	2	2	2	2	0	0	0	0	0	0	0	0
0	2	0	0	2	0	0	2	2	0	0	0	2	2	2	2	2	2	2	2	2	2	2	2	0	0	0	0	0	0	0	0
0	2	0	0	2	0	0	2	2	0	0	0	2	2	2	2	2	2	2	2	2	2	2	2	0	0	0	0	0	0	0	0
pathway	FDR	Group	Annot
REACTOME_ASSEMBLY_OF_COLLAGEN_FIBRILS_AND_OTHER_MULTIMERIC_STRUCTURES	3.43855	Inflamed	Shared
REACTOME_ASSEMBLY_OF_COLLAGEN_FIBRILS_AND_OTHER_MULTIMERIC_STRUCTURES	2.33214	Non-inflamed	Shared
REACTOME_COLLAGEN_BIOSYNTHESIS_AND_MODIFYING_ENZYMES	3.41785	Inflamed	Shared
REACTOME_COLLAGEN_BIOSYNTHESIS_AND_MODIFYING_ENZYMES	3.3091	Non-inflamed	Shared
REACTOME_COLLAGEN_CHAIN_TRIMERIZATION	3.38558	Inflamed	Shared
REACTOME_COLLAGEN_CHAIN_TRIMERIZATION	2.57083	Non-inflamed	Shared
REACTOME_COLLAGEN_DEGRADATION	2.51612	Inflamed	Shared
REACTOME_COLLAGEN_DEGRADATION	2.05169	Non-inflamed	Shared
REACTOME_COLLAGEN_FORMATION	3.38558	Inflamed	Shared
REACTOME_COLLAGEN_FORMATION	3.05761	Non-inflamed	Shared
REACTOME_DEGRADATION_OF_THE_EXTRACELLULAR_MATRIX	2.94883	Inflamed	Shared
REACTOME_DEGRADATION_OF_THE_EXTRACELLULAR_MATRIX	2.33635	Non-inflamed	Shared
REACTOME_DISEASES_OF_METABOLISM	1.76492	Inflamed	Shared
REACTOME_DISEASES_OF_METABOLISM	1.35247	Non-inflamed	Shared
REACTOME_DISORDERS_OF_TRANSMEMBRANE_TRANSPORTERS	2.53087	Inflamed	Shared
REACTOME_DISORDERS_OF_TRANSMEMBRANE_TRANSPORTERS	1.88494	Non-inflamed	Shared
REACTOME_INTEGRIN_CELL_SURFACE_INTERACTIONS	3.43855	Inflamed	Shared
REACTOME_INTEGRIN_CELL_SURFACE_INTERACTIONS	2.70973	Non-inflamed	Shared
REACTOME_EPH_EPHRIN_SIGNALING	2.13008	Inflamed	Inflamed	specific
REACTOME_EPH_EPHRIN_SIGNALING	NA	Non-inflamed	Inflamed	specific
REACTOME_METABOLISM_OF_VITAMINS_AND_COFACTORS	1.4833	Inflamed	Inflamed	specific
REACTOME_METABOLISM_OF_VITAMINS_AND_COFACTORS	NA	Non-inflamed	Inflamed	specific
REACTOME_MRNA_SPLICING	2.57083	Inflamed	Inflamed	specific
REACTOME_MRNA_SPLICING	NA	Non-inflamed	Inflamed	specific
REACTOME_TRANSCRIPTIONAL_REGULATION_BY_RUNX1	2.57083	Inflamed	Inflamed	specific
REACTOME_TRANSCRIPTIONAL_REGULATION_BY_RUNX1	NA	Non-inflamed	Inflamed	specific
REACTOME_TRANSPORT_OF_BILE_SALTS_AND_ORGANIC_ACIDS_METAL_IONS_AND_AMINE_COMPOUNDS	1.99758	Inflamed	Inflamed	specific
REACTOME_TRANSPORT_OF_BILE_SALTS_AND_ORGANIC_ACIDS_METAL_IONS_AND_AMINE_COMPOUNDS	NA	Non-inflamed	Inflamed	specific
REACTOME_DECTIN_2_FAMILY	NA	Inflamed	Non-inflamed	specific
REACTOME_DECTIN_2_FAMILY	2.95348	Non-inflamed	Non-inflamed	specific
REACTOME_INTERLEUKIN_12_FAMILY_SIGNALING	NA	Inflamed	Non-inflamed	specific
REACTOME_INTERLEUKIN_12_FAMILY_SIGNALING	3.05761	Non-inflamed	Non-inflamed	specific
REACTOME_INTERLEUKIN_6_FAMILY_SIGNALING	NA	Inflamed	Non-inflamed	specific
REACTOME_INTERLEUKIN_6_FAMILY_SIGNALING	2.95348	Non-inflamed	Non-inflamed	specific
REACTOME_METALLOTHIONEINS_BIND_METALS	NA	Inflamed	Non-inflamed	specific
REACTOME_METALLOTHIONEINS_BIND_METALS	6.70115	Non-inflamed	Non-inflamed	specific
REACTOME_REGULATION_OF_IFNG_SIGNALING	NA	Inflamed	Non-inflamed	specific
REACTOME_REGULATION_OF_IFNG_SIGNALING	3.43855	Non-inflamed	Non-inflamed	specific

## Sheet: Figure4B
Erysipelotrichaceae_UCG.003	COL4A1	COL18A1	COL1A2	COL5A2	Inflammation
2.03976	3.34596	3.14048	4.43325	2.4656	No
2.35519	4.8022	3.97561	5.623	4.02356	Yes
0.69069	2.40198	1.64245	3.12228	1.37419	No
0.600677	6.4918	4.42748	5.77047	4.12156	Yes
1.73765	4.77783	3.66533	5.27127	3.65714	Yes
1.79073	3.0437	2.40895	4.10217	2.72969	No
0.496742	3.38548	3.29821	4.00928	2.40753	Yes
1.01927	3.80666	1.80956	3.28041	1.48187	Yes
2.85937	2.62033	2.36158	3.57024	1.28946	No
2.43126	0.634748	-1.66784	0.529388	-0.058399	No
0.331053	-0.720232	-1.41338	0.889206	-1.00791	No
1.61061	1.54877	0.42818	2.44752	0.492718	No
0.918616	2.30284	1.9968	3.88462	1.86503	Yes
1.43717	1.86432	1.83042	3.05487	1.3348	No
3.07668	0.632258	0.275583	1.3254	0.275583	No
2.2863	3.77083	2.94161	5.05685	3.24109	No
1.49086	3.24803	2.78344	4.14875	2.73929	No
3.58539	2.82437	1.83834	3.38472	1.11702	No
3.17875	3.41892	2.76785	4.42765	2.67583	No
3.75192	3.19964	2.21881	3.84381	1.92457	No
2.80562	2.69436	1.81316	3.53037	1.58136	No
3.62244	3.92971	2.74858	5.1768	2.97815	No
0.583995	2.76367	2.63542	4.04125	2.41883	No
1.2476	2.39829	1.7623	3.23714	1.29967	Yes
2.63042	2.94324	2.33711	3.74938	1.87757	No
0.662342	2.854	1.71158	3.31202	1.92573	No
0.535509	3.51125	2.65546	4.23869	2.51694	Yes
2.71786	0.621742	1.22252	1.96292	0.784261	No
3.73468	3.26641	2.67367	4.09197	2.41536	No
0.786906	3.52998	2.54359	4.11935	2.67473	No
0.510372	4.90366	3.94896	5.82621	3.99399	No
2.5322	4.66641	3.43864	5.59762	2.96968	Yes
0.205351	3.8902	2.40452	4.0129	1.5448	No
0.641613	3.38712	2.55478	4.07744	2.33811	Yes
0.34342	3.22368	2.89939	4.33609	2.38856	No
0.450615	4.05292	3.57344	4.91377	3.29354	No
3.83228	3.62456	3.1982	4.53941	2.54554	No
3.65778	5.07216	3.79407	5.32896	3.55897	Yes
0.697824	3.60078	3.12672	4.28942	2.72306	Yes
1.60242	3.41172	2.19746	4.39978	2.42289	No
0.300328	3.13825	2.62996	4.35408	2.39834	No
2.60358	4.06889	3.21467	4.58522	2.90199	Yes
1.34212	3.84816	3.50017	4.50595	2.92952	No
1.64873	3.84605	3.33197	4.58502	3.36797	No
1.09977	4.19752	3.99933	5.05107	3.55525	Yes
0.648579	4.95901	3.8019	5.42223	3.83104	Yes
0.358903	3.81376	2.71332	4.53538	3.09744	No
1.05202	2.71297	2.82119	3.46747	2.54925	No
0.364043	3.5424	2.88834	4.92416	2.67559	No
1.37596	3.77085	2.52243	4.50134	2.64357	Yes
2.55183	3.30616	2.81191	4.03756	2.05757	No
2.70217	3.09663	1.82616	3.33371	1.76163	No
2.7313	3.66745	2.92281	4.38915	2.76458	No
1.606	3.85928	3.48702	4.95747	2.63602	No
1.70131	3.56148	3.08764	4.46375	2.76532	No
3.6417	3.8026	3.32922	4.47012	2.57835	No
1.35195	4.41229	3.66407	5.68956	3.8098	Yes
2.00136	2.4938	2.25429	3.46615	1.36084	No
1.69157	2.54878	2.3008	3.5814	1.83676	No
1.22924	4.46074	3.27039	4.88439	3.4293	Yes
0.535418	3.0166	2.99524	3.48719	1.93889	No
0.963177	3.45583	2.82442	3.70178	2.43341	Yes
1.40505	3.74068	2.99933	4.17988	2.77541	No
1.97503	3.26507	2.76044	3.87691	2.53633	Yes
0.486952	3.2014	2.50253	4.14919	2.42488	No
2.71358	2.7497	2.22009	3.53724	1.67119	No
2.59543	5.63085	4.28903	5.64854	4.21477	Yes
1.51916	5.70226	4.43318	5.7536	4.02314	No
0.346775	4.51932	4.48702	5.28553	3.11327	No
0.660363	3.75931	4.36845	5.08387	2.75819	Yes
0.579255	4.74877	3.95454	5.47369	3.75942	Yes
4.03931	2.97893	2.66047	3.64222	2.29111	Yes
0.688939	3.68558	3.50483	4.28034	2.77322	No
0.448203	5.9607	4.36574	6.61583	5.23971	No
0.452462	2.9775	2.48009	4.09618	1.97848	No
0.933101	3.64312	2.61574	4.13318	2.57455	Yes
0.598077	3.73647	2.87147	4.4717	3.19597	No
1.312	3.805	3.6101	4.67635	2.85647	No
0.636821	3.74989	3.09073	4.84932	3.37182	No
0.389683	6.01193	4.74521	5.48725	4.29863	Yes
2.07766	4.49432	3.77679	4.82701	3.20918	Yes
1.87482	3.7888	3.80386	4.6311	2.70075	No
1.72039	4.09498	3.09851	5.10556	3.32859	No
0.0860787	5.24809	3.71477	5.72891	3.94584	Yes
0.606023	3.87439	2.83313	4.9407	2.81036	No
4.89255	2.52578	2.20522	3.81349	1.93292	No
1.44025	3.5312	3.02861	4.46377	2.71213	Yes
3.66458	3.78214	3.38965	4.55246	2.45852	No
0.0490889	3.36878	2.26498	3.86183	2.17512	No
1.11043	2.83619	1.99864	3.6349	1.79473	No
1.52557	3.06126	2.0354	3.91326	2.21553	Yes
1.16526	0.576949	0.471589	1.80072	-1.03249	No
2.19404	1.54268	1.18268	1.65268	0.489532	No
0.37737	4.79672	3.87123	5.21845	3.23022	Yes
0.318523	4.82466	3.51406	5.21115	3.82485	Yes
0.518415	2.40863	0.597452	1.71548	0.597452	No
0.974023	3.4974	2.32298	3.44513	1.95526	Yes
0.0460278	3.42434	2.74178	4.17309	2.4576	No
0.926089	3.61437	3.93643	4.63188	2.97838	Yes
0.255538	3.79007	3.83681	4.33384	2.89333	No
0.286725	6.27983	4.83489	5.86376	4.83236	Yes
0.488267	4.95858	3.8063	5.58361	3.98086	Yes
0.15288	3.56062	3.01172	4.35142	2.33925	Yes
2.86324	3.29277	2.86831	4.4515	2.51368	No
1.69857	2.8749	1.85167	3.87512	2.04057	No
0.53159	3.12582	2.77053	3.8948	1.91863	No
3.56296	1.53172	-0.3654	1.85017	0.887363	No
0.958962	2.84064	1.80657	3.24462	0.825737	No
0.367688	2.32231	1.15916	2.54546	0.893459	No
3.28511	4.12595	3.36748	4.94246	3.00786	No
1.42105	3.22136	2.29165	3.66262	2.25026	No
1.75206	3.38062	2.23925	4.02641	2.23233	No
1.71325	3.80066	2.31435	4.19642	2.55202	No
1.68866	2.31973	2.18418	3.38006	1.1251	No
0.580064	3.85142	2.61508	4.86545	2.76168	No
0.554903	3.79919	2.44907	4.77042	3.10194	No
0.488475	4.89067	4.34121	5.8895	4.21089	Yes
0.499426	2.82774	1.97512	3.73523	1.94668	No
1.00533	2.44398	2.22084	3.37352	1.93316	No
4.39062	3.25221	3.24929	4.50705	2.0096	Yes
1.76726	3.08214	2.719	4.22847	1.9413	No
1.46161	3.85239	3.01094	4.68555	2.77409	No
1.11782	6.46695	4.95273	7.19932	5.54423	Yes
0.330734	3.16929	2.26557	3.05781	1.87561	No
1.88549	3.61505	2.69957	4.63103	2.63315	No
1.51113	3.73269	2.75405	4.52995	2.75055	No
3.99647	3.42293	2.00803	3.98161	2.48249	Yes
2.25225	3.11339	1.49657	4.07379	2.01478	No
0.682629	1.88881	-0.61672	1.66055	1.36428	Yes
3.38927	3.4037	2.82416	4.2661	2.51752	No
2.32812	3.27735	2.48601	4.46244	2.75769	No
2.05616	0.927527	-0.0375537	0.773376	-0.507557	No
2.63105	2.2095	0.746664	2.30958	0.987826	Yes
2.47464	3.36323	2.60911	4.1349	1.88556	No
1.00755	3.56171	3.78065	4.80996	2.60305	No
0.0282246	3.65371	2.76977	4.41228	2.63838	No
0.320948	4.69028	3.66798	5.33259	3.64349	No
0.275363	4.12404	3.82579	4.73508	2.44705	Yes
0.286799	4.38657	4.09363	5.53671	3.46486	No
0.86136	3.94412	3.03408	4.14396	2.5242	Yes
0.07514	3.9408	2.91536	4.50638	2.68673	Yes
0.303534	4.30891	3.76842	5.27635	3.26783	Yes
2.50772	-2.19161	-1.25334	-0.847876	-0.847876	No
1.17065	2.91345	1.51701	3.25281	1.65054	No
0.668397	1.3665	0.817934	1.68697	-0.830724	Yes
0.368234	3.83955	2.93932	4.62975	2.75168	No
3.90244	1.03516	0.0235565	2.02165	0.14134	No
0.671775	2.04646	0.191901	2.65812	1.0151	No
1.33333	4.97952	3.35146	5.01905	3.94155	Yes
0.227559	2.80884	2.44763	3.27431	2.0835	No
0.1866	2.76316	1.73237	3.04644	1.62883	No
0.791476	2.57057	1.7168	2.73663	2.11211	No
1.78557	1.9684	0.962883	2.82954	0.557418	No
1.63366	2.52733	0.950861	3.03704	1.41748	Yes
1.70201	1.55773	0.192487	1.5994	0.798623	Yes

## Sheet: Figure5A
Lachnoclostridium	CD8A	CXCR5	MontrealB_class
1.56461	0.772153	-1.83083	B1
0.757619	-0.0096745	-1.5851	B1
1.83389	1.67694	2.14641	B1
2.65624	0.381836	1.5989	B1
2.33821	-0.44304	0.947752	B1
2.17186	0.54628	-1.50197	B1
1.98257	0.222706	-1.11645	B1
-0.00962732	1.17469	3.11508	B1
1.48929	-0.502013	-1.90555	B2
3.60677	-0.0510507	-2.6424	B2
3.47805	0.473892	0.62369	B1
3.04296	1.31648	3.10212	B1
0.0465539	-0.720204	-0.0462263	B1
-0.110513	0.0111643	0.815213	B1
1.0339	0.0658152	0.54051	B1
7.21362	0.282494	2.39905	B1
7.18379	-0.896922	-1.53754	B1
0.0448443	0.022044	0.807004	B1
0.637611	0.802509	0.845229	B1
1.11516	0.365076	-1.39158	B1
-0.140194	0.499005	0.933736	B1
0.100066	0.964978	2.24233	B1
2.6311	-0.017897	-1.98949	B1
3.30857	0.814235	0.623717	B2
2.70144	-1.41478	-2.08625	B2
4.66608	-0.759984	-0.242673	B2
2.44885	-0.52713	-1.96796	B1
2.67893	0.127459	0.811211	B1
2.53074	-0.271584	-1.28494	B1
2.59481	-1.31764	-2.26531	B1
5.60887	0.638727	-2.28742	B1
5.52268	0.634957	-0.0924602	B1
0.0822175	-2.48966	-0.905313	B2
4.66246	0.33106	-2.91928	B1
0.0423586	-0.917239	1.56986	B2
3.91195	0.766695	-3.01501	B1
4.31964	-0.817442	0.53748	B1
3.94697	-1.19845	-1.09565	B1
-0.0616283	0.454999	-1.03494	B1
-0.231547	0.0771795	3.34414	B1
1.08187	1.38278	0.851371	B1
2.43663	-0.00360151	-1.80744	B1
2.47462	0.255719	-1.52192	B1
5.14202	-0.585844	1.78999	B2
-0.00836068	0.41091	-3.00757	B1
0.121415	-0.426111	-1.32681	B2
1.36439	-3.40876	-1.27575	B2
3.02595	-0.73605	-1.84082	B2
1.97152	1.00965	-0.621258	B1
2.74053	1.16038	2.34973	B1
2.69405	0.677795	2.03762	B2
4.02597	-1.53149	-1.94757	B2
3.7535	-0.515832	-2.17493	B2
2.72343	0.103733	1.60883	B1
0.560288	0.248699	1.55751	B1
-0.0861531	-0.0239376	2.16016	B1
0.669636	-0.437784	1.8721	B1
-0.0350299	-0.0121031	-0.4545	B2
2.08842	-0.487493	-2.44611	B2
3.29516	0.307848	-0.0720752	B1
4.6266	0.0596754	-1.87919	B1
4.26592	-0.285904	-1.33084	B1
2.40881	0.338178	1.00218	B1
2.72952	-0.327132	1.46532	B1
3.837	0.665429	-2.39224	B2
3.76401	-1.55747	-0.798978	B2
3.79968	0.379276	2.19863	B1
2.304	0.5802	0.65204	B1
3.46499	-1.49762	-2.12461	B2
3.2699	-1.10038	-1.91636	B2
2.33279	0.415319	-0.521144	B2
4.69917	-0.0270274	-2.33569	B2
4.96148	-0.0938265	-1.18191	B2
4.55264	-1.63598	-2.12391	B2
4.53031	-1.00363	-2.07403	B2
2.94793	0.659244	3.34856	B2
3.08961	-0.144199	2.81673	B2
3.2388	-1.15616	-0.24293	B2
3.50631	-0.699929	-0.754382	B1
-0.0353835	-1.56158	-2.80012	B1
1.42184	-0.00311782	1.09586	B1
1.50827	-1.20793	-1.71302	B1
2.11344	0.805757	-0.754424	B1
1.95213	-1.16215	0.603448	B1
1.80295	0.904377	-2.83221	B2
4.95869	-3.0553	-1.66615	B2
6.56286	-0.236947	0.0242782	B1
0.174809	-1.00237	-1.30193	B1
0.14367	0.028163	1.70402	B1
-0.171127	-0.652179	-2.69487	B2
1.36756	-1.00846	-2.55636	B2
3.41417	0.563398	-2.07349	B2
2.98013	-0.0788237	-1.9521	B2
3.95768	-1.16045	-1.79892	B1
0.0828176	0.729225	2.94638	B2
0.0191808	0.543917	-0.977215	B1
-0.193616	0.429589	0.66026	B1
-0.0105233	1.41414	-0.939651	B2
2.2213	-0.566105	0.209206	B1
3.26266	-0.0275915	1.20648	B1
2.59073	-0.432543	1.53197	B1
3.98131	-0.50733	-1.52217	B1
2.5928	-0.0142117	2.36196	B1
4.07217	0.638987	2.38798	B1
0.107992	1.397	2.27529	B2
0.131868	2.04795	-0.885262	B2
0.107152	0.17225	-0.969089	B2
5.42908	0.103086	-1.33858	B2
4.51267	-0.0366229	-0.944524	B2
4.40249	-0.138734	-1.39145	B2
4.11767	0.00404689	0.305083	B2
0.738583	-0.897218	2.72248	B1
0.137302	-0.243889	1.41216	B2
3.20651	-1.05147	-1.1711	B2
3.09059	-1.51547	1.37928	B2
2.94629	-0.0425331	-0.980609	B2
2.25456	-0.448468	-0.88491	B2
2.80501	0.00955547	-0.804819	B1
2.6557	0.929241	-1.8696	B1
2.42933	0.801136	0.0143368	B1
2.47584	0.533735	0.461882	B1
1.54854	0.15009	0.541818	B1
2.23129	-0.847647	-0.611732	B1
2.61599	0.942097	2.30633	B1
3.18356	0.818458	-0.0656886	B1
3.06823	-0.908634	1.16435	B2
3.45038	-0.736473	-1.79945	B2
3.89904	0.539559	-1.38313	B2
3.35575	-0.828847	1.51135	B2
0.365743	0.14478	-1.68864	B1
-0.0607204	-0.243411	3.442	B1
1.12839	-0.664474	-0.710333	B1
3.49419	-0.416159	-1.43853	B2
2.21509	-0.0274116	-1.09468	B2
2.99491	0.729712	2.73098	B1
2.941	0.450204	0.776752	B1
3.4083	0.845336	2.63394	B1
0.0904645	0.928301	2.1136	B2
1.66565	-0.304576	-1.05085	B2
2.06534	-0.587377	-1.33194	B2
2.36917	-0.740332	-1.21798	B1
2.70401	0.105676	-0.952089	B1
2.21254	0.879735	-1.6845	B2
0.0382739	-1.05201	-1.30326	B2
-0.137084	0.42123	-0.449218	B1
-0.089441	-0.120303	-2.03886	B1
-0.0574477	-0.667468	-1.57449	B1
0.283038	1.00037	-2.01824	B1
1.66212	0.675562	0.665442	B1
1.52064	0.190467	-0.457687	B1
0.804818	0.520832	2.28923	B1
0.0393082	0.235283	-1.34312	B1
3.7765	0.971552	0.654785	B1
3.29168	0.833701	2.77651	B1
0.630252	0.501588	-2.06285	B1
0.0136927	0.256925	-1.89926	B1
1.59274	0.038232	-1.8859	B2
1.33088	0.964987	1.24667	B2
2.15679	0.514177	1.29196	B2
3.09996	-2.93808	0.417105	B1
0.00612811	-0.703611	-1.71574	B1
2.45379	-0.983429	-1.4647	B1
0.0714003	-0.842809	-1.81115	B1
2.66531	-0.625806	-1.62713	B2
3.09289	-1.37736	-1.62531	B1
3.15421	0.0229774	0.754641	B1
3.22279	0.185455	1.31749	B1
0.03899	0.0877562	1.50931	B1
1.72994	-0.571011	1.89755	B1
1.86151	-1.21714	-0.982919	B1
0.136988	0.497297	-0.87393	B2
3.00387	-1.8881	-1.90812	B1
0.437234	0.0689317	-1.75944	B2
-0.0677686	0.892603	-1.57707	B2
2.05781	-0.017215	2.24932	B1
0.0369465	-0.551473	-1.93306	B1
0.00390385	-0.670249	-1.13352	B1
-0.124108	-1.01413	-1.74933	B1
0.140357	-0.602484	-1.32709	B1
-0.125947	0.584769	-0.128049	B1
-0.202861	0.656636	2.0699	B1
2.51848	0.05974	-0.54144	B1
1.61824	-0.649405	0.104301	B1
0.788608	0.620091	-0.974286	B1
2.05339	-0.172751	1.53544	B1
-0.0439374	0.387501	2.14913	B1
0.93762	0.0240824	-1.70214	B1
2.3158	-1.69245	-0.917178	B2
3.7345	-0.837863	-1.60622	B2
4.12097	-0.993403	-1.11639	B2
0.050833	0.559022	-0.981189	B1
2.65605	0.0592354	-0.545614	B1
2.73271	0.515795	-0.706437	B1
3.55005	-1.05146	-1.27723	B1
2.3549	-3.13905	-1.10626	B1
2.58347	-0.48946	1.93249	B1
2.76543	-0.792712	0.747543	B1
0.106715	-0.0414505	0.680052	B1
0.110203	0.288322	0.173219	B1
-0.0478678	-0.211851	-1.29976	B1
1.61603	0.46059	0.352259	B1
0.025375	-0.646089	-0.655265	B1
1.88402	-0.802699	-1.69958	B1
0.749796	-0.556465	2.13799	B1
2.83973	0.879192	2.80688	B1
2.17084	-0.551875	-1.58138	B2
3.66032	-0.712461	-1.74125	B2
3.90312	-0.0789035	-1.61331	B2
1.71915	0.515484	-0.585849	B1
1.00551	1.04775	0.437376	B1
0.110063	1.49677	-1.22331	B2
0.0591399	1.55864	1.11322	B2
0.109985	0.986266	1.46882	B2
3.10964	1.14504	1.41842	B1
3.2015	-0.476759	-2.17455	B1
-0.0282511	0.500409	-2.532	B1
2.82886	1.01024	-2.44867	B1
1.76124	-1.562	-0.375826	B1
2.70071	0.00744463	-2.73498	B1
1.9639	0.310354	3.83398	B1
1.55458	-0.000403204	-0.478792	B1
1.5775	0.756659	0.844667	B1
0.0804718	-0.333334	-1.36308	B2
3.39393	-0.839214	-1.10564	B2
0.028253	-0.132825	-1.62665	B1
0.0880573	0.583985	0.369845	B1
2.73711	0.028024	-1.42867	B2
2.60318	-0.236609	1.50211	B2
3.4643	0.163181	0.782923	B2
1.99618	-0.10303	0.749177	B1
2.57236	-0.976011	-1.58501	B1
3.20673	1.4723	-0.492238	B2
4.10089	0.0613317	1.42709	B2
3.27241	0.828889	2.52411	B2
0.0316748	0.406582	-1.84745	B2
0.0504356	0.325052	-1.06307	B2
0.0949006	0.697404	-1.90928	B2
1.81103	0.538722	0.500397	B1
2.52703	0.206273	1.93078	B1
2.46605	0.617424	2.94309	B1
3.89773	-2.32277	0.0741284	B2
4.34592	-1.20609	-1.34966	B2
0.0761226	-0.0101852	-0.18867	B1
7.22103	0.982072	4.40068	B1
7.00482	0.512471	-0.229539	B1
6.76459	1.12417	3.23632	B1
6.81732	1.44539	2.53848	B1
2.79241	-0.483996	-1.18801	B2
3.50857	-2.10748	-1.4792	B2
3.20649	-0.752519	-0.849119	B2
4.6538	1.40133	-1.23868	B1
-0.0453895	0.208407	-2.45405	B1
0.00299361	0.0157411	-2.91458	B1
3.80031	0.0430045	3.40629	B1
2.4705	0.448878	1.99662	B1
-0.0867895	-0.0778962	1.14001	B1
4.70979	0.263926	1.52596	B1
4.49042	-0.493221	3.01366	B1
3.35611	-0.630714	-0.375898	B1
2.86942	0.0232324	1.76916	B1
0.0961596	0.492063	2.88693	B1
0.11837	-0.0591055	-0.569614	B1
2.4669	-0.914835	-0.67174	B1
2.58169	-1.04771	-2.71245	B2
2.22723	-0.528992	2.96481	B2
3.1741	-0.0208533	-0.359852	B1
0.0500756	0.00870757	-1.48323	B2
1.78013	-0.51035	-1.85591	B2
2.95259	-0.735353	-0.244698	B2
3.52157	0.512266	-1.57671	B1
0.0812071	0.0743846	-2.55155	B1
-0.0645651	0.411258	2.3119	B1
0.0102	0.642554	-0.838191	B1
0.90788	0.748735	-1.49168	B1
4.45393	-0.986231	-2.0341	B2
1.28452	0.432257	-1.85541	B1
0.695326	-0.215951	0.705524	B1
-0.0918736	-0.485856	-1.60366	B1
-0.141552	0.668531	2.38003	B1
1.95743	-0.0553319	1.35049	B1
2.22323	-0.111107	-1.62433	B1
1.70226	0.996703	2.51469	B1
2.58653	-0.476916	-1.45626	B1
5.2657	0.656351	-0.611366	B2
4.96919	0.626242	3.09111	B2
3.67472	-0.0237769	-1.34069	B2
2.6257	0.442738	3.11442	B1
2.27572	0.483665	-1.32232	B1
1.63061	1.32571	1.80708	B1
5.94126	-0.628879	-0.75049	B2
5.25304	0.632562	2.70587	B1
5.23441	0.770372	-2.34227	B1
3.14628	-1.03276	-0.251887	B2
2.55314	0.281881	-2.50682	B2
3.57922	0.913129	4.56453	B1
2.76003	-0.77285	-1.8413	B1
-0.120194	0.472101	3.53667	B1
-0.0308248	1.38426	-1.60462	B1
-0.0269183	0.553551	0.480575	B1
5.7514	-0.279251	-2.16405	B1
3.558	0.0998913	-1.3177	B1
3.86361	1.46847	1.47334	B1
3.15835	1.36138	4.30945	B1
-0.0948078	0.661309	1.06999	B1
1.85235	-0.671904	-1.71971	B1
2.243	-0.832981	1.19369	B1
2.86317	-0.547031	0.567367	B1

## Sheet: Figure5B
Ruminococcaceae_UCG-002	PDK4	ACAA1	biological_use
-1.14661	0.0332844	-0.29616	User
-0.0656603	-0.0101888	0.230169	User
-1.15431	0.0188407	0.0378116	User
0.0595213	-0.68893	-0.478108	User
1.65069	-0.50845	-0.353016	Nonuser
1.66892	-0.0103848	-0.119035	Nonuser
2.60331	0.475565	-0.293767	Nonuser
-1.1862	0.242409	-0.348033	Nonuser
0.994427	0.0255557	-0.520468	Nonuser
-1.28653	0.1402	-0.429655	Nonuser
-1.29325	-0.415266	-0.551788	Nonuser
-0.47925	0.0388569	-0.329389	User
-1.30251	0.43769	0.23934	User
0.52605	-0.406721	-0.0402048	Nonuser
-1.25696	0.0389134	0.550543	Nonuser
-1.15988	0.110951	0.184874	Nonuser
-1.21556	-0.815979	0.405505	Nonuser
-1.17207	-0.890364	-1.03904	Nonuser
-1.1166	-0.206507	-0.456093	Nonuser
2.34495	-0.459776	-0.13931	Nonuser
2.69115	-0.580598	-0.341669	Nonuser
-1.34879	0.69865	0.398331	User
2.80603	0.730753	-0.0549966	Nonuser
-1.15684	0.0387772	0.608082	User
-1.11716	-0.0636771	-0.100291	Nonuser
2.06701	-0.804315	-1.03487	Nonuser
-1.23223	0.904806	-0.249026	Nonuser
3.02746	-0.521499	-0.161892	User
-1.11589	-0.632318	-0.310456	User
-1.06587	-0.780079	-0.465803	User
-1.03257	-1.26577	-0.433888	User
-1.02297	0.734727	-0.218789	User
-1.02995	-0.151359	0.00251577	User
2.95274	0.17641	0.154027	User
0.389775	-0.227864	-0.601467	User
0.969451	0.37083	-0.035665	User
-1.16398	-0.328372	-0.525724	User
-1.17577	-0.0476044	-0.461727	User
3.55111	-0.471631	-0.851638	User
3.34025	-0.507009	-0.539361	User
3.09824	0.433343	0.486834	User
-1.00444	0.435867	0.123312	User
-1.07006	0.0339793	0.0553095	User
-1.02444	-0.760822	-0.0935992	User
-1.13191	0.106956	0.184522	Nonuser
1.54169	-0.123669	0.312152	Nonuser
-1.21083	-0.584288	-0.629311	Nonuser
-1.23934	-0.23647	-0.256918	Nonuser
-1.18677	-0.912979	-0.729277	Nonuser
1.6637	0.698694	0.962703	Nonuser
3.21649	-1.38814	-0.570168	Nonuser
-1.19009	-0.946865	-0.243926	User
-1.19115	0.217506	0.59503	User
-1.25458	0.0956495	-0.0125319	User
-1.37295	0.245586	-0.111344	User
2.45386	0.780711	-0.451156	Nonuser
1.72467	0.335296	0.351109	Nonuser
-1.08435	-0.0493598	0.312102	Nonuser
-1.11501	-0.321131	-0.162781	Nonuser
3.10171	0.47677	0.0432748	Nonuser
2.22308	-0.11299	0.448315	Nonuser
-1.15694	0.855947	0.150873	User
-1.07849	-0.661233	0.409591	User
1.3725	0.186851	0.981124	Nonuser
-1.27678	0.710261	0.41273	User
-1.15303	-0.62256	0.134953	User
-1.17511	-0.743154	-0.760129	User
-1.14655	0.574196	-0.0143254	Nonuser
1.34961	-0.263903	-0.544678	Nonuser
-1.1259	0.129606	0.263263	Nonuser
-1.11688	-0.780803	-0.892711	Nonuser
-1.1373	-0.10513	-0.12549	Nonuser
-1.15858	-0.515418	-0.388936	Nonuser
2.66876	0.158073	-0.115804	Nonuser
2.95362	0.77072	0.580848	Nonuser
-1.12009	-0.0246879	0.252787	User
-1.23116	0.524005	0.242786	Nonuser
-1.32538	-0.201146	1.15222	Nonuser
-1.08698	-0.0024901	0.118309	User
-1.23469	-0.0246616	0.0179989	Nonuser
-1.07593	-0.363689	-0.214521	User
-0.524048	-0.964913	-0.480893	User
2.24064	-0.139146	-0.0472835	Nonuser
1.87708	-0.568275	-0.537491	Nonuser
1.13901	-0.807248	0.198854	Nonuser
2.35098	-0.0222015	-0.412274	Nonuser
-1.36869	0.129868	0.0202597	Nonuser
-1.1914	-0.0849009	0.3214	User
-1.29618	-0.0451609	0.667201	User
2.89782	0.902972	-0.104445	Nonuser
-1.20898	-0.625178	0.16956	User
0.566945	0.0406365	0.291839	User
3.54318	1.12011	0.475362	Nonuser
-1.14289	0.692315	-0.0603395	Nonuser
2.59851	0.288804	0.553448	Nonuser
-1.04103	0.700009	0.726035	Nonuser
-1.03476	-0.0360994	0.27215	Nonuser
1.68478	0.705436	0.132969	Nonuser
-1.36036	0.865366	-0.196243	Nonuser
-1.22535	-0.198693	-0.294729	Nonuser
2.96864	0.135088	0.675584	Nonuser
-1.25737	-0.519926	-0.0393993	Nonuser
0.0832195	0.557092	0.668248	Nonuser
0.777599	0.447037	0.405615	User
1.02626	0.478606	-0.72475	User
2.74435	0.329518	-0.329035	User
-1.21398	-0.0738936	0.700237	Nonuser
-1.17728	-0.143642	0.243579	User
-1.27444	1.21322	0.435376	User
-1.3036	0.740248	0.187275	User
0.992268	1.03161	0.170499	User
2.16839	0.450337	-0.376748	User
2.30466	0.634644	0.786526	Nonuser
1.81968	0.0800106	0.0292771	Nonuser
-1.37504	0.817378	0.518987	Nonuser
2.68811	0.141474	-0.307449	Nonuser
2.73455	0.669213	-0.094509	Nonuser
2.30429	0.282671	0.0797888	Nonuser
3.1009	0.497468	0.0774253	User
1.70334	-0.393892	-0.355664	User
2.09904	0.723098	0.257076	Nonuser
2.19597	0.0748908	-0.0737107	Nonuser
-1.10253	0.409183	0.578769	User
-1.25207	0.646107	0.27822	User
-1.05896	0.502945	0.353499	User
-1.16526	0.463824	0.295063	User
-1.08696	1.19286	0.76592	User
-1.14257	0.581367	-0.0258314	User
-1.28721	-0.604761	-0.0872145	User
-1.10243	0.681914	0.603632	User
1.0869	0.499743	0.0532086	Nonuser
-1.42818	0.290459	0.0400911	User
-1.15344	-0.556157	-0.1721	User
-1.09544	0.551216	0.265159	User
1.60662	0.106169	-0.155422	Nonuser
2.24356	0.161267	0.350473	Nonuser
-1.15649	-0.200058	-0.682621	User
-1.11403	0.47002	0.00373118	User
2.16041	-0.0127774	-0.0686923	Nonuser
2.65776	-0.900186	-0.771255	Nonuser
-1.15534	0.109029	-0.138777	User
-1.17761	0.472483	0.202827	User
2.64865	0.499199	0.207499	User
-1.1298	0.587352	0.656229	User
-1.09426	-0.371006	0.00851123	User
-1.10171	0.370065	0.0748718	User
-1.09207	-0.218039	0.506956	User
-1.09991	-0.0300573	-0.355496	Nonuser
-1.13103	-0.306849	-0.191564	Nonuser
-1.14123	0.337002	0.405509	Nonuser
-1.31003	-0.204935	0.18119	Nonuser
-1.35173	-0.169648	0.16693	Nonuser
1.9377	0.617953	-0.0993598	Nonuser
1.56034	-0.342769	-0.242883	Nonuser
-1.19927	0.032869	-0.0829162	Nonuser
-1.14446	-0.041829	0.373758	Nonuser
-1.13762	0.101113	-0.256463	User
-1.23083	0.549112	-0.0370876	User
1.12859	-0.325469	0.153519	User
1.48551	-0.901238	-0.0654776	User
-1.02863	0.36538	-0.199544	User
3.68469	-0.0126531	0.0693668	User
-1.26422	0.820562	0.199799	Nonuser
-1.22545	-0.0449204	-0.604501	Nonuser
-1.02612	0.592156	0.811178	User
-1.05124	0.12554	0.384429	User
-1.23655	-0.104397	0.309982	Nonuser
-1.14212	0.205636	0.5251	Nonuser
-1.25875	-1.11501	0.596355	Nonuser
2.21632	-0.833634	-0.0697932	User
-1.12537	1.27367	0.231353	Nonuser
-1.12769	0.130517	-0.0295776	Nonuser
0.967315	0.368696	-0.0326837	User
1.26011	-1.03672	-0.87875	User
-1.02381	0.144653	0.540597	User
-1.06343	0.238985	-0.0849443	User
-0.987636	0.96239	0.304112	User
-1.01877	-0.2742	0.208231	User
2.33062	0.633591	0.33877	User
1.93622	-0.373565	0.18378	User
2.10202	-0.338524	0.112343	User
-1.1863	1.30793	0.486512	User
2.29281	-0.112175	0.121996	Nonuser
2.23849	0.208038	0.119469	Nonuser
2.70503	-0.11909	0.315897	Nonuser
-1.10886	1.3237	0.665843	User
-1.13122	0.891565	-0.221337	User
-1.1836	1.15693	0.863543	User
-1.21166	0.349129	0.634265	User
2.35665	0.406146	0.432218	Nonuser
-1.12414	0.487563	-0.0768295	User
-1.19126	-0.0660424	0.239594	User
-1.07963	0.786286	-0.411304	User
-1.14326	-0.347459	0.10272	User
-1.35606	-0.0846767	0.189351	User
0.720504	-0.315972	0.366431	User
0.706139	-1.28289	-1.47104	User
-1.13738	0.278452	0.460411	User
-1.10941	0.247522	0.762187	User
-1.09975	0.415702	-0.240704	User
-1.17297	1.05259	0.429735	User
1.42691	0.0971502	-0.0319841	User
-1.08553	0.636503	0.272752	User
-1.06634	0.171734	0.256161	User
-1.04951	0.222435	-0.262115	User
-1.27247	1.48744	0.808766	User
-1.10445	1.02482	0.167264	User
-1.18035	0.646329	-0.00108825	User
-1.05445	0.99232	1.10553	User
-1.03058	0.86767	0.572185	User
-1.05529	1.15631	1.02555	User
-1.24013	-0.104622	0.15419	Nonuser
-1.04885	0.752176	0.911591	Nonuser
-1.22071	0.626737	0.695616	Nonuser
-1.21878	0.662615	0.104027	Nonuser
-1.2282	-0.464879	-0.16015	Nonuser
-1.14291	0.035141	0.820949	User
-1.24683	0.482384	0.351291	User
2.48638	0.263767	-0.196865	User
2.96448	-2.28477	-0.55007	User
2.05642	-0.282948	0.295344	User
-1.13151	-1.4159	-0.572345	User
-1.15092	0.229383	0.0345595	User
-1.17226	0.666356	0.255675	User
-1.02514	0.846201	0.390481	User
-1.19139	-0.54502	-0.321	User
-1.23059	0.573835	-0.319623	User
-0.060977	0.486287	0.17154	User
-1.15266	0.544398	0.134743	User
-1.10308	0.570138	0.169878	User
-1.17991	-0.0970265	-0.170234	User
-1.08591	0.491137	0.0976515	User
-1.0994	-0.625637	-0.251997	User
1.86349	0.561267	-0.146547	Nonuser
3.10446	-0.700997	-0.838195	Nonuser
-1.2824	0.070826	0.173757	Nonuser
-1.26827	0.460454	0.189395	Nonuser
-1.32943	0.814645	0.276659	Nonuser
-1.0889	0.396831	-0.0708909	User
-1.0275	-0.14957	0.335199	Nonuser
-1.11437	0.116321	0.492182	Nonuser
-0.666222	-1.56348	-0.73998	Nonuser
3.40579	0.805609	0.663289	Nonuser
2.39858	-0.0260539	0.109351	User
2.83091	0.208914	0.465872	User
3.05131	-0.470734	-0.0509991	User
1.56927	0.0913244	0.335135	User
3.59302	-2.01262	-0.792207	User
3.62248	-0.274675	-0.951746	User
1.78759	-0.337933	0.212891	User
2.63506	0.0868516	0.105933	User
2.48248	-0.542109	0.0288169	User
-1.0709	-0.25339	-0.864544	Nonuser
-1.0894	1.05458	0.666606	User
-1.04662	2.22191	0.937197	User
3.16788	-0.530744	0.134906	User
2.60407	0.550614	0.458954	User
-1.07977	0.494836	0.327908	Nonuser
-1.0999	0.243388	0.176366	Nonuser
-1.32709	0.651199	0.216461	Nonuser
-1.22317	-1.16173	-0.819764	Nonuser
-1.29606	0.0596911	-0.225433	Nonuser
-1.12297	-0.347663	0.284651	Nonuser
-1.16569	0.000648855	0.256388	Nonuser
-1.0661	-0.586886	-0.32009	Nonuser
-1.08245	1.00184	0.285336	Nonuser
-1.09276	-0.189186	0.182058	User
-1.08219	0.30642	0.472801	User
-1.20752	0.0292831	0.481115	User
1.07694	-0.479459	-0.0100184	User
1.41187	1.37076	0.475363	User
1.88076	-0.214879	0.719238	User
-1.25853	0.225191	0.216544	User
-1.28396	0.36176	0.494045	User
-1.37258	0.0545562	0.0965554	User
-1.0205	0.741402	0.701346	User
-1.07582	0.642524	0.399435	User
2.52604	0.0279598	-0.759419	Nonuser
2.67981	0.511413	-0.126224	Nonuser
-1.12977	1.62836	0.44161	User
-1.14658	1.78673	0.577104	User
-1.12101	-0.122807	0.216963	User
-1.18289	-0.232335	-0.228179	User
-1.07076	0.515174	0.353508	User
3.11576	-0.0444012	-0.141991	User
3.30535	-0.0451446	-0.253483	User
-1.06937	-0.316813	-0.134449	User
-1.07393	0.264212	-0.0104939	User
0.536079	0.574342	0.288699	Nonuser
-1.11929	-0.165072	0.122473	Nonuser
-1.21154	0.0107647	-0.440175	User
-1.12417	-0.04176	0.637929	User
1.73776	-1.10736	-0.647229	Nonuser
1.47154	0.218795	0.367249	Nonuser
2.95907	0.466287	0.263911	User
2.6392	0.609173	0.494443	Nonuser
0.918545	-0.15434	-0.150673	Nonuser
0.490432	0.532092	0.528389	Nonuser
1.73647	0.321305	0.323474	Nonuser
1.1336	0.383596	0.640828	Nonuser
2.77937	-0.287544	-0.13201	User
2.67557	0.427081	-0.0732172	User
2.811	0.385657	-0.0194791	User
1.77306	0.0963026	0.329428	Nonuser
1.63517	-0.0578939	0.118345	Nonuser
1.86098	0.182496	0.115272	User
-1.13893	0.335933	0.435627	Nonuser
-1.15513	0.524999	0.173234	Nonuser
-1.23906	-0.507673	0.169424	Nonuser
-1.0893	0.576861	0.463377	Nonuser
1.33303	-0.529041	0.236565	Nonuser
-1.23565	-0.0783593	0.365302	Nonuser
-0.0615439	-1.18336	-0.304604	Nonuser
-1.15509	0.706315	0.30505	User
-1.18802	-0.0604114	-0.454946	User
1.2671	0.568232	-0.177836	Nonuser
2.70661	0.623969	-0.685727	Nonuser
-1.31094	0.00419349	0.0647196	User
-1.11731	0.143224	0.100468	Nonuser
-1.17817	0.24364	-0.205612	Nonuser
-1.1659	0.0984705	0.285121	User
-1.14875	-0.113192	-0.394441	User
-0.105931	0.352062	-0.762929	User
-1.12157	0.95192	-0.272548	User
-1.16804	-0.210151	-0.736107	User
-1.265	0.710019	0.841987	User
-1.17419	-0.106632	-0.165572	Nonuser
-1.13554	0.223339	-0.329459	Nonuser
-1.27487	0.0742304	-0.360079	Nonuser
-1.23626	-0.486117	-0.532725	Nonuser
2.21193	-1.38982	-0.56133	Nonuser
1.48026	-0.598645	0.106854	Nonuser
-1.17652	-1.18988	-0.494866	Nonuser
-1.08171	0.460928	0.0486582	User
2.31236	0.180219	0.264877	Nonuser
-1.15632	-0.0841868	0.070695	User
-1.20111	0.926582	0.328963	User
-1.31021	0.799803	-0.123918	User
-1.18943	1.24024	-0.120803	User
-1.09104	-0.105913	-0.222378	User
1.22856	0.179559	0.237989	Nonuser
-1.1182	0.627363	-0.558935	Nonuser
-1.13646	0.289304	0.0637349	Nonuser
-1.14411	-0.164917	0.144129	Nonuser
-1.12825	-0.66484	0.165203	Nonuser
-1.30575	0.490267	0.605742	User
-1.23204	0.351643	0.342703	User
-1.1984	0.754777	0.788984	Nonuser
-1.23622	-0.886309	-0.293424	Nonuser
-1.30643	-0.0184993	-0.880134	User
-1.28743	-0.27735	-0.709396	User
1.65432	0.148061	0.0342953	User
3.1766	0.158796	0.0187327	User
2.9034	-0.600493	-0.393046	User
-1.09171	0.398549	0.233601	User
-1.19388	-1.12124	-0.433124	User
-1.1978	-0.80736	0.560668	User
-1.19333	0.471505	0.789075	User
-1.23614	0.37793	-0.705196	User
1.17483	-0.33461	-0.247631	User
2.90164	-0.0438429	-0.208572	User
2.57981	-0.39969	-0.386013	Nonuser
2.46694	0.392742	0.27044	Nonuser
-1.1967	0.597865	-0.323042	User
-1.28412	1.24688	-0.0314687	User
-1.17922	-0.00797323	-0.413434	Nonuser
-1.23617	-0.126631	-0.364131	Nonuser
-1.15854	-0.827599	-0.236652	Nonuser
1.06887	0.114827	0.227156	Nonuser
2.13719	0.788098	0.266996	Nonuser
1.37853	0.364922	-0.4722	Nonuser
2.20028	-0.340247	-0.693129	Nonuser
-1.24847	0.39194	-0.121903	User
-0.615493	-0.983041	-0.358956	Nonuser
3.96591	0.446315	0.278885	Nonuser
-1.13371	-0.090662	-0.558449	User
-1.1196	0.40219	-0.838534	User
-1.02209	-0.330942	-0.499271	Nonuser
3.00157	0.112913	-0.943251	User
2.73916	0.184389	-0.0591621	User
2.52072	-0.368877	-0.259154	Nonuser
3.42086	1.20431	0.234354	User
1.05472	-0.344931	0.423689	User
1.27452	-0.851083	-0.909291	User
1.70904	-0.897444	-0.650359	Nonuser
-1.35012	-0.70686	-0.460013	User
-1.10531	0.328157	0.695363	Nonuser
-1.38728	-0.0780386	0.0993521	User
3.14901	0.0032703	-0.43821	User
3.80986	0.523628	0.158048	User
0.845937	0.198997	0.261957	Nonuser
2.18163	-0.416551	-0.838089	Nonuser
-1.08626	-0.0452436	-0.173854	User
-1.06948	-0.636679	0.255284	User
1.58389	-0.286868	-0.14727	Nonuser
-1.34488	-0.695557	-0.366953	Nonuser
2.68388	0.494823	0.0243636	Nonuser
2.7143	0.153431	-0.244917	Nonuser
-1.20638	-0.160629	-0.413575	User
1.71567	-0.327089	0.204691	User
2.28868	0.573401	-0.0368786	Nonuser
-1.13096	1.16774	0.344672	Nonuser
1.81156	-0.347471	-0.254532	Nonuser
1.36683	-0.311469	-0.0898037	Nonuser
2.56017	-0.334292	-0.0918595	User
1.15802	0.573062	1.08859	User
-0.77567	-1.0815	-0.652517	Nonuser
-1.02052	-0.321103	-0.187257	User
-1.08688	0.284151	0.298444	User
-1.09597	0.433993	0.751859	User
-1.03588	-0.290813	-0.088468	User
1.81067	-0.370411	0.00371568	User
2.49804	-1.55615	-0.787408	User
-1.30032	-0.465402	0.228542	User
0.286474	-0.232295	0.227992	User
0.993389	0.0532978	0.0500216	User
-1.11161	0.338011	-0.0597868	User
-1.20578	-0.110934	0.131917	User
-1.07184	-0.313961	0.245102	User
-1.17869	0.588925	0.498318	User
-1.31673	1.40229	1.00654	User
3.28557	0.434554	-0.313423	Nonuser
2.63985	-0.493499	-0.817637	Nonuser
-1.22814	-0.222524	-0.614113	Nonuser
-1.19797	0.884867	-0.241857	Nonuser
-1.07301	-0.040799	0.202363	User
-0.970596	-0.0841448	0.0367146	User
1.00374	-0.265383	-0.349695	Nonuser
-1.20603	0.127456	0.145446	Nonuser
-1.05573	-0.433086	0.368368	Nonuser
-1.05224	-0.178672	0.419578	Nonuser
-1.21031	-0.230487	0.140997	Nonuser
-1.17023	-0.157965	0.358776	Nonuser
2.3079	0.444792	0.338423	User
1.4619	0.316414	0.322139	User
1.46307	0.379936	0.135979	User
1.68097	0.913988	0.415402	User
-1.1939	-0.664262	0.108687	Nonuser
1.44899	-0.676431	-0.589964	Nonuser
-1.26663	0.0947673	0.589812	User
3.49553	1.09859	0.63323	Nonuser
3.3634	1.93599	1.05481	Nonuser
1.65861	-0.860406	-0.687897	Nonuser
0.962685	-0.00282621	0.275975	Nonuser
-1.27855	-1.50207	0.0081859	Nonuser
2.78885	-0.111207	-0.00672331	Nonuser
-1.32374	-0.290574	-0.0718112	Nonuser
-1.23667	-1.02205	0.00512596	Nonuser
-1.15041	-0.362665	-0.393473	Nonuser
-1.07993	0.578355	-0.0373693	Nonuser
-1.05338	1.50877	0.21395	Nonuser
-0.98007	-1.73896	-1.22251	User
0.572337	0.891121	0.221741	Nonuser
0.683422	-0.182076	0.0498968	Nonuser
-1.05238	0.324973	0.112335	Nonuser
-1.1033	0.0176048	-0.281799	Nonuser
-1.05246	-1.35554	-0.747628	Nonuser
-1.20402	-0.0111769	-0.384165	Nonuser
-1.19134	-1.31085	-0.331332	Nonuser
1.44058	1.47626	0.349442	Nonuser
1.88876	1.05007	0.484923	Nonuser
3.44962	0.0314215	0.513614	Nonuser
-0.470658	-0.0905508	0.281249	User
-1.15651	-0.546726	-0.420561	Nonuser
2.78127	0.294557	0.0361748	Nonuser
2.89775	0.143459	-0.288642	Nonuser
-1.1417	-0.114346	-0.0943788	User
-1.25374	-0.789061	-0.217489	User
2.10992	0.412218	-0.385686	Nonuser
1.87934	-0.317319	-0.754957	Nonuser
3.29091	-0.433329	0.0883022	Nonuser
2.9638	-0.110459	0.412174	Nonuser
-1.08197	0.112363	0.122236	Nonuser
-1.2047	0.678483	0.317384	Nonuser
-0.995735	-0.0768387	-0.581679	Nonuser
-1.13419	0.0208982	-0.233915	Nonuser
-1.07439	0.134305	-0.318554	Nonuser
4.33089	-0.529948	-0.684121	Nonuser
-1.24971	1.0952	0.236571	Nonuser
-1.20573	0.771412	-0.186826	Nonuser
2.13085	-0.542711	-0.536625	Nonuser
4.32815	0.0492281	-0.482727	Nonuser
-1.24354	-0.0484393	-0.180294	User
-1.23468	-0.724162	-0.160875	Nonuser
-1.15684	-0.217245	0.322704	Nonuser
-1.13346	0.719233	0.515298	Nonuser
2.33398	0.628653	0.156741	Nonuser
-1.25503	0.503065	0.0544105	Nonuser
-1.04379	-0.454069	-0.139554	User
-1.00576	-1.71298	-1.11036	User
-1.13077	1.46689	1.28672	User
-1.11201	1.10746	1.01028	User
-1.06754	0.201758	0.133387	User
1.32635	-0.143252	-0.39535	Nonuser
1.54832	0.20424	-0.581487	Nonuser
2.89582	-1.90523	-0.606985	Nonuser
-1.24721	0.040306	-0.518735	Nonuser
-1.14027	-0.249955	0.0276447	Nonuser
-1.32338	-0.523744	-0.681128	Nonuser
-1.25755	0.423456	0.0136997	Nonuser
-1.18929	0.448549	-0.518295	Nonuser
-1.12093	-1.9056	0.0287116	User
-1.13993	0.345056	0.136371	User
-1.08632	0.374436	0.257026	Nonuser
-0.981058	-0.56234	-0.66976	Nonuser
-1.02635	0.260725	0.607104	Nonuser
-1.05842	-0.255471	-0.0872554	Nonuser
-1.07671	-0.470359	-0.263542	Nonuser
-1.26152	0.0750088	0.409178	Nonuser
-1.17897	0.303372	-0.126153	Nonuser
-1.14737	-0.0817624	0.314455	Nonuser
-1.18304	0.133436	0.328951	Nonuser
-1.277	-0.127162	-0.0827749	Nonuser
3.21125	-0.0988767	0.496125	Nonuser
-1.20944	-0.329228	0.306589	Nonuser
2.42882	0.322839	0.780533	Nonuser
0.698644	0.082125	0.754342	User
1.28461	-0.253959	0.324712	User
0.83185	0.396191	0.820527	User
-1.34445	0.19187	-0.00648645	User
-1.37251	0.210135	0.463351	Nonuser
-1.21582	0.48752	0.416081	Nonuser
3.60243	0.405741	0.463088	Nonuser
2.44713	0.537321	1.24088	Nonuser
4.40777	0.452442	0.706668	Nonuser
-1.67913	-1.05649	-0.294442	Nonuser
-1.15847	0.339524	0.127128	Nonuser
-1.25932	0.0234091	0.286354	Nonuser
-1.23374	-1.26058	-0.380109	Nonuser
-1.19904	-1.33275	-0.264294	Nonuser
1.70496	-1.0979	-0.777695	Nonuser
-1.20492	-0.656226	-0.507275	Nonuser
-1.19353	-0.790865	0.163217	Nonuser
-1.21123	-1.06892	-0.503246	Nonuser
-1.12491	0.66074	-0.126469	Nonuser
-1.20784	0.916266	0.112455	Nonuser
-0.979756	-0.163697	-0.404358	Nonuser
-1.02853	0.0283415	-0.59323	Nonuser
-1.20783	-0.118843	0.527772	User
2.69262	-1.43337	-0.478737	Nonuser
2.01461	0.268428	0.222698	Nonuser
2.83885	-0.95019	-0.360659	Nonuser
2.65844	-1.0586	-0.556015	Nonuser
3.14121	-0.510136	-0.25343	Nonuser
3.69053	0.67447	0.0818457	Nonuser
3.2317	0.0806553	-0.27329	Nonuser
3.12384	0.291644	-0.151166	Nonuser
3.04981	-0.231702	-0.0809932	Nonuser
-1.26541	0.228514	-0.132109	Nonuser
2.24337	-0.76772	-0.635703	Nonuser
1.6872	-0.546076	-0.386195	Nonuser
2.57172	-0.482802	-0.141165	Nonuser
1.09752	-1.05718	-0.628029	Nonuser
-1.11363	0.344601	-0.453644	Nonuser
-1.1673	-0.211761	-0.130114	User
1.85708	-0.546197	-0.153949	User
-1.2707	-0.819139	-0.293845	User
1.42172	-0.872733	-0.683453	Nonuser
0.908916	-0.822561	-0.319602	Nonuser
-1.24465	-0.480716	0.188394	Nonuser
-1.17329	0.0705401	-0.600006	Nonuser
-1.15945	-0.0491174	0.0311296	Nonuser
-1.16245	-0.890866	-0.552547	Nonuser
-1.37518	-0.144293	0.0948749	User
-1.10998	-0.558116	0.182978	Nonuser
1.08083	-0.840017	-0.310259	Nonuser
-1.00717	0.561782	1.29606	Nonuser
-1.20788	-0.0812266	-0.33157	Nonuser
-1.21945	0.585352	0.00447014	Nonuser
-1.24278	-0.970504	-0.209966	Nonuser
-1.24923	0.00879534	-0.37745	Nonuser
-1.2177	-0.1901	-0.00971681	Nonuser
-1.18609	0.970401	0.556607	Nonuser
-1.1845	1.58965	0.00304311	User
-1.25678	1.34695	0.384725	User
-1.20033	1.04634	1.08437	User
2.89152	-0.195993	-0.248952	Nonuser
2.96717	-0.287125	-0.43513	Nonuser
2.65748	-0.156679	-0.618632	Nonuser
4.16691	-0.49615	-0.344096	Nonuser
3.12748	0.170356	0.180607	Nonuser
3.38468	-0.789195	-1.03408	Nonuser
3.3508	-0.0441279	-0.0799042	Nonuser
3.86479	-0.433482	-0.348853	Nonuser
4.00003	-0.478872	-0.400812	Nonuser
2.41947	-1.43949	-0.95315	Nonuser
2.93629	0.145138	-0.166452	Nonuser
1.95386	0.866221	0.837721	Nonuser
0.828742	-0.641026	-0.0712892	Nonuser
-1.32738	-0.500576	-0.32632	Nonuser
-1.06629	-0.55789	-0.210443	User
-1.04407	-0.0839026	-0.223477	User
2.31858	0.413536	0.513973	Nonuser
1.74081	-0.827735	-0.470824	Nonuser
-0.0699385	-0.911229	-0.181932	Nonuser
0.678332	-1.01084	-0.253851	Nonuser
-1.17278	0.129035	0.255896	User
-1.26228	0.534293	0.68991	User
-1.23848	-0.0970495	-0.416923	User
-1.00348	-1.10755	-0.552164	Nonuser
-1.00232	-0.270851	0.131735	Nonuser
-1.16262	-0.69179	-0.841279	Nonuser
-1.25024	-0.320972	-0.491768	Nonuser
-1.28712	-0.591554	-0.385614	Nonuser
2.90408	-0.386184	-0.160952	Nonuser
2.62598	-0.147895	-0.421983	Nonuser
3.19219	-0.771039	-0.785957	Nonuser
3.11243	-0.840041	-0.662033	Nonuser
-1.25535	-0.663758	-1.05243	Nonuser
-1.24355	0.238787	0.235933	Nonuser
-1.11237	1.14268	0.381357	User
2.50326	-0.498756	0.329689	Nonuser
2.76343	-1.62942	-0.293876	Nonuser
-1.08225	-0.126973	-0.122664	Nonuser
-1.00722	0.404384	-0.94638	Nonuser
2.95091	0.421333	0.102152	Nonuser
2.76729	-1.17287	-0.851059	Nonuser
-1.07358	-1.54724	-0.82768	User
-1.05233	-1.0179	-0.350402	User
0.903693	0.376858	-1.17551	Nonuser
-1.14641	-0.00285659	0.500927	Nonuser
-1.24374	-0.700821	-0.0485458	Nonuser
2.25885	0.431372	-0.119588	User
3.27914	0.932242	-0.158485	User
2.72257	-2.67142	-0.442463	User
2.915	-1.31719	-0.404479	User
-1.0553	-0.111981	0.0712796	Nonuser
-1.18674	-0.925909	-0.559629	Nonuser
2.16112	-0.188515	-0.0458082	Nonuser
2.61903	-0.275565	-0.175741	Nonuser
2.87417	-0.527192	-0.287985	Nonuser
2.22127	0.468334	0.1664	Nonuser
2.8313	-0.236563	-1.05883	Nonuser
2.1927	0.848969	0.216622	Nonuser
2.3277	0.501569	0.538623	Nonuser
-1.13694	0.460864	0.241099	Nonuser
-1.07729	-0.0431518	-0.501898	Nonuser
-1.18852	-0.0720566	0.502917	Nonuser
2.07565	-0.16617	0.477444	User
2.29563	-0.0381275	0.20318	User
2.48807	-0.0882672	0.283122	User
-1.304	-0.171138	-0.764963	User
2.48707	-0.122318	0.296581	Nonuser
1.52112	-0.263681	0.0187962	Nonuser
2.29101	0.0432067	-0.119508	Nonuser
3.47415	-0.373696	0.273108	Nonuser
3.51723	0.527722	0.0665416	Nonuser
3.50777	0.208947	-0.00640074	Nonuser
-1.24052	0.157181	0.183487	User
-1.32277	0.167283	0.205615	User
-1.06651	-0.192183	-0.182225	Nonuser
-1.11886	-0.5071	0.0171924	Nonuser
1.65955	-0.531489	0.593852	User
0.0897359	0.270882	0.468285	Nonuser
2.80092	0.328341	0.833887	Nonuser
2.80997	0.172101	0.739063	Nonuser
-1.26991	-0.607598	-0.051852	User
-0.228835	0.131768	-0.35244	User
-1.19269	-0.0822552	-0.204615	User
-1.2808	-0.602424	-0.638439	Nonuser
-1.27317	-0.772434	-0.780769	Nonuser
3.04006	-0.317458	-0.586073	Nonuser
-1.10204	1.04077	0.0718034	User
1.59526	-1.4602	-0.202563	Nonuser
1.78943	-0.417182	0.540458	Nonuser
0.942887	-0.550424	0.145785	Nonuser
-1.11338	0.0210614	1.03479	Nonuser
-1.2426	0.807642	0.527281	Nonuser
-1.23583	-0.293323	-0.0454075	Nonuser
-1.32577	-0.214261	-0.12574	Nonuser
3.77216	-0.112933	0.991234	Nonuser
-0.194681	0.720588	1.14757	User
1.08003	-0.144253	-0.443082	Nonuser
-1.07473	-0.721642	-0.747268	Nonuser
-1.27638	0.734567	0.109533	User
-1.04833	-1.40434	-0.730386	Nonuser
2.63187	1.49644	0.77075	Nonuser
2.73513	-1.71836	-0.450858	Nonuser
1.97385	-0.508928	-0.258392	Nonuser
3.06151	-0.256912	0.157071	Nonuser
3.02362	0.195833	0.431377	Nonuser
1.92984	-1.05858	-0.76588	Nonuser
3.43134	-0.54702	-0.619506	Nonuser
3.75962	0.559499	0.00963955	Nonuser
-1.17411	-0.687317	-0.330346	Nonuser
3.27938	0.838124	0.432408	Nonuser
3.64664	0.221287	0.338812	Nonuser
-1.14379	-0.133165	-0.310191	User
-1.13763	-0.0200906	0.249954	User
-1.1726	-0.175932	0.254974	User
-1.11156	-0.589279	-0.864704	User
2.28188	-0.355424	-0.184938	Nonuser
0.896836	0.477354	0.1599	Nonuser
1.44308	1.23814	0.427083	User
1.88178	-0.188085	-0.584453	User
-1.39754	-0.59996	0.935519	Nonuser
-1.35754	-0.110494	1.0636	Nonuser

[truncated: 6 more sheets: Figure6A.B, Figure6C, S.Figure4, S.Figure5, S.Figure7, S.Figure8]
